# Supplementary material for: Enhancing RNA base editing on mammalian transcripts with small nuclear RNAs
Source: Nat Chem Biol. 2025 Sep 18;22(6):995–1003. doi: 10.1038/s41589-025-02026-8 (PMC13003931; doi:10.1038/s41589-025-02026-8)
Supplement: Supplementary file 3 — DESeq2 output for Fig. 2. Spreadsheet containing standard DESeq2 output for conditions tested in Fig. 2 (RAB7A-targeting cadRNA, RAB7A-targeting U7smOPT snRNA, DMD-targeting cadRNA and DMD-targeting U7smOPT snRNA) relative to pUC19 control. [file 41589_2025_2026_MOESM3_ESM.xlsx]

## Sheet: DMD-targeting cadRNA
	baseMean	log2FoldChange	lfcSE	stat	pvalue	padj
DDX11L2	2.24091	-0.881719	1.89432	-0.465453	0.641607	NA
DDX11L1	0	NA	NA	NA	NA	NA
WASH7P	57.9991	-0.840482	0.374917	-2.24178	0.0249755	0.0782963
MIR6859-1	16.0868	0.431993	0.697394	0.619439	0.535627	NA
MIR1302-2HG	2.24091	-0.881719	1.89432	-0.465453	0.641607	NA
MIR1302-2	0	NA	NA	NA	NA	NA
FAM138A	0	NA	NA	NA	NA	NA
OR4G4P	0	NA	NA	NA	NA	NA
ENSG00000290826	0	NA	NA	NA	NA	NA
OR4G11P	0	NA	NA	NA	NA	NA
OR4F5	0	NA	NA	NA	NA	NA
ENSG00000238009	0.494748	0.187854	4.06567	0.0462048	0.963147	NA
ENSG00000239945	0	NA	NA	NA	NA	NA
CICP27	0.245999	-1.32955	4.99037	-0.266424	0.789913	NA
ENSG00000268903	0	NA	NA	NA	NA	NA
ENSG00000269981	0	NA	NA	NA	NA	NA
ENSG00000239906	0.721434	-0.782699	3.46976	-0.225577	0.82153	NA
ENSG00000241860	10.0332	-0.944671	0.890784	-1.06049	0.28892	NA
RNU6-1100P	0	NA	NA	NA	NA	NA
ENSG00000241599	0	NA	NA	NA	NA	NA
DDX11L17	0.484771	0.164013	4.09536	0.0400485	0.968054	NA
WASH9P	256.961	-1.20031	0.181306	-6.62034	3.58e-11	1.1e-09
MIR6859-2	0	NA	NA	NA	NA	NA
ENSG00000228463	10.7197	0.0947212	0.843037	0.112357	0.91054	NA
ENSG00000286448	0	NA	NA	NA	NA	NA
RPL23AP24	3.22254	-0.0868454	1.56088	-0.0556388	0.95563	NA
ENSG00000236601	0	NA	NA	NA	NA	NA
ENSG00000290385	24.7136	-0.108149	0.57648	-0.187602	0.851189	NA
WBP1LP7	0	NA	NA	NA	NA	NA
OR4F29	0	NA	NA	NA	NA	NA
ENSG00000237094	0	NA	NA	NA	NA	NA
CICP7	0.504083	0.112743	4.03879	0.0279151	0.97773	NA
ENSG00000250575	0.258084	1.59021	4.9961	0.31829	0.750265	NA
U6	4.00914	-0.625861	1.48373	-0.421816	0.673159	NA
ENSG00000230021	8.76841	-1.02548	0.948271	-1.08143	0.279508	NA
ENSG00000235146	0	NA	NA	NA	NA	NA
MTND1P23	87.1148	0.508294	0.319118	1.59281	0.111204	0.246277
MTND2P28	1186.2	0.216715	0.245406	0.883087	0.377189	0.571527
MTCO1P12	1274.58	0.336208	0.263117	1.27779	0.201323	0.375881
ENSG00000278791	0	NA	NA	NA	NA	NA
MTCO2P12	619.62	0.304079	0.393793	0.772179	0.440008	0.631515
MTATP8P1	4.14087	1.70474	1.51057	1.12854	0.259092	NA
MTATP6P1	7100.57	0.0335734	0.217974	0.154025	0.87759	0.936122
MTCO3P12	655.649	0.300673	0.408498	0.736046	0.461703	0.651682
WBP1LP6	0	NA	NA	NA	NA	NA
OR4F16	0	NA	NA	NA	NA	NA
CICP3	1.78306	1.47314	2.08701	0.705861	0.480274	NA
ENSG00000291215	174.107	-0.227404	0.214255	-1.06137	0.28852	0.480494
RNU6-1199P	0	NA	NA	NA	NA	NA
ENSG00000229905	0	NA	NA	NA	NA	NA
ENSG00000228327	0	NA	NA	NA	NA	NA
LINC01409	48.6715	-0.0134813	0.405742	-0.0332262	0.973494	NA
ENSG00000285268	0	NA	NA	NA	NA	NA
ENSG00000290784	1.97835	0.176398	1.92818	0.0914843	0.927108	NA
ENSG00000230092	0	NA	NA	NA	NA	NA
FAM87B	2.53379	0.747057	1.72175	0.433895	0.664365	NA
LINC00115	29.6056	0.0788771	0.516343	0.152761	0.878587	NA
LINC01128	440.063	0.158216	0.135699	1.16593	0.243642	0.42865
ENSG00000288531	3.00647	0.161669	1.57333	0.102756	0.918157	NA
FAM41C	0.268061	1.6178	4.99414	0.32394	0.745983	NA
TUBB8P11	0.721434	-0.782699	3.46976	-0.225577	0.82153	NA
ENSG00000283040	0	NA	NA	NA	NA	NA
ENSG00000272438	14.2957	-0.137876	0.744444	-0.185207	0.853067	NA
ENSG00000230699	89.9833	0.155235	0.296163	0.524156	0.60017	0.761903
ENSG00000241180	0.504083	0.112743	4.03879	0.0279151	0.97773	NA
LINC02593	401.565	0.137114	0.156277	0.877378	0.380282	0.573986
SAMD11	1677.84	-0.189091	0.0712862	-2.65256	0.00798832	0.0314423
NOC2L	7043.28	-0.0452765	0.0415872	-1.08871	0.27628	0.467384
KLHL17	1088.05	0.0445542	0.0878734	0.507027	0.612136	0.770927
PLEKHN1	20.7088	-0.541413	0.613478	-0.882531	0.37749	NA
PERM1	1.95418	-1.41394	2.09859	-0.673755	0.500467	NA
ENSG00000272512	310.168	0.00479407	0.165351	0.0289934	0.97687	0.989744
HES4	3985.44	0.339168	0.0514159	6.59656	4.21e-11	1.28e-09
ISG15	236.692	0.373872	0.191824	1.94904	0.0512912	0.137441
ENSG00000231702	3.33733	1.30956	1.55301	0.843239	0.399095	NA
ENSG00000224969	19.2391	0.0264875	0.656751	0.0403311	0.967829	NA
AGRN	3212.94	0.387208	0.0553728	6.99275	2.7e-12	9.88e-11
ENSG00000242590	0	NA	NA	NA	NA	NA
ENSG00000291156	36.9712	0.0741878	0.458866	0.161677	0.871561	NA
ENSG00000273443	3.92255	-0.572943	1.38543	-0.41355	0.679204	NA
ENSG00000217801	10.4217	0.0175858	0.855746	0.0205502	0.983604	NA
RNF223	1.64749	-2.38864	2.45949	-0.971194	0.331452	NA
C1orf159	618.462	0.138721	0.122658	1.13096	0.258072	0.445549
ENSG00000285812	11.9669	-0.334381	0.824425	-0.405593	0.685041	NA
LINC01342	0	NA	NA	NA	NA	NA
MIR200B	0	NA	NA	NA	NA	NA
MIR200A	0	NA	NA	NA	NA	NA
MIR429	0	NA	NA	NA	NA	NA
ENSG00000272141	0	NA	NA	NA	NA	NA
TTLL10-AS1	0	NA	NA	NA	NA	NA
TTLL10	0	NA	NA	NA	NA	NA
TNFRSF18	2.66564	-1.24302	1.72354	-0.721203	0.470785	NA
TNFRSF4	0.484771	0.164013	4.09536	0.0400485	0.968054	NA
SDF4	3219.95	0.135286	0.0562556	2.40484	0.0161795	0.0555184
B3GALT6	1292.58	0.154705	0.0817597	1.89219	0.058466	0.151741
C1QTNF12	29.5043	0.253382	0.50823	0.498559	0.61809	NA
ENSG00000260179	9.66693	0.606504	0.93606	0.647932	0.517029	NA
UBE2J2	2024.26	-0.188499	0.0670885	-2.80971	0.00495866	0.0213871
LINC01786	28.6769	0.399376	0.529903	0.753677	0.451043	NA
SCNN1D	229.402	-0.263688	0.186646	-1.41277	0.157722	0.317055
ACAP3	1651.72	-0.0889015	0.0741815	-1.19843	0.230748	0.413177
MIR6726	0	NA	NA	NA	NA	NA
PUSL1	1543.65	-0.289894	0.0749756	-3.86651	0.000110405	0.00084452
INTS11	3077.34	-0.0374438	0.0548202	-0.683029	0.494589	0.678214
MIR6727	0	NA	NA	NA	NA	NA
ENSG00000240731	72.9532	-0.0506554	0.3294	-0.153781	0.877783	0.936122
CPTP	799.737	-0.0746198	0.103061	-0.724034	0.469045	0.65671
TAS1R3	13.4395	0.0638099	0.77453	0.0823853	0.93434	NA
DVL1	4575.35	0.193325	0.0467443	4.1358	3.54e-05	0.000320344
MIR6808	0	NA	NA	NA	NA	NA
MXRA8	199.347	-0.113574	0.20881	-0.543912	0.586502	0.752029
AURKAIP1	2677.78	0.0308439	0.058931	0.52339	0.600703	0.762229
NDUFB4P8	1.25481	-0.426217	2.52806	-0.168594	0.866116	NA
CCNL2	1993.78	-0.19509	0.0745635	-2.61642	0.00888564	0.0341931
MRPL20-AS1	864.576	0.0630674	0.0975426	0.646562	0.517915	0.698321
MRPL20	1759.87	-0.0878327	0.0714174	-1.22985	0.218753	0.397796
RN7SL657P	0	NA	NA	NA	NA	NA
MRPL20-DT	103.679	0.319148	0.274943	1.16078	0.245731	0.431046
ANKRD65	3.07202	1.75389	1.63894	1.07014	0.284558	NA
ANKRD65-AS1	0.986745	-1.43481	2.89054	-0.496381	0.619626	NA
TMEM88B	11.7949	0.582764	0.814304	0.715658	0.474202	NA
LINC01770	20.8964	-0.186325	0.61873	-0.301141	0.763307	NA
VWA1	690.097	0.296961	0.108107	2.74692	0.00601585	0.0250294
ATAD3C	5.944	-0.862449	1.16378	-0.741077	0.458647	NA
ATAD3B	2131.65	-0.6691	0.0691558	-9.67524	3.84e-22	3.68e-20
ENSG00000290916	0.782122	1.14774	3.37142	0.340432	0.733531	NA
ENSG00000284740	0	NA	NA	NA	NA	NA
ATAD3A	3482.5	-0.174262	0.0521958	-3.33863	0.000841925	0.00483747
TMEM240	28.2818	0.378675	0.534826	0.708035	0.478924	NA
SSU72	4017.5	0.0214929	0.0494653	0.434505	0.663922	0.805404
ENSG00000215014	54.268	-0.755655	0.39192	-1.92808	0.0538448	0.142491
ENSG00000274481	0	NA	NA	NA	NA	NA
FNDC10	1274.78	0.331836	0.0818417	4.05461	5.02e-05	0.000431787
ENSG00000286989	54.4404	0.371328	0.382167	0.971638	0.331231	0.526876
ENSG00000272106	145.908	0.149376	0.231831	0.644331	0.519361	0.699267
MIB2	1125.29	-0.00510539	0.0912665	-0.0559393	0.95539	0.979042
MMP23B	14.3394	-0.349069	0.729655	-0.478402	0.632364	NA
CDK11B	1686.62	-0.0302033	0.0723694	-0.417349	0.676423	0.814805
ENSG00000272004	1.48149	-0.827219	2.34278	-0.353092	0.724019	NA
SLC35E2B	2858.24	0.373483	0.0565773	6.60128	4.08e-11	1.24e-09
ENSG00000269737	19.7708	-0.100889	0.663808	-0.151985	0.879199	NA
MMP23A	1.23485	-0.464181	2.54262	-0.182561	0.855143	NA
CDK11A	67.3699	-0.527826	0.345964	-1.52567	0.127093	0.271538
ENSG00000268575	60.2603	0.180621	0.362177	0.498708	0.617985	0.774858
ENSG00000227775	89.0922	-0.0495606	0.326657	-0.151721	0.879407	0.937273
ENSG00000290854	54.5563	0.0913266	0.374232	0.244037	0.807202	0.89773
SLC35E2A	0	NA	NA	NA	NA	NA
NADK	2781.34	0.0558156	0.0577818	0.965972	0.334058	0.530063
GNB1	13248	0.171807	0.034091	5.03965	4.66e-07	6.63e-06
GNB1-DT	25.1384	-0.715835	0.575104	-1.24471	0.21324	NA
CALML6	7.47709	-0.90597	1.08473	-0.835206	0.403602	NA
TMEM52	144.207	-0.127146	0.23614	-0.538435	0.590277	0.754976
CFAP74	38.2112	-0.100465	0.453762	-0.221406	0.824777	NA
ENSG00000233542	1.76887	-0.263144	2.18745	-0.120297	0.904248	NA
GABRD	251.731	-0.0944599	0.175591	-0.537955	0.590608	0.755259
PRKCZ-DT	2.88957	-2.16717	1.76097	-1.23067	0.218446	NA
PRKCZ	966.725	-0.117504	0.0931583	-1.26134	0.207187	0.383082
ENSG00000271806	3.42845	-0.666626	1.52661	-0.436671	0.66235	NA
PRKCZ-AS1	52.1107	0.0972536	0.405856	0.239626	0.81062	NA
FAAP20	1386.26	0.207291	0.0791994	2.61733	0.00886207	0.0341215
ENSG00000234396	0.760059	-0.878225	3.40735	-0.257745	0.796604	NA
SKI	3946.88	0.310016	0.0513358	6.03899	1.55e-09	3.48e-08
ENSG00000287356	47.4694	0.347452	0.411449	0.844461	0.398412	NA
MORN1	385.257	-0.051703	0.143399	-0.360554	0.718433	0.843445
ENSG00000272161	1.26689	0.74699	2.39102	0.312414	0.754726	NA
ENSG00000269896	88.3976	-0.325617	0.3036	-1.07252	0.283487	0.475121
ENSG00000272420	6.03775	0.666269	1.16228	0.573241	0.566482	NA
RER1	2100.05	-0.0562999	0.0649718	-0.866528	0.386201	0.580384
PEX10	681.581	-0.11776	0.108964	-1.08072	0.27982	0.471175
PLCH2	10.1643	-0.0474574	0.864976	-0.0548656	0.956246	NA
ENSG00000224387	0.721434	-0.782699	3.46976	-0.225577	0.82153	NA
ENSG00000229393	0	NA	NA	NA	NA	NA
PANK4	1387.4	0.241603	0.0781161	3.09286	0.00198236	0.00998349
HES5	49.8396	0.25713	0.395445	0.650229	0.515544	NA
ENSG00000272449	181.777	0.359622	0.212939	1.68885	0.0912487	0.212749
TNFRSF14-AS1	0.226687	-1.27003	4.9945	-0.254285	0.799276	NA
TNFRSF14	3.02853	0.657539	1.58889	0.413836	0.678994	NA
ENSG00000225931	0.472685	-2.28798	4.00656	-0.571059	0.56796	NA
ENSG00000228037	0.484771	0.164013	4.09536	0.0400485	0.968054	NA
ENSG00000289610	0.976768	-1.45199	2.90005	-0.500678	0.616598	NA
PRXL2B	559.23	0.127506	0.119322	1.06859	0.285255	0.477112
MMEL1	11.7989	0.731217	0.824076	0.887317	0.374908	NA
MMEL1-AS1	0.516169	2.57427	4.21337	0.610977	0.541215	NA
TTC34	20.6487	-0.608486	0.624666	-0.974098	0.330008	NA
ENSG00000285945	0.258084	1.59021	4.9961	0.31829	0.750265	NA
ENSG00000283259	0	NA	NA	NA	NA	NA
ENSG00000233234	0	NA	NA	NA	NA	NA
ENSG00000287396	5.48966	-3.22582	1.49627	-2.1559	0.0310915	NA
ENSG00000231630	2.65291	-2.03483	1.87987	-1.08243	0.279061	NA
ENSG00000284745	0	NA	NA	NA	NA	NA
ACTRT2	0	NA	NA	NA	NA	NA
PRDM16-DT	87.6019	-0.0874125	0.310871	-0.281186	0.778568	0.880134
PRDM16	771.451	0.640212	0.105189	6.08629	1.16e-09	2.7e-08
MIR4251	0	NA	NA	NA	NA	NA
ENSG00000226286	0.245999	-1.32955	4.99037	-0.266424	0.789913	NA
ENSG00000279839	0.737996	-2.92439	3.64676	-0.801916	0.422602	NA
ENSG00000272235	0.484771	0.164013	4.09536	0.0400485	0.968054	NA
ENSG00000287828	7.09713	-0.331985	1.05396	-0.314989	0.75277	NA
ENSG00000286518	1.47152	-0.845048	2.23414	-0.378244	0.705249	NA
ARHGEF16	245.794	0.182118	0.178151	1.02227	0.306654	0.500656
ENSG00000272088	0.73077	-0.851727	3.23352	-0.263405	0.792238	NA
MEGF6	164.008	0.111663	0.217179	0.514154	0.607144	0.767013
MIR551A	0	NA	NA	NA	NA	NA
ENSG00000238260	10.4631	0.1543	0.85103	0.18131	0.856124	NA
TPRG1L	513.418	0.126959	0.127212	0.998016	0.318272	0.513325
WRAP73	1567.02	0.147784	0.0773104	1.91157	0.0559316	0.146851
TP73	680.511	-0.0640823	0.108278	-0.591829	0.553965	0.726601
TP73-AS3	0.504083	0.112743	4.03879	0.0279151	0.97773	NA
TP73-AS2	0.245999	-1.32955	4.99037	-0.266424	0.789913	NA
TP73-AS1	1331.42	0.123301	0.0792253	1.55633	0.11963	0.259483
ENSG00000276189	0	NA	NA	NA	NA	NA
CCDC27	10.4075	-0.260016	0.852797	-0.304898	0.760444	NA
SMIM1	55.0172	0.269868	0.39174	0.688894	0.49089	0.67509
LRRC47	2636.14	0.0504051	0.062359	0.808306	0.418915	0.611622
RN7SL574P	1.269	2.15667	2.65823	0.811321	0.417182	NA
ENSG00000272153	16.7784	-0.447269	0.675351	-0.662277	0.507794	NA
CEP104	1800.16	-0.163343	0.0697786	-2.34087	0.0192387	0.0637314
DFFB	741.542	-0.200734	0.104064	-1.92896	0.0537363	0.14236
C1orf174	923.718	0.0319181	0.0950593	0.335771	0.737044	0.855889
LINC01134	17.4177	-0.62792	0.670099	-0.937056	0.34873	NA
LINC01346	0	NA	NA	NA	NA	NA
LINC01345	0	NA	NA	NA	NA	NA
LINC02780	0.226687	-1.27003	4.9945	-0.254285	0.799276	NA
ENSG00000284703	0.258084	1.59021	4.9961	0.31829	0.750265	NA
EEF1DP6	1.17206	-3.59971	2.80016	-1.28554	0.198605	NA
LINC01777	0	NA	NA	NA	NA	NA
ENSG00000284694	0.226687	-1.27003	4.9945	-0.254285	0.799276	NA
ENSG00000227169	0	NA	NA	NA	NA	NA
LINC01646	0	NA	NA	NA	NA	NA
AJAP1	0.268061	1.6178	4.99414	0.32394	0.745983	NA
ENSG00000287586	0	NA	NA	NA	NA	NA
ENSG00000284739	0	NA	NA	NA	NA	NA
LINC02781	0	NA	NA	NA	NA	NA
LINC02782	0	NA	NA	NA	NA	NA
ENSG00000284616	0	NA	NA	NA	NA	NA
ENSG00000284692	0	NA	NA	NA	NA	NA
ENSG00000284666	0	NA	NA	NA	NA	NA
ENSG00000260972	0	NA	NA	NA	NA	NA
ENSG00000283356	0	NA	NA	NA	NA	NA
ENSG00000236948	0	NA	NA	NA	NA	NA
ENSG00000264341	0	NA	NA	NA	NA	NA
ENSG00000289893	0	NA	NA	NA	NA	NA
MIR4689	0	NA	NA	NA	NA	NA
NPHP4	890.981	-0.211804	0.0960199	-2.20584	0.0273953	0.0840831
KCNAB2	540.791	0.60489	0.12217	4.95122	7.38e-07	1.01e-05
CHD5	37.2702	-0.32235	0.455113	-0.708285	0.478768	NA
ENSG00000285629	0.226687	-1.27003	4.9945	-0.254285	0.799276	NA
RPL22	3573.95	0.40458	0.0526341	7.68665	1.51e-14	7.41e-13
RNF207-AS1	14.2738	0.310039	0.730037	0.42469	0.671063	NA
RNF207	161.821	-0.0877892	0.225587	-0.38916	0.697158	0.829155
ICMT	6193.47	-0.0790392	0.0434673	-1.81836	0.0690093	0.171918
ICMT-DT	97.8512	0.0447991	0.280526	0.159697	0.87312	0.933676
HES3	0.494748	0.187854	4.06567	0.0462048	0.963147	NA
GPR153	973.809	0.3426	0.0962958	3.55779	0.000373995	0.00242938
ACOT7	2638.53	0.188277	0.0597209	3.15261	0.00161816	0.00845196
ENSG00000271746	5.42272	-0.663438	1.19364	-0.555811	0.57834	NA
HES2	57.8438	-0.0824593	0.367497	-0.224381	0.822461	0.907017
ESPN	18.662	-0.190911	0.650573	-0.293451	0.769178	NA
MIR4252	0	NA	NA	NA	NA	NA
ENSG00000231868	0.782122	1.14774	3.37142	0.340432	0.733531	NA
TNFRSF25	116.937	0.322781	0.264036	1.22249	0.221522	0.401181
PLEKHG5	472.641	-0.072904	0.129054	-0.564909	0.572136	0.740917
NOL9	1295	-0.270137	0.0831859	-3.24738	0.00116471	0.00642175
RNU6-731P	0.226687	-1.27003	4.9945	-0.254285	0.799276	NA
ENSG00000229519	0.737996	-2.92439	3.64676	-0.801916	0.422602	NA
TAS1R1	5.67869	-0.761103	1.16863	-0.651277	0.514868	NA
ZBTB48	896.32	-0.74739	0.105363	-7.09349	1.31e-12	5.04e-11
KLHL21	1390.41	-0.0131571	0.0793708	-0.165767	0.86834	0.931341
PHF13	1441.78	0.143635	0.0771921	1.86074	0.0627807	0.160343
THAP3	738.737	-0.343147	0.10987	-3.1232	0.00178894	0.00915322
DNAJC11	1954.07	0.0202917	0.0685942	0.295822	0.767366	0.874045
LINC01672	0	NA	NA	NA	NA	NA
ENSG00000284744	0	NA	NA	NA	NA	NA
CAMTA1-DT	30.683	0.0813037	0.500748	0.162365	0.871019	NA
CAMTA1	1718.05	0.0838011	0.0703673	1.19091	0.233689	0.416872
ENSG00000227950	0.453373	-2.23491	4.43929	-0.503439	0.614656	NA
CAMTA1-AS3	0	NA	NA	NA	NA	NA
RNU1-8P	0	NA	NA	NA	NA	NA
CAMTA1-IT1	1.23274	-1.85937	2.68491	-0.692527	0.488607	NA
CAMTA1-AS2	0	NA	NA	NA	NA	NA
CAMTA1-AS1	0	NA	NA	NA	NA	NA
ENSG00000270171	4.02461	0.149392	1.37231	0.108862	0.913312	NA
ENSG00000270035	3.4592	-0.266325	1.47115	-0.181031	0.856343	NA
ENSG00000269978	6.47226	-0.312669	1.10512	-0.282927	0.777232	NA
VAMP3	2479.06	0.236807	0.0636444	3.72079	0.0001986	0.00139954
ENSG00000269925	5.59594	-1.3558	1.20925	-1.12119	0.262206	NA
PER3	120.202	0.189787	0.259483	0.731403	0.464533	0.653025
ENSG00000236266	0.226687	-1.27003	4.9945	-0.254285	0.799276	NA
UTS2	1.44223	-0.839664	2.39	-0.351324	0.725345	NA
TNFRSF9	22.5727	-0.268701	0.592759	-0.453305	0.650329	NA
ENSG00000270330	0	NA	NA	NA	NA	NA
PARK7	5289.93	0.0994246	0.0450523	2.20687	0.0273233	0.0838993
Y_RNA	228.232	-0.042884	0.191652	-0.223759	0.822945	0.907385
ENSG00000284747	18.7805	-0.547123	0.645018	-0.848229	0.39631	NA
ENSG00000284716	1.95354	-1.46244	2.11345	-0.691969	0.488957	NA
ERRFI1	938.144	0.076702	0.0940919	0.815182	0.414968	0.607726
ERRFI1-DT	0	NA	NA	NA	NA	NA
RPL7AP18	6.96606	1.68851	1.15321	1.46418	0.143145	NA
ENSG00000229305	0	NA	NA	NA	NA	NA
ENSG00000288816	0	NA	NA	NA	NA	NA
LINC01714	0	NA	NA	NA	NA	NA
RNU1-7P	0	NA	NA	NA	NA	NA
ENSG00000233645	0	NA	NA	NA	NA	NA
RNU6-991P	0	NA	NA	NA	NA	NA
SLC45A1	10.9229	-0.226126	0.872061	-0.259301	0.795403	NA
RERE	3303.7	-0.18254	0.0556384	-3.28082	0.00103505	0.00577384
RERE-AS1	1.24483	-0.444546	2.40382	-0.184934	0.853281	NA
ENSG00000221083	0	NA	NA	NA	NA	NA
ENSG00000270282	0	NA	NA	NA	NA	NA
RPL7P11	2.25575	0.473098	1.80012	0.262814	0.792694	NA
RPL7P7	4.3368	1.0394	1.3584	0.765162	0.444175	NA
ENSG00000226545	0.258084	1.59021	4.9961	0.31829	0.750265	NA
ENSG00000228423	0	NA	NA	NA	NA	NA
RPL23AP19	0	NA	NA	NA	NA	NA
ENO1	61852.3	0.227798	0.0320806	7.1008	1.24e-12	4.79e-11
MIR6728	0	NA	NA	NA	NA	NA
ENO1-AS1	11.573	-0.39175	0.820772	-0.477294	0.633153	NA
RNU6-304P	0.226687	-1.27003	4.9945	-0.254285	0.799276	NA
HMGN2P17	29.4184	0.264487	0.520691	0.507954	0.611486	NA
ENSG00000232208	3.86136	1.14096	1.47142	0.775413	0.438096	NA
ENSG00000232663	0	NA	NA	NA	NA	NA
CA6	0.245999	-1.32955	4.99037	-0.266424	0.789913	NA
ENSG00000290109	0	NA	NA	NA	NA	NA
RN7SL451P	0	NA	NA	NA	NA	NA
SLC2A7	2.17089	-1.64576	1.93668	-0.849787	0.395444	NA
SLC2A5	4.1344	-1.54925	1.40893	-1.09959	0.271509	NA
ENSG00000252404	0	NA	NA	NA	NA	NA
GPR157	533.409	0.204679	0.121773	1.68082	0.0927985	0.21491
MIR34AHG	138.709	-0.0971765	0.255658	-0.380104	0.703869	0.833766
MIR34A	0	NA	NA	NA	NA	NA
ENSG00000289914	0.268061	1.6178	4.99414	0.32394	0.745983	NA
LNCTAM34A	56.6242	-0.104763	0.380789	-0.275122	0.783223	0.882815
H6PD	1984.06	0.342754	0.0664812	5.15566	2.53e-07	3.85e-06
SPSB1	266.301	0.00939691	0.17561	0.05351	0.957326	0.980154
ENSG00000284652	5.22231	0.27944	1.24788	0.223932	0.82281	NA
LINC02606	45.6	0.418856	0.421584	0.993528	0.320453	NA
RNA5SP40	0	NA	NA	NA	NA	NA
ENSG00000235263	0.226687	-1.27003	4.9945	-0.254285	0.799276	NA
SLC25A33	690.901	-0.200169	0.110554	-1.8106	0.0702035	0.174389
ENSG00000231181	60.174	0.449155	0.359128	1.25068	0.211051	0.387799
TMEM201	1975.45	-0.223363	0.0704278	-3.17151	0.00151647	0.00802416
PIK3CD	693.304	0.248588	0.108208	2.29731	0.0216008	0.0697787
PIK3CD-AS1	0	NA	NA	NA	NA	NA
ENSG00000233268	0	NA	NA	NA	NA	NA
PIK3CD-AS2	493.572	0.0722077	0.126359	0.571451	0.567694	0.736965
CLSTN1	6589.08	0.238173	0.0413404	5.76127	8.35e-09	1.64e-07
MZT1P1	0.721434	-0.782699	3.46976	-0.225577	0.82153	NA
ENSG00000280113	0.258084	1.59021	4.9961	0.31829	0.750265	NA
CTNNBIP1	993.278	0.159486	0.0929725	1.71541	0.0862703	0.203726
ENSG00000223989	0	NA	NA	NA	NA	NA
ENSG00000285701	0.794207	3.19107	3.26742	0.976633	0.328751	NA
LZIC	1441.92	0.228215	0.0776577	2.93873	0.00329562	0.0152952
ENSG00000228150	12.6777	-0.36768	0.78626	-0.467631	0.640049	NA
NMNAT1	452.269	-0.0119323	0.133151	-0.0896148	0.928593	0.965143
RN7SKP269	7.09502	-0.538581	1.04886	-0.513493	0.607606	NA
TMEM274P	0.742855	1.14825	3.43241	0.334531	0.737979	NA
MIR5697	0	NA	NA	NA	NA	NA
ENSG00000241326	0	NA	NA	NA	NA	NA
RBP7	95.2314	-0.00795047	0.297502	-0.026724	0.97868	0.990464
UBE4B	3775.39	0.178118	0.0510434	3.48955	0.000483839	0.00303285
RPL21P21	0	NA	NA	NA	NA	NA
PGAM1P11	0.268061	1.6178	4.99414	0.32394	0.745983	NA
RNU6-828P	1.00606	-1.46629	3.07537	-0.476784	0.633516	NA
KIF1B	5333.33	0.106195	0.0447387	2.37368	0.017612	0.0595008
ENSG00000264881	0	NA	NA	NA	NA	NA
RNU6-37P	0	NA	NA	NA	NA	NA
RN7SL731P	0	NA	NA	NA	NA	NA
ENSG00000284735	13.8276	0.308239	0.749595	0.411208	0.68092	NA
ENSG00000284642	21.3449	0.318231	0.604899	0.526089	0.598826	NA
PGD	7235.46	0.285136	0.0402677	7.08101	1.43e-12	5.48e-11
ENSG00000271989	2.67772	-0.632827	1.68202	-0.37623	0.706746	NA
CENPS-CORT	5.25013	0.0175492	1.1982	0.0146464	0.988314	NA
CENPS	81.371	-0.181942	0.308448	-0.589864	0.555282	0.727636
CORT	8.20077	0.259896	0.974636	0.26666	0.789731	NA
DFFA	9265.12	-0.0335998	0.04186	-0.802672	0.422165	0.614934
ENSG00000203469	0	NA	NA	NA	NA	NA
PEX14	1265.87	0.153377	0.082406	1.86124	0.0627103	0.160224
ENSG00000287727	1.22277	-1.87492	2.6919	-0.696504	0.486113	NA
RN7SL614P	0.536123	2.62207	4.15052	0.631745	0.527553	NA
CASZ1	335.723	-0.0442143	0.156257	-0.282959	0.777208	0.87956
ENSG00000272078	14.0372	-0.627802	0.744886	-0.842817	0.399331	NA
HSPE1P24	0	NA	NA	NA	NA	NA
C1orf127	5.03828	0.753637	1.23377	0.610843	0.541304	NA
CFL1P6	1.51564	1.20492	2.35425	0.511805	0.608788	NA
TARDBP	6173.55	-0.0360483	0.0450162	-0.800785	0.423256	0.615873
MASP2	67.0498	-0.0921592	0.377603	-0.244064	0.807181	0.89773
SRM	5178.75	-0.127036	0.0465629	-2.72826	0.00636691	0.0262131
EXOSC10	3729.19	-0.0383591	0.0522232	-0.734522	0.462631	0.652235
ENSG00000226849	2.56729	2.15019	1.84118	1.16783	0.242875	NA
EXOSC10-AS1	27.2264	-1.22725	0.545888	-2.24817	0.0245654	NA
MTOR	6978.6	-0.0129551	0.0402858	-0.32158	0.747771	0.863111
MTOR-AS1	0	NA	NA	NA	NA	NA
RNU6-537P	0	NA	NA	NA	NA	NA
ANGPTL7	0.268061	1.6178	4.99414	0.32394	0.745983	NA
RNU6-291P	0	NA	NA	NA	NA	NA
RPL39P6	8.76554	0.409356	0.929459	0.440424	0.65963	NA
UBIAD1	1063.2	0.0336521	0.0904759	0.371945	0.709933	0.837747
UBE2V2P3	13.0345	-0.443317	0.769985	-0.575747	0.564786	NA
ENSG00000284646	0	NA	NA	NA	NA	NA
MTCYBP45	0	NA	NA	NA	NA	NA
DISP3	38.936	-0.553469	0.4462	-1.24041	0.214825	NA
ENSG00000285833	0	NA	NA	NA	NA	NA
LINC01647	1.48149	-0.827219	2.34278	-0.353092	0.724019	NA
ENSG00000284708	0	NA	NA	NA	NA	NA
FBXO2	78.7462	0.758457	0.316172	2.39887	0.0164456	0.0563055
FBXO44	723.081	-0.220935	0.105641	-2.09136	0.0364954	0.105285
MAD2L2	2478.32	-0.000828629	0.0623919	-0.013281	0.989404	0.995644
FBXO6	9.96625	0.00759002	0.870601	0.00871813	0.993044	NA
DRAXIN	15.9089	-1.34771	0.730897	-1.84391	0.0651963	NA
AGTRAP	1214.63	-0.0400103	0.0830953	-0.481499	0.630162	0.783327
C1orf167	44.1153	-0.545775	0.429328	-1.27123	0.203646	NA
C1orf167-AS1	1.27898	2.16765	2.62812	0.824792	0.40949	NA
MTHFR	891.028	-0.0225369	0.0952242	-0.236672	0.812911	0.90141
CLCN6	657.619	-0.0239663	0.113715	-0.210758	0.833076	0.91201
ENSG00000276470	0	NA	NA	NA	NA	NA
ENSG00000278852	0	NA	NA	NA	NA	NA
NPPA	1.51289	0.147648	2.19121	0.0673818	0.946278	NA
ENSG00000275915	0	NA	NA	NA	NA	NA
NPPB	0.268061	1.6178	4.99414	0.32394	0.745983	NA
SBF1P2	3.91386	-0.532712	1.57779	-0.337633	0.73564	NA
ENSG00000285646	22.3158	-2.33681	0.656132	-3.56149	0.000368763	NA
RNU5E-1	0	NA	NA	NA	NA	NA
RNU5E-4P	0.226687	-1.27003	4.9945	-0.254285	0.799276	NA
KIAA2013	1790.51	0.113384	0.069797	1.62449	0.104272	0.235081
PLOD1	2931.31	0.226929	0.0564074	4.02303	5.75e-05	0.000482602
ENSG00000287384	0.472685	-2.28798	4.00656	-0.571059	0.56796	NA
MFN2	4878.27	0.0854292	0.045735	1.86792	0.0617733	0.158474
ENSG00000270914	0	NA	NA	NA	NA	NA
MIIP	734.256	-0.319767	0.106603	-2.99962	0.00270321	0.0129199
MIR6729	0	NA	NA	NA	NA	NA
RN7SL649P	0	NA	NA	NA	NA	NA
TNFRSF8	7.94269	0.173895	0.991473	0.175391	0.860773	NA
RNU6-777P	0	NA	NA	NA	NA	NA
RPL23AP89	0.484771	0.164013	4.09536	0.0400485	0.968054	NA
ENSG00000285604	0	NA	NA	NA	NA	NA
MIR7846	0	NA	NA	NA	NA	NA
TNFRSF1B	12.9349	-1.04864	0.78529	-1.33536	0.18176	NA
MIR4632	0.699372	-2.85588	3.41855	-0.835407	0.403489	NA
RPL10P17	0.268061	1.6178	4.99414	0.32394	0.745983	NA
SNORA70	4.75813	0.31581	1.25633	0.251374	0.801525	NA
VPS13D	2776.25	0.060062	0.0571398	1.05114	0.293194	0.48586
SNORA59A	3.29595	0.825562	1.51378	0.545366	0.585502	NA
LINC02766	0	NA	NA	NA	NA	NA
DHRS3	447.98	0.437263	0.133366	3.27867	0.00104299	0.00581108
RNU6ATAC18P	0.258084	1.59021	4.9961	0.31829	0.750265	NA
MIR6730	0.989496	0.221506	2.9894	0.0740971	0.940933	NA
ENSG00000288927	9.28683	0.23155	0.908596	0.254844	0.798844	NA
ENSG00000272482	5.96581	0.399796	1.14504	0.349154	0.726974	NA
AADACL4	0.491997	-2.33924	4.29561	-0.544566	0.586052	NA
ENSG00000226166	0	NA	NA	NA	NA	NA
AADACL3	0	NA	NA	NA	NA	NA
CFAP107	0	NA	NA	NA	NA	NA
PRAMEF12	0.268061	1.6178	4.99414	0.32394	0.745983	NA
PRAMEF1	0	NA	NA	NA	NA	NA
LINC01784	0	NA	NA	NA	NA	NA
PRAMEF11	0	NA	NA	NA	NA	NA
PRAMEF30P	0	NA	NA	NA	NA	NA
HNRNPCL1	39.4078	0.119641	0.439987	0.271919	0.785684	NA
PRAMEF2	0	NA	NA	NA	NA	NA
PRAMEF4	0	NA	NA	NA	NA	NA
PRAMEF10	0	NA	NA	NA	NA	NA
PRAMEF7	0	NA	NA	NA	NA	NA
RNU6-1072P	0	NA	NA	NA	NA	NA
PRAMEF29P	0	NA	NA	NA	NA	NA
PRAMEF6	0.226687	-1.27003	4.9945	-0.254285	0.799276	NA
PRAMEF28P	0	NA	NA	NA	NA	NA
PRAMEF27	0	NA	NA	NA	NA	NA
HNRNPCL3	4.7665	-1.81311	1.38574	-1.3084	0.190737	NA
PRAMEF25	0	NA	NA	NA	NA	NA
PRAMEF34P	0	NA	NA	NA	NA	NA
PRAMEF35P	0	NA	NA	NA	NA	NA
HNRNPCL2	0.750082	-0.899119	3.42317	-0.262657	0.792815	NA
PRAMEF36P	0	NA	NA	NA	NA	NA
ENSG00000290772	0	NA	NA	NA	NA	NA
ENSG00000233336	0	NA	NA	NA	NA	NA
PRAMEF26	0	NA	NA	NA	NA	NA
HNRNPCL4	28.6049	0.72735	0.533494	1.36337	0.172766	NA
PRAMEF9	0	NA	NA	NA	NA	NA
PRAMEF13	0	NA	NA	NA	NA	NA
PRAMEF18	0	NA	NA	NA	NA	NA
PRAMEF31P	0	NA	NA	NA	NA	NA
PRAMEF5	0	NA	NA	NA	NA	NA
PRAMEF32P	0	NA	NA	NA	NA	NA
RNU6-771P	0	NA	NA	NA	NA	NA
PRAMEF8	0	NA	NA	NA	NA	NA
PRAMEF33	0	NA	NA	NA	NA	NA
PRAMEF15	0	NA	NA	NA	NA	NA
ENSG00000228229	0	NA	NA	NA	NA	NA
PRAMEF14	0	NA	NA	NA	NA	NA
PRAMEF19	0.536123	2.62207	4.15052	0.631745	0.527553	NA
PRAMEF17	0	NA	NA	NA	NA	NA
PRAMEF20	0	NA	NA	NA	NA	NA
LRRC38	1.761	0.546578	2.05944	0.265401	0.790701	NA
ENSG00000259961	0	NA	NA	NA	NA	NA
BRWD1P1	1.74233	0.623594	2.19713	0.283823	0.776546	NA
PDPN	1094.98	0.177918	0.0873135	2.03769	0.0415812	0.116292
RNA5SP41	0	NA	NA	NA	NA	NA
ENSG00000237445	0	NA	NA	NA	NA	NA
ENSG00000253085	0	NA	NA	NA	NA	NA
PRDM2	1550.18	-0.147301	0.0752224	-1.95821	0.0502056	0.135269
ENSG00000289380	0.494748	0.187854	4.06567	0.0462048	0.963147	NA
KAZN	704.208	0.206974	0.109488	1.89038	0.0587076	0.152253
RNU6-1265P	0	NA	NA	NA	NA	NA
ENSG00000231606	0.245999	-1.32955	4.99037	-0.266424	0.789913	NA
KAZN-AS1	0	NA	NA	NA	NA	NA
TBCAP2	0	NA	NA	NA	NA	NA
ENSG00000287756	0	NA	NA	NA	NA	NA
TMEM51-AS1	14.6804	-1.07581	0.745329	-1.4434	0.148908	NA
TMEM51	286.467	0.274385	0.165678	1.65613	0.0976952	0.223656
TMEM51-AS2	0	NA	NA	NA	NA	NA
MFFP1	0	NA	NA	NA	NA	NA
ZBTB2P1	0.504083	0.112743	4.03879	0.0279151	0.97773	NA
FHAD1	83.5966	-0.489862	0.312683	-1.56664	0.117199	0.255652
FHAD1-AS1	0	NA	NA	NA	NA	NA
ENSG00000236045	1.9756	-0.596936	1.93917	-0.30783	0.758212	NA
EFHD2-AS1	8.73075	0.0643284	0.934755	0.0688185	0.945134	NA
EFHD2	2130.64	0.0287963	0.0642258	0.44836	0.653893	0.798903
CTRC	1.69098	-0.22019	2.22883	-0.0987917	0.921304	NA
CELA2A	0.245999	-1.32955	4.99037	-0.266424	0.789913	NA
CELA2B	1.64474	-4.08807	2.48741	-1.64351	0.100278	NA
CASP9	508.482	-0.0932028	0.125754	-0.741151	0.458602	0.648812
DNAJC16	698.771	-0.0612091	0.107919	-0.567174	0.570596	0.739896
SCARNA21B	0.245999	-1.32955	4.99037	-0.266424	0.789913	NA
ENSG00000272510	0.504083	0.112743	4.03879	0.0279151	0.97773	NA
AGMAT	67.6426	-0.157959	0.356606	-0.442952	0.657801	0.801549
ENSG00000237301	8.98462	-0.173326	0.927843	-0.186805	0.851813	NA
CHCHD2P6	51.3939	0.358969	0.396343	0.905703	0.365093	NA
RNU7-179P	0	NA	NA	NA	NA	NA
CD24P1	0	NA	NA	NA	NA	NA
DDI2	2842.3	0.0376081	0.0565077	0.66554	0.505705	0.687915
RSC1A1	0.772145	1.1285	3.17423	0.35552	0.7222	NA
ENSG00000271742	1.29618	0.719338	2.68312	0.268097	0.788624	NA
PLEKHM2	2524.09	-0.153506	0.0614285	-2.49894	0.0124567	0.0450551
ENSG00000237938	6.92416	-0.690897	1.07469	-0.642881	0.520301	NA
SLC25A34	4.3859	-0.823664	1.34155	-0.613967	0.539237	NA
SLC25A34-AS1	0	NA	NA	NA	NA	NA
TMEM82	0.258084	1.59021	4.9961	0.31829	0.750265	NA
FBLIM1	727.178	0.147032	0.107264	1.37074	0.170455	0.335555
RPL12P14	91.1589	0.504731	0.298412	1.69139	0.0907621	0.211973
UQCRHL	521.915	0.228701	0.124849	1.83181	0.0669793	0.168107
ENSG00000178715	58.6604	0.698884	0.365685	1.91117	0.0559833	0.146902
SPEN-AS1	360.817	0.425245	0.1524	2.79033	0.0052655	0.0224219
SPEN	17629.4	0.343009	0.0387033	8.86253	7.82e-19	6.02e-17
ENSG00000270620	0	NA	NA	NA	NA	NA
ZBTB17	954.029	-0.468553	0.0930296	-5.0366	4.74e-07	6.72e-06
ENSG00000234607	0	NA	NA	NA	NA	NA
ENSG00000231353	0	NA	NA	NA	NA	NA
ENSG00000275503	0	NA	NA	NA	NA	NA
TBC1D3P6	0	NA	NA	NA	NA	NA
SRARP	0	NA	NA	NA	NA	NA
ENSG00000233078	0	NA	NA	NA	NA	NA
HSPB7	0.453373	-2.23491	4.43929	-0.503439	0.614656	NA
CLCNKA	1.78031	0.517395	2.18158	0.237165	0.812529	NA
FAM131C2P	8.33148	0.591042	0.959167	0.616203	0.537761	NA
CLCNKB	30.524	0.190962	0.519823	0.367359	0.713351	NA
FAM131C	221.329	0.246148	0.194802	1.26358	0.20638	0.38205
EPHA2	943.717	-0.003513	0.0979773	-0.0358553	0.971398	0.98759
EPHA2-AS1	4.37528	-0.849324	1.36742	-0.621115	0.534524	NA
ENSG00000224621	1.52223	0.104658	2.32826	0.044951	0.964146	NA
ARHGEF19-AS1	0	NA	NA	NA	NA	NA
ARHGEF19	57.0721	-0.117165	0.368681	-0.317795	0.75064	0.864758
ENSG00000291077	8.22009	0.254416	0.963265	0.264119	0.791689	NA
ANO7L1	2.92583	-0.322519	1.6365	-0.197078	0.843767	NA
ENSG00000288398	354.861	-0.0482973	0.15228	-0.317162	0.751121	0.865056
CPLANE2	195.258	-0.393911	0.210757	-1.86903	0.0616191	0.158167
MT1XP1	1.97835	0.176398	1.92818	0.0914843	0.927108	NA
FBXO42	1363.39	-0.169868	0.0782837	-2.1699	0.0300147	0.0905104
SZRD1	5212.69	0.254157	0.0443426	5.73167	9.94e-09	1.93e-07
RPL22P3	7.6133	-0.112232	1.02365	-0.109639	0.912696	NA
SPATA21	2.98652	0.148533	1.57561	0.0942704	0.924894	NA
NECAP2	1177.36	0.0378921	0.0857284	0.442002	0.658488	0.801841
LINC01772	27.6216	0.463134	0.537922	0.860968	0.389256	NA
CROCCP3	122.458	-0.00723906	0.258882	-0.0279628	0.977692	0.989945
RNU1-1	0.268061	1.6178	4.99414	0.32394	0.745983	NA
ENSG00000261135	4.39313	-1.20997	1.37352	-0.880924	0.378359	NA
ENSG00000285853	2.25364	-0.166098	1.82506	-0.0910095	0.927485	NA
ENSG00000224174	0	NA	NA	NA	NA	NA
LINC01783	6.62892	-0.611536	1.07496	-0.568892	0.569429	NA
RNU1-6P	0	NA	NA	NA	NA	NA
PDE4DIPP8	0.226687	-1.27003	4.9945	-0.254285	0.799276	NA
NBPF1	843.749	-0.390638	0.100579	-3.88391	0.000102789	0.000791972
ENSG00000271732	1.50291	0.134644	2.19557	0.0613253	0.9511	NA
CROCCP2	1581.21	-0.75195	0.0756439	-9.94065	2.77e-23	2.98e-21
ENSG00000283773	0	NA	NA	NA	NA	NA
MST1P2	16.6573	-0.0714138	0.693609	-0.10296	0.917995	NA
ENSG00000282143	0.504083	0.112743	4.03879	0.0279151	0.97773	NA
RNU1-3	0	NA	NA	NA	NA	NA
ENSG00000280114	0.998831	0.155146	2.64042	0.0587581	0.953145	NA
EIF1AXP1	55.9434	-0.148174	0.372525	-0.397757	0.690809	0.824926
ENSG00000290849	0.245999	-1.32955	4.99037	-0.266424	0.789913	NA
ESPNP	4.80674	0.301064	1.28128	0.234973	0.81423	NA
ENSG00000279151	0	NA	NA	NA	NA	NA
ENSG00000282740	0.258084	1.59021	4.9961	0.31829	0.750265	NA
CROCC	840.001	0.300814	0.110274	2.72789	0.0063741	0.0262349
ENSG00000290850	0	NA	NA	NA	NA	NA
RNU1-4	0	NA	NA	NA	NA	NA
CROCCP4	0	NA	NA	NA	NA	NA
ENSG00000290851	1.68612	-2.42238	2.39682	-1.01067	0.312176	NA
MST1L	0	NA	NA	NA	NA	NA
ENSG00000223643	0	NA	NA	NA	NA	NA
PDE4DIPP9	0	NA	NA	NA	NA	NA
MIR3675	0	NA	NA	NA	NA	NA
ENSG00000228549	14.0847	-0.294436	0.742819	-0.396377	0.691827	NA
RNU1-5P	0	NA	NA	NA	NA	NA
ENSG00000238142	0.969542	0.179642	3.01171	0.0596476	0.952436	NA
ENSG00000235241	0	NA	NA	NA	NA	NA
RNU1-2	0	NA	NA	NA	NA	NA
ENSG00000272426	1.02089	1.76083	2.85822	0.616058	0.537856	NA
ENSG00000290122	0.268061	1.6178	4.99414	0.32394	0.745983	NA
MFAP2	278.861	0.136916	0.168114	0.814424	0.415402	0.608168
ENSG00000286898	0	NA	NA	NA	NA	NA
ENSG00000226526	0.226687	-1.27003	4.9945	-0.254285	0.799276	NA
ATP13A2	2746.37	0.230474	0.0576398	3.99852	6.37e-05	0.00052515
ENSG00000288636	0	NA	NA	NA	NA	NA
SDHB	3650.93	-0.0112912	0.0541	-0.20871	0.834675	0.912673
PADI2	310.746	0.283957	0.158696	1.78931	0.0735643	0.180815
LINC02783	0.73077	-0.851727	3.23352	-0.263405	0.792238	NA
ENSG00000282843	0	NA	NA	NA	NA	NA
PADI1	0.484771	0.164013	4.09536	0.0400485	0.968054	NA
PADI3	29.8972	0.19819	0.522895	0.379025	0.704669	NA
MIR3972	0	NA	NA	NA	NA	NA
PADI4	0.964683	-3.31332	3.03791	-1.09066	0.275423	NA
PADI6	0	NA	NA	NA	NA	NA
RCC2-AS1	0	NA	NA	NA	NA	NA
RCC2	9874.04	0.265362	0.0373501	7.10473	1.21e-12	4.67e-11
ENSG00000290096	1.21618	-0.361959	2.74285	-0.131965	0.895012	NA
ARHGEF10L	388.794	0.109366	0.145216	0.753132	0.45137	0.642073
LINC02810	0	NA	NA	NA	NA	NA
ACTL8	2.73841	-0.104155	1.63787	-0.0635915	0.949295	NA
ENSG00000284653	0	NA	NA	NA	NA	NA
LINC01654	0	NA	NA	NA	NA	NA
IGSF21	44.617	0.548786	0.420931	1.30374	0.192321	NA
ENSG00000280222	0.51406	0.136616	4.01082	0.0340618	0.972828	NA
IGSF21-AS1	0	NA	NA	NA	NA	NA
ENSG00000225387	0	NA	NA	NA	NA	NA
KLHDC7A	7.04668	-1.48114	1.13191	-1.30853	0.190693	NA
DYNLL1P3	0.268061	1.6178	4.99414	0.32394	0.745983	NA
ENSG00000225478	0	NA	NA	NA	NA	NA
PAX7	42.8637	-0.185164	0.445729	-0.415419	0.677835	NA
TAS1R2	1.24208	-1.90058	2.86539	-0.663289	0.507146	NA
ALDH4A1	635.446	-0.0927862	0.114295	-0.81181	0.4169	0.609878
MIR4695	0	NA	NA	NA	NA	NA
MIR1290	0	NA	NA	NA	NA	NA
IFFO2	958.602	-0.059191	0.0922953	-0.641322	0.521313	0.700452
ENSG00000272084	8.44978	-0.348472	0.996293	-0.349768	0.726513	NA
UBR4	12580.5	-0.260937	0.0375632	-6.94661	3.74e-12	1.34e-10
EMC1-AS1	26.3473	-0.24527	0.576395	-0.425524	0.670455	NA
EMC1	3452.9	0.116611	0.0534364	2.18225	0.0290914	0.0882699
MRTO4	2511.24	-0.195038	0.0606797	-3.21423	0.00130796	0.00709513
ENSG00000286064	16.9334	-0.952128	0.700162	-1.35987	0.173872	NA
AKR7L	21.2404	-0.308502	0.609861	-0.505857	0.612957	NA
AKR7A3	20.5137	-0.535898	0.640129	-0.837173	0.402496	NA
ENSG00000270728	72.048	-0.144188	0.346896	-0.415653	0.677664	0.815801
AKR7A2	2395.4	0.0725896	0.0653135	1.1114	0.266396	0.455179
RNU6-1099P	1.52498	1.15538	2.21047	0.522684	0.601194	NA
SLC66A1	701.364	-0.230603	0.107083	-2.15349	0.03128	0.093585
CAPZB	4183.01	0.1196	0.0483023	2.47607	0.0132837	0.0475013
RN7SL277P	0	NA	NA	NA	NA	NA
MICOS10	307.142	0.0564048	0.161642	0.34895	0.727127	0.84943
RNU4-28P	0	NA	NA	NA	NA	NA
MICOS10-DT	0.268061	1.6178	4.99414	0.32394	0.745983	NA
NBL1	753.955	0.396808	0.105628	3.75665	0.000172202	0.00123498
MICOS10-NBL1	0	NA	NA	NA	NA	NA
ENSG00000226396	79.2918	0.232512	0.341035	0.681783	0.495376	0.679091
HTR6	316.01	0.124986	0.15722	0.794974	0.426628	0.619299
TMCO4	236.293	0.139573	0.181932	0.767173	0.442978	0.634012
RNF186	0	NA	NA	NA	NA	NA
RNF186-AS1	0	NA	NA	NA	NA	NA
OTUD3	1101.21	0.0444202	0.0933508	0.475841	0.634187	0.785977
PLA2G2E	0	NA	NA	NA	NA	NA
RN7SL304P	0	NA	NA	NA	NA	NA
PLA2G2A	0.226687	-1.27003	4.9945	-0.254285	0.799276	NA
PLA2G5	0	NA	NA	NA	NA	NA
PLA2G2D	0.245999	-1.32955	4.99037	-0.266424	0.789913	NA
PLA2G2F	0.245999	-1.32955	4.99037	-0.266424	0.789913	NA
ENSG00000227066	0.268061	1.6178	4.99414	0.32394	0.745983	NA
PLA2G2C	0.258084	1.59021	4.9961	0.31829	0.750265	NA
UBXN10	0	NA	NA	NA	NA	NA
LINC01757	0	NA	NA	NA	NA	NA
ENSG00000284710	0.226687	-1.27003	4.9945	-0.254285	0.799276	NA
VWA5B1	8.28153	-1.31174	0.999454	-1.31246	0.189364	NA
ENSG00000226664	0	NA	NA	NA	NA	NA
LINC01141	0	NA	NA	NA	NA	NA
ENSG00000226487	0	NA	NA	NA	NA	NA
ENSG00000284641	0	NA	NA	NA	NA	NA
ENSG00000284743	0	NA	NA	NA	NA	NA
CAMK2N1	667.43	0.0798892	0.109999	0.726271	0.467673	0.655552
ENSG00000289402	4.86166	1.24056	1.32317	0.937567	0.348467	NA
MUL1	993.516	-0.0935146	0.0938738	-0.996174	0.319166	0.514391
RPS4XP4	0.484771	0.164013	4.09536	0.0400485	0.968054	NA
FAM43B	159.355	0.482505	0.221957	2.17387	0.0297152	0.0897839
CDA	44.2688	0.233093	0.418765	0.55662	0.577787	NA
PINK1	1137.76	0.10123	0.0869717	1.16394	0.244449	0.429662
MIR6084	0	NA	NA	NA	NA	NA
PINK1-AS	114.669	0.185861	0.26291	0.706938	0.479605	0.665881
DDOST	8948.09	0.192862	0.0378476	5.09577	3.47e-07	5.09e-06
KIF17	991.752	-0.0660277	0.0913321	-0.722941	0.469716	0.656783
ENSG00000235432	0	NA	NA	NA	NA	NA
SH2D5	424.536	-0.0602703	0.139411	-0.432321	0.665508	0.806379
ENSG00000233069	0.94537	-3.288	3.03074	-1.08488	0.277973	NA
HP1BP3	4980.23	0.140195	0.0453862	3.08894	0.00200873	0.0100979
EIF4G3	7077.52	0.0582757	0.0412074	1.4142	0.157302	0.316394
RNU7-200P	0	NA	NA	NA	NA	NA
MIR1256	0	NA	NA	NA	NA	NA
RPS15AP6	0	NA	NA	NA	NA	NA
ENSG00000236073	0	NA	NA	NA	NA	NA
HSPE1P27	0.453373	-2.23491	4.43929	-0.503439	0.614656	NA
ENSG00000287192	0.504083	0.112743	4.03879	0.0279151	0.97773	NA
ECE1	2486.29	0.203574	0.0608116	3.34763	0.000815069	0.00471066
ENSG00000236936	0.245999	-1.32955	4.99037	-0.266424	0.789913	NA
ECE1-AS1	4.99626	0.44373	1.23091	0.360491	0.71848	NA
PPP1R11P1	0.258084	1.59021	4.9961	0.31829	0.750265	NA
PDE4DIPP10	0	NA	NA	NA	NA	NA
ENSG00000236009	0	NA	NA	NA	NA	NA
NBPF2P	21.5758	-0.276809	0.59983	-0.46148	0.644454	NA
HS6ST1P1	7.25291	-0.351263	1.07163	-0.327784	0.743075	NA
CROCCP5	0.258084	1.59021	4.9961	0.31829	0.750265	NA
NBPF3	921.904	-0.0783045	0.0946393	-0.8274	0.40801	0.600668
PFN1P10	0	NA	NA	NA	NA	NA
ALPL	282.598	0.179456	0.183283	0.979117	0.327522	0.522579
ENSG00000289715	0	NA	NA	NA	NA	NA
LINC02596	0	NA	NA	NA	NA	NA
RAP1GAP	507.878	-0.0764025	0.128291	-0.595539	0.551483	0.725002
USP48	3115.08	-0.0393937	0.0549573	-0.716805	0.473494	0.660324
ENSG00000231978	0	NA	NA	NA	NA	NA
LDLRAD2	1.00881	0.17505	2.78386	0.0628802	0.949862	NA
HSPG2	1496.35	0.315322	0.0825983	3.81753	0.000134792	0.00100053
RPL21P29	6.54605	1.09324	1.12002	0.97609	0.32902	NA
ENSG00000283234	0	NA	NA	NA	NA	NA
CELA3B	0.245999	-1.32955	4.99037	-0.266424	0.789913	NA
ENSG00000285959	0	NA	NA	NA	NA	NA
RN7SL386P	0	NA	NA	NA	NA	NA
RNU6-1022P	0	NA	NA	NA	NA	NA
CELA3A	0	NA	NA	NA	NA	NA
RN7SL186P	0	NA	NA	NA	NA	NA
RNU6-776P	0	NA	NA	NA	NA	NA
LINC01635	2.42897	-1.06644	1.7814	-0.598652	0.549405	NA
LINC00339	69.2738	-0.166873	0.334039	-0.49956	0.617385	0.774484
ENSG00000289694	0	NA	NA	NA	NA	NA
CDC42-AS1	15.7397	0.913618	0.709181	1.28827	0.197652	NA
ENSG00000285794	0	NA	NA	NA	NA	NA
CDC42	58.0609	-0.0597538	0.369276	-0.161813	0.871453	0.932842
CDC42-IT1	1.01092	1.74632	2.86638	0.609243	0.542363	NA
MPHOSPH6P1	0.737996	-2.92439	3.64676	-0.801916	0.422602	NA
WNT4	24.1842	0.249934	0.563646	0.443425	0.657458	NA
ENSG00000285873	3.36501	-1.70164	1.58589	-1.07299	0.283276	NA
MIR4418	0	NA	NA	NA	NA	NA
PPIAP34	3.70795	-0.0294856	1.41638	-0.0208176	0.983391	NA
ENSG00000279625	2.93792	0.170999	1.67215	0.102263	0.918548	NA
ZBTB40	1605.29	-0.119971	0.0738692	-1.6241	0.104355	0.23523
ZBTB40-IT1	5.19667	-0.544367	1.21427	-0.448308	0.653931	NA
EPHA8	490.781	0.11495	0.129359	0.888605	0.374215	0.569336
MIR6127	0	NA	NA	NA	NA	NA
C1QA	0	NA	NA	NA	NA	NA
ENSG00000289692	0	NA	NA	NA	NA	NA
C1QC	0	NA	NA	NA	NA	NA
C1QB	0.226687	-1.27003	4.9945	-0.254285	0.799276	NA
EPHB2	1175.63	0.208363	0.0849608	2.45246	0.0141882	0.0501848
MIR4684	0	NA	NA	NA	NA	NA
ENSG00000225952	0	NA	NA	NA	NA	NA
MIR4253	0	NA	NA	NA	NA	NA
LACTBL1	0.268061	1.6178	4.99414	0.32394	0.745983	NA
TEX46	8.32215	0.599016	0.959601	0.624234	0.532474	NA
KDM1A	7774.15	0.0555424	0.0395861	1.40308	0.160593	0.321186
ENSG00000240553	0.453373	-2.23491	4.43929	-0.503439	0.614656	NA
MIR3115	0	NA	NA	NA	NA	NA
ENSG00000266802	0	NA	NA	NA	NA	NA
LUZP1	1675.99	-0.0573795	0.0761696	-0.753312	0.451262	0.64205
ENSG00000229010	0.51406	0.136616	4.01082	0.0340618	0.972828	NA
RNU6-514P	0.245999	-1.32955	4.99037	-0.266424	0.789913	NA
RNU6-135P	0	NA	NA	NA	NA	NA
ENSG00000289014	0.526146	2.59837	3.84793	0.675263	0.499509	NA
HTR1D	61.2758	-0.430811	0.36228	-1.18916	0.234375	0.417646
RPL29P6	2.81182	0.977785	1.70359	0.573955	0.565998	NA
LINC01355	93.4511	0.800804	0.328317	2.43912	0.0147232	0.0515873
ENSG00000284726	24.2521	0.245289	0.560182	0.437874	0.661478	NA
HNRNPR	11103.3	0.0410913	0.0383426	1.07169	0.28386	0.47547
ZNF436	443.179	-0.32609	0.134479	-2.42483	0.0153154	0.0533637
ZNF436-AS1	90.5971	0.161253	0.293378	0.549643	0.582564	0.748654
ENSG00000271420	0.245999	-1.32955	4.99037	-0.266424	0.789913	NA
TCEA3	13.9444	0.155318	0.739429	0.210051	0.833627	NA
ENSG00000232482	0	NA	NA	NA	NA	NA
ASAP3	723.372	-0.314231	0.110741	-2.83754	0.00454626	0.0199763
E2F2	2168.94	-0.0571905	0.0633939	-0.902145	0.36698	0.56274
ENSG00000235052	3.97326	-0.215119	1.3695	-0.157078	0.875183	NA
ID3	1332.16	-0.42122	0.0882994	-4.77036	1.84e-06	2.28e-05
ENSG00000285802	0.226687	-1.27003	4.9945	-0.254285	0.799276	NA
MDS2	0	NA	NA	NA	NA	NA
EEF1A1P48	0	NA	NA	NA	NA	NA
RPL11	33148.1	0.274032	0.033463	8.18912	2.63e-16	1.58e-14
ELOA-AS1	77.3106	-0.357492	0.317397	-1.12633	0.260028	0.447852
ELOA	2635.65	-0.0486764	0.0590126	-0.824847	0.409458	0.601896
PITHD1	1844.96	-0.265879	0.0725884	-3.66283	0.000249449	0.0017081
ENSG00000289835	2.04626	0.121079	2.06537	0.0586235	0.953252	NA
LYPLA2	1288.04	0.0655241	0.0820767	0.798328	0.42468	0.617434
GALE	676.688	-0.145444	0.111406	-1.30553	0.191711	0.362987
HMGCL	882.244	0.0101961	0.102911	0.0990767	0.921077	0.961851
FUCA1	960.577	0.0547526	0.094891	0.577005	0.563936	0.733607
CNR2	0.453373	-2.23491	4.43929	-0.503439	0.614656	NA
BTBD6P1	9.19124	1.33739	0.934213	1.43157	0.152267	NA
ENSG00000232557	0	NA	NA	NA	NA	NA
MIR378F	0	NA	NA	NA	NA	NA
H3P1	5.92311	1.35629	1.22489	1.10727	0.268175	NA
PNRC2	2847.72	-0.070499	0.0566331	-1.24484	0.213192	0.390517
SRSF10	6186.15	-0.26469	0.0429477	-6.16308	7.13e-10	1.77e-08
RPL36P5	1.00881	0.17505	2.78386	0.0628802	0.949862	NA
ENSG00000225315	0	NA	NA	NA	NA	NA
MYOM3	2.74774	-0.126293	1.64805	-0.0766319	0.938916	NA
MYOM3-AS1	0	NA	NA	NA	NA	NA
IL22RA1	3.79843	-1.95664	1.60056	-1.22247	0.221528	NA
IFNLR1	452.762	-0.269513	0.1344	-2.0053	0.0449308	0.123717
GRHL3	53.5463	-1.08819	0.401829	-2.70808	0.0067673	NA
LINC02800	0.737996	-2.92439	3.64676	-0.801916	0.422602	NA
GRHL3-AS1	4.71062	-0.659869	1.36262	-0.484265	0.628198	NA
STPG1	906.627	-0.0441825	0.0955459	-0.462422	0.643779	0.791954
NIPAL3	1690.4	0.10629	0.0713247	1.49023	0.136164	0.28537
ENSG00000288982	12.0615	0.520465	0.794533	0.655058	0.51243	NA
RCAN3AS	6.28522	0.746795	1.10227	0.677506	0.498085	NA
RCAN3	840.343	0.0651115	0.0993507	0.65537	0.512229	0.693639
NCMAP-DT	0	NA	NA	NA	NA	NA
NCMAP	0.967433	-1.40314	2.90728	-0.482631	0.629358	NA
ENSG00000227312	0	NA	NA	NA	NA	NA
SRRM1	6183.78	-0.166561	0.045836	-3.63384	0.000279232	0.00188728
ENSG00000284699	0	NA	NA	NA	NA	NA
CLIC4	6795.44	-0.0255575	0.042561	-0.60049	0.54818	0.721829
RNU6-1208P	0	NA	NA	NA	NA	NA
RUNX3	458.123	0.262276	0.138213	1.89763	0.0577454	0.150494
MIR6731	0	NA	NA	NA	NA	NA
RUNX3-AS1	0	NA	NA	NA	NA	NA
ENSG00000261025	0	NA	NA	NA	NA	NA
MIR4425	0	NA	NA	NA	NA	NA
LINC02793	0	NA	NA	NA	NA	NA
ENSG00000233755	0	NA	NA	NA	NA	NA
IFITM3P7	0	NA	NA	NA	NA	NA
ENSG00000231953	0	NA	NA	NA	NA	NA
SYF2	1008.2	0.204391	0.0913202	2.23818	0.0252096	0.0788315
ENSG00000284602	21.7961	-0.176858	0.596471	-0.296507	0.766843	NA
ENSG00000284657	5.53239	0.688605	1.16923	0.588938	0.555903	NA
RSRP1	442.371	-0.196684	0.139033	-1.41466	0.157168	0.316264
ENSG00000272432	3.48126	0.158365	1.45633	0.108743	0.913406	NA
ENSG00000261349	0	NA	NA	NA	NA	NA
RHD	0.226687	-1.27003	4.9945	-0.254285	0.799276	NA
SDHDP6	8.10594	-0.268953	0.98139	-0.274053	0.784044	NA
ENSG00000259984	2.2216	-0.86608	1.85765	-0.466223	0.641056	NA
TMEM50A	2917.35	0.121588	0.0570374	2.13173	0.033029	0.0974572
RHCE	55.9036	-0.397217	0.380014	-1.04527	0.295898	0.489107
ENSG00000238084	10.7075	-0.790934	0.871181	-0.907887	0.363938	NA
MACO1	1322.36	-0.223059	0.0799286	-2.79073	0.00525899	0.022408
LDLRAP1	1004.34	0.0418849	0.0924126	0.453238	0.650378	0.796493
ENSG00000225643	11.8007	0.336552	0.804188	0.418499	0.675582	NA
MAN1C1	233.309	0.203503	0.189366	1.07465	0.282529	0.474289
ENSG00000233478	3.03998	1.15008	1.59245	0.722206	0.470168	NA
SELENON	6268.82	0.268856	0.0433455	6.20264	5.55e-10	1.41e-08
ENSG00000255054	0	NA	NA	NA	NA	NA
ENSG00000228172	14.7636	0.106715	0.724839	0.147226	0.882953	NA
MTFR1L	923.519	-0.0256105	0.0963148	-0.265904	0.790313	0.887107
ENSG00000272478	0	NA	NA	NA	NA	NA
AUNIP	1112.74	-0.486739	0.0877622	-5.54611	2.92e-08	5.26e-07
ENSG00000236528	2.91163	-1.41967	1.66405	-0.853138	0.393583	NA
PAQR7	176.809	-0.0843692	0.212928	-0.396233	0.691933	0.825871
STMN1	8734.87	0.253838	0.0386528	6.56713	5.13e-11	1.53e-09
SNRPFP2	0.484771	0.164013	4.09536	0.0400485	0.968054	NA
ENSG00000223624	0.740747	-0.832326	3.21921	-0.25855	0.795983	NA
MIR3917	0	NA	NA	NA	NA	NA
PAFAH2	399.642	0.0483648	0.152828	0.316465	0.75165	0.865182
RNU6-110P	0	NA	NA	NA	NA	NA
ENSG00000252190	0	NA	NA	NA	NA	NA
ENSG00000252691	0.245999	-1.32955	4.99037	-0.266424	0.789913	NA
EXTL1	31.4125	-0.883975	0.505541	-1.74857	0.0803646	NA
SLC30A2	5.89879	-0.566722	1.15028	-0.492682	0.622237	NA
ENSG00000284309	0	NA	NA	NA	NA	NA
TRIM63	0	NA	NA	NA	NA	NA
PDIK1L	627.382	-0.192499	0.113956	-1.68923	0.0911751	0.212649
FAM110D	11.6358	-0.145372	0.808964	-0.179702	0.857387	NA
C1orf232	0.504083	0.112743	4.03879	0.0279151	0.97773	NA
ZNF593OS	12.7937	-0.632504	0.787903	-0.802769	0.422108	NA
ZNF593	0	NA	NA	NA	NA	NA
CNKSR1	45.5804	-0.0144654	0.417095	-0.0346812	0.972334	NA
CATSPER4	1.19412	-1.81096	2.70779	-0.668796	0.503626	NA
ZPLD2P	0.750082	-0.899119	3.42317	-0.262657	0.792815	NA
ENSG00000278572	5.8326	-1.43012	1.18076	-1.21118	0.225825	NA
CEP85	2447.65	-0.083405	0.0630183	-1.3235	0.185668	0.355062
ENSG00000270733	1.44945	-2.18217	2.52032	-0.865828	0.386585	NA
SH3BGRL3	548.184	0.0921437	0.124131	0.742311	0.457899	0.648083
UBXN11	640.974	-0.369131	0.113211	-3.26056	0.00111191	0.0061627
CD52	0.711458	-0.80374	3.48686	-0.230505	0.817699	NA
CRYBG2	72.4381	-1.01907	0.333894	-3.05208	0.00227258	0.0111916
ENSG00000225854	0.268061	1.6178	4.99414	0.32394	0.745983	NA
ZNF683	0.711458	-0.80374	3.48686	-0.230505	0.817699	NA
LIN28A	0.718684	-2.88983	3.38614	-0.853431	0.39342	NA
DHDDS	926.812	-0.0913964	0.0985557	-0.927358	0.35374	0.550148
RPL17P9	4.27061	-0.0244648	1.34085	-0.0182458	0.985443	NA
DHDDS-AS1	4.41666	-0.500945	1.32063	-0.379321	0.704449	NA
HMGN2	13947.5	0.187494	0.0330438	5.6741	1.39e-08	2.64e-07
DPPA2P2	0	NA	NA	NA	NA	NA
RPS6KA1	1575.57	0.159448	0.0745056	2.14008	0.0323485	0.0961039
MIR1976	0.245999	-1.32955	4.99037	-0.266424	0.789913	NA
RN7SL679P	0	NA	NA	NA	NA	NA
RNU7-29P	0	NA	NA	NA	NA	NA
ENSG00000289452	1.02089	1.76083	2.85822	0.616058	0.537856	NA
ENSG00000229247	0	NA	NA	NA	NA	NA
ENSG00000238316	0	NA	NA	NA	NA	NA
ENSG00000235069	0	NA	NA	NA	NA	NA
ENSG00000260063	12.6712	-0.241584	0.781025	-0.309316	0.757081	NA
ENSG00000290006	0	NA	NA	NA	NA	NA
ARID1A	5917.32	0.135676	0.0446093	3.04144	0.0023545	0.011525
PIGV	469.155	0.0379863	0.132509	0.286669	0.774366	0.877929
RN7SL165P	0.504083	0.112743	4.03879	0.0279151	0.97773	NA
ENSG00000287810	0.226687	-1.27003	4.9945	-0.254285	0.799276	NA
ZDHHC18	1518.59	-0.0153922	0.078015	-0.197298	0.843594	0.917912
SFN	23.4265	-1.19097	0.607136	-1.96163	0.0498059	NA
GPN2	1115.7	-0.366777	0.0883637	-4.15077	3.31e-05	0.000302482
ENSG00000226698	0	NA	NA	NA	NA	NA
ENSG00000289554	33.0978	-0.0869056	0.482554	-0.180095	0.857078	NA
GPATCH3	439.03	0.032391	0.13782	0.235023	0.814191	0.901955
NUDC	5643.33	-0.176851	0.0438228	-4.03559	5.45e-05	0.000462619
NR0B2	0.51406	0.136616	4.01082	0.0340618	0.972828	NA
KDF1	6.22389	0.505633	1.12923	0.447767	0.654321	NA
RPL12P13	4.05715	-1.51956	1.45125	-1.04707	0.295067	NA
RPL32P6	0	NA	NA	NA	NA	NA
OSTCP2	6.12133	1.42666	1.14947	1.24114	0.214554	NA
TRNP1	471.524	0.157957	0.131245	1.20353	0.228773	0.410333
TENT5B	45.2864	-0.568254	0.443037	-1.28263	0.199621	NA
SLC9A1	701.388	-0.377572	0.109194	-3.45782	0.000544571	0.00334658
ENSG00000229985	0.494748	0.187854	4.06567	0.0462048	0.963147	NA
CHCHD3P3	14.3686	0.616507	0.732085	0.842124	0.399718	NA
NPM1P39	110.751	0.249969	0.266936	0.93644	0.349047	0.545391
SNRPEP7	0.484771	0.164013	4.09536	0.0400485	0.968054	NA
WDTC1-DT	0	NA	NA	NA	NA	NA
WDTC1	3217.79	0.266277	0.0538566	4.94417	7.65e-07	1.04e-05
ENSG00000243659	4.40106	2.34114	1.51786	1.5424	0.122977	NA
TMEM222	1189.68	-0.465068	0.0839229	-5.54161	3e-08	5.39e-07
RNU6-48P	0.740747	-0.832326	3.21921	-0.25855	0.795983	NA
ACTG1P20	38.998	0.0475046	0.465636	0.102021	0.91874	NA
SYTL1	91.722	-0.101871	0.292224	-0.348607	0.727385	0.84954
MAP3K6	815.429	0.178009	0.104919	1.69663	0.089767	0.210329
FCN3	5.95545	-0.614435	1.20019	-0.511949	0.608687	NA
CD164L2	2.01762	0.175558	2.04797	0.0857227	0.931687	NA
ENSG00000231207	0	NA	NA	NA	NA	NA
GPR3	37.4974	-0.549631	0.464109	-1.18427	0.236306	NA
WASF2	6848.39	0.0236646	0.0434663	0.544435	0.586142	0.751716
ENSG00000241169	0.268061	1.6178	4.99414	0.32394	0.745983	NA
ENSG00000237429	5.38397	2.27618	1.36647	1.66574	0.0957657	NA
AHDC1	750.547	0.224112	0.106745	2.09951	0.0357722	0.103567
FGR	1.02812	0.131238	2.94724	0.0445291	0.964483	NA
ENSG00000235912	62.4297	0.100889	0.352806	0.285961	0.774908	0.87827
LINC02574	4.95131	-0.407734	1.30652	-0.312077	0.754982	NA
IFI6	587.884	0.724841	0.141234	5.1322	2.86e-07	4.29e-06
ENSG00000225886	9.03744	0.138415	0.934801	0.148069	0.882288	NA
RNU6-949P	0	NA	NA	NA	NA	NA
CHMP1AP1	0	NA	NA	NA	NA	NA
RNU6-424P	0.226687	-1.27003	4.9945	-0.254285	0.799276	NA
ENSG00000287244	0.453373	-2.23491	4.43929	-0.503439	0.614656	NA
FAM76A	800.24	-0.0881587	0.102225	-0.862395	0.38847	0.58222
ENSG00000231344	2.25089	-0.869895	1.89172	-0.459843	0.645629	NA
RPEP3	0	NA	NA	NA	NA	NA
STX12	2450.33	-0.0312965	0.0618345	-0.506133	0.612763	0.771433
ENSG00000269971	0.976768	-1.45199	2.90005	-0.500678	0.616598	NA
ENSG00000270031	2.22499	-0.118771	1.99063	-0.0596651	0.952422	NA
RNU6-1245P	0	NA	NA	NA	NA	NA
ENSG00000286433	0	NA	NA	NA	NA	NA
PPP1R8	3643.32	0.0152348	0.0513029	0.296957	0.766499	0.873823
SCARNA1	1.52223	0.104658	2.32826	0.044951	0.964146	NA
THEMIS2	217.59	-0.0472226	0.188897	-0.249991	0.802594	0.894703
RPA2	5572.44	-0.174404	0.0442015	-3.94565	7.96e-05	0.000634085
SMPDL3B	398.684	0.368467	0.140901	2.61508	0.0089206	0.0342798
ENSG00000227050	0.68006	-2.81972	3.75994	-0.749938	0.453292	NA
XKR8	618.554	0.310855	0.114443	2.71626	0.00660248	0.0270136
EYA3	3110.56	-0.35562	0.0548415	-6.48451	8.9e-11	2.59e-09
ENSG00000238231	0.226687	-1.27003	4.9945	-0.254285	0.799276	NA
RN7SL559P	1.97624	-0.5538	2.05649	-0.269294	0.787703	NA
SPCS2P4	37.8153	0.240582	0.461549	0.521249	0.602193	NA
ENSG00000228943	0	NA	NA	NA	NA	NA
ENSG00000289576	0	NA	NA	NA	NA	NA
ARL8BP2	1.58631	2.47964	2.65069	0.935469	0.349547	NA
RNU6-176P	0	NA	NA	NA	NA	NA
PTAFR	35.9343	-0.227449	0.48683	-0.467203	0.640354	NA
DNAJC8	7902.62	-0.00597722	0.0406897	-0.146897	0.883213	0.939368
ENSG00000290123	2.26572	0.481135	1.79814	0.267574	0.789027	NA
ATP5IF1	3027.84	-0.233444	0.0559965	-4.16891	3.06e-05	0.000282762
ENSG00000270605	162.012	0.0775739	0.236028	0.328664	0.74241	0.858937
ENSG00000271398	1.93698	-0.560667	1.98379	-0.282624	0.777465	NA
SESN2	7980.13	-0.0659764	0.0398929	-1.65384	0.0981607	0.224386
MED18	715.494	-0.206313	0.107564	-1.91806	0.0551037	0.145257
PHACTR4	3973	-0.00160255	0.0493287	-0.0324871	0.974084	0.988685
DNAJC8P4	4.7316	0.648286	1.3267	0.488645	0.625093	NA
RNU6ATAC27P	0.258084	1.59021	4.9961	0.31829	0.750265	NA
RCC1	8559.54	0.0974114	0.0376982	2.58398	0.00976672	0.036934
SNHG3	2816.6	0.249826	0.0571419	4.37203	1.23e-05	0.000127006
SNORA73A	0	NA	NA	NA	NA	NA
SNORA73B	22.8033	-0.571128	0.590406	-0.967347	0.33337	NA
PRDX3P2	4.65121	-0.951255	1.29944	-0.732049	0.464139	NA
ENSG00000279443	44.9607	-0.140676	0.432239	-0.325458	0.744834	NA
TRNAU1AP	1184.31	-0.232639	0.0884095	-2.63138	0.00850392	0.0330564
SNHG12	1081.1	-1.82771	0.0973654	-18.7716	1.29e-78	2.22e-75
SNORD99	10.8305	0.343153	0.853847	0.401891	0.687764	NA
SNORA61	0	NA	NA	NA	NA	NA
SNORA44	0	NA	NA	NA	NA	NA
SNORA16A	0	NA	NA	NA	NA	NA
TAF12	1239.62	-0.10824	0.0828435	-1.30656	0.191362	0.362625
RAB42	7.44583	-0.0209446	1.02226	-0.0204886	0.983654	NA
TAF12-DT	14.8238	-0.749715	0.739023	-1.01447	0.310359	NA
ENSG00000270103	0	NA	NA	NA	NA	NA
RNU11	0	NA	NA	NA	NA	NA
GMEB1	1080.77	0.0445676	0.0871287	0.511514	0.608991	0.768642
ENSG00000252777	0.268061	1.6178	4.99414	0.32394	0.745983	NA
ENSG00000289291	38.6663	-0.0680368	0.453315	-0.150087	0.880696	NA
YTHDF2	4960.68	-0.357254	0.0482696	-7.40122	1.35e-13	5.98e-12
OPRD1	109.065	-0.0586978	0.270216	-0.217225	0.828033	0.909972
ENSG00000233427	1.2862	0.706818	2.50687	0.281953	0.777979	NA
EPB41	7788.62	-0.0646451	0.043419	-1.48887	0.136523	0.285909
ENSG00000225616	85.5304	0.14816	0.313155	0.473121	0.636127	0.787178
Metazoa_SRP	65.5931	-0.346497	0.346944	-0.998711	0.317935	0.512983
TMEM200B	29.1941	0.136862	0.517425	0.264505	0.791391	NA
ENSG00000225750	0	NA	NA	NA	NA	NA
SRSF4	7428.31	-0.254641	0.0397608	-6.40432	1.51e-10	4.21e-09
ENSG00000277916	0	NA	NA	NA	NA	NA
MECR	2123.07	-0.271701	0.0702375	-3.86831	0.00010959	0.000839684
ENSG00000237934	3.20451	-0.0212697	1.6239	-0.0130979	0.98955	NA
PTPRU	8457.4	0.290101	0.0405359	7.15665	8.27e-13	3.27e-11
LINC01756	0.73077	-0.851727	3.23352	-0.263405	0.792238	NA
ENSG00000225011	0.51406	0.136616	4.01082	0.0340618	0.972828	NA
ENSG00000228176	0	NA	NA	NA	NA	NA
ENSG00000284676	0	NA	NA	NA	NA	NA
ENSG00000270927	0	NA	NA	NA	NA	NA
LINC01648	0	NA	NA	NA	NA	NA
ENSG00000233372	0.245999	-1.32955	4.99037	-0.266424	0.789913	NA
ENSG00000231251	0	NA	NA	NA	NA	NA
ENSG00000236335	0	NA	NA	NA	NA	NA
ENSG00000231949	0	NA	NA	NA	NA	NA
ENSG00000289710	0	NA	NA	NA	NA	NA
MATN1	16.7706	0.108735	0.679589	0.160001	0.87288	NA
MATN1-AS1	46.4567	-0.60852	0.426967	-1.42521	0.154095	NA
ENSG00000287510	0	NA	NA	NA	NA	NA
LAPTM5	8.66649	-0.41967	0.962712	-0.435925	0.662891	NA
MIR4420	0	NA	NA	NA	NA	NA
ENSG00000229607	0	NA	NA	NA	NA	NA
LINC01778	2.98652	0.148533	1.57561	0.0942704	0.924894	NA
RN7SKP91	0	NA	NA	NA	NA	NA
ENSG00000235143	0	NA	NA	NA	NA	NA
SDC3	3733.71	0.33455	0.0551785	6.06305	1.34e-09	3.07e-08
RN7SL371P	0.245999	-1.32955	4.99037	-0.266424	0.789913	NA
PUM1	6869.52	0.116293	0.0402606	2.88852	0.00387062	0.0174298
ENSG00000237329	0.245999	-1.32955	4.99037	-0.266424	0.789913	NA
ENSG00000232768	0	NA	NA	NA	NA	NA
SELENOWP1	0	NA	NA	NA	NA	NA
RPL21P22	0.453373	-2.23491	4.43929	-0.503439	0.614656	NA
NKAIN1	309.95	0.0566314	0.160537	0.352762	0.724267	0.84755
SNRNP40	3899.55	-0.12911	0.0499183	-2.58642	0.00969783	0.036744
ENSG00000229447	7.06907	0.129975	1.08397	0.119907	0.904557	NA
ZCCHC17	1237.91	0.0179132	0.0835829	0.214316	0.8303	0.910937
ENSG00000229044	1.21068	-3.64036	2.81091	-1.29508	0.195292	NA
FABP3	103.718	0.071819	0.272956	0.263115	0.792462	0.888426
SERINC2	743.774	0.342418	0.104337	3.28185	0.00103128	0.00576213
EEF1A1P46	6.09569	0.64133	1.14788	0.558707	0.576362	NA
RNU6-40P	0	NA	NA	NA	NA	NA
LDC1P	0	NA	NA	NA	NA	NA
LINC01226	0.740747	-0.832326	3.21921	-0.25855	0.795983	NA
ENSG00000229167	2.48032	-0.420717	1.74453	-0.241164	0.809428	NA
TINAGL1	4.81235	-2.33156	1.45795	-1.5992	0.109776	NA
HCRTR1	9.56748	-0.357161	0.9032	-0.39544	0.692518	NA
PEF1	4157.72	-0.10171	0.0488105	-2.08377	0.0371811	0.106652
PEF1-AS1	4.29753	1.04443	1.34492	0.776574	0.43741	NA
ENSG00000264078	1.20345	-1.85089	2.67855	-0.691007	0.489561	NA
COL16A1	8.51416	-1.61692	1.02191	-1.58225	0.113592	NA
ADGRB2	2244.66	-0.0109845	0.0627211	-0.175133	0.860975	0.927743
MIR4254	1.47427	0.206342	2.35195	0.0877326	0.930089	NA
ENSG00000254545	1.03087	1.77682	3.04768	0.583007	0.559888	NA
SPOCD1	79.6421	0.369647	0.317936	1.16265	0.244972	0.430042
ENSG00000203620	0.494748	0.187854	4.06567	0.0462048	0.963147	NA
ENSG00000269967	0.51406	0.136616	4.01082	0.0340618	0.972828	NA
PTP4A2	11199.3	0.0800188	0.0357751	2.23672	0.0253048	0.0790395
ENSG00000288678	0	NA	NA	NA	NA	NA
ENSG00000228634	1.49083	-0.867705	2.25047	-0.385566	0.699818	NA
ENSG00000284702	0	NA	NA	NA	NA	NA
KHDRBS1	15573.6	0.0944534	0.0322384	2.92985	0.00339131	0.0156865
ENSG00000203325	2.45826	-1.06854	1.77606	-0.601632	0.547419	NA
TMEM39B	1246.13	-0.22564	0.083675	-2.69662	0.00700471	0.0283063
MIR5585	0.245999	-1.32955	4.99037	-0.266424	0.789913	NA
KPNA6	4122	0.148903	0.0507815	2.93224	0.00336526	0.0155765
ENSG00000250135	0	NA	NA	NA	NA	NA
TXLNA	5817.01	0.0385323	0.0436487	0.882782	0.377354	0.571651
CCDC28B	592.205	0.12569	0.116987	1.07439	0.282646	0.47437
ENSG00000224066	9.16782	-0.561916	0.929551	-0.604502	0.54551	NA
IQCC	652.243	-0.722685	0.111865	-6.46035	1.04e-10	2.99e-09
DCDC2B	11.2014	-0.578128	0.861655	-0.67095	0.502252	NA
TMEM234	280.878	-0.710703	0.1683	-4.22282	2.41e-05	0.000230461
EIF3I	13738.6	0.0267029	0.0337043	0.79227	0.428204	0.620452
ENSG00000291132	1.72749	-1.15953	2.20725	-0.525329	0.599355	NA
MTMR9LP	0	NA	NA	NA	NA	NA
ENSG00000290045	0.740747	-0.832326	3.21921	-0.25855	0.795983	NA
FAM167B	4.82093	0.927397	1.26114	0.735363	0.462118	NA
LCK	3.18181	-0.515472	1.53576	-0.335647	0.737137	NA
HDAC1	9169.57	0.172429	0.0387804	4.44629	8.74e-06	9.32e-05
MARCKSL1	13846.9	0.205142	0.0325677	6.29893	3e-10	7.9e-09
ENSG00000233775	0.494748	0.187854	4.06567	0.0462048	0.963147	NA
TSSK3	18.8339	0.345183	0.63967	0.539627	0.589455	NA
FAM229A	238.492	0.249989	0.206733	1.20924	0.226572	0.407712
BSDC1	3120.89	0.173892	0.0553166	3.14358	0.00166896	0.0086713
GAPDHP20	0.258084	1.59021	4.9961	0.31829	0.750265	NA
ENSG00000270850	0	NA	NA	NA	NA	NA
LRRC37A12P	0.268061	1.6178	4.99414	0.32394	0.745983	NA
RN7SL122P	0	NA	NA	NA	NA	NA
ENSG00000254553	1.44945	-2.18217	2.52032	-0.865828	0.386585	NA
ZBTB8B	292.495	0.0565419	0.163229	0.346396	0.729045	0.850686
ZBTB8A	529.031	0.132789	0.125902	1.0547	0.291563	0.483798
ZBTB8OS	842.606	0.0895733	0.103121	0.868624	0.385053	0.578986
RBBP4	10569.5	0.160275	0.0390092	4.10866	3.98e-05	0.000355516
SYNC	60.3214	-0.121359	0.359962	-0.337144	0.736008	0.85512
ENSG00000224409	0	NA	NA	NA	NA	NA
KIAA1522	3313.25	0.207722	0.0530547	3.91523	9.03e-05	0.000704548
YARS1	19168.1	-0.20355	0.034215	-5.94915	2.7e-09	5.77e-08
S100PBP	1799.03	0.022168	0.0754552	0.29379	0.768918	0.874628
FNDC5	66.3427	-0.234495	0.340974	-0.68772	0.491629	0.67577
HPCA	31.675	0.0962195	0.507475	0.189604	0.849619	NA
TMEM54	480.402	0.147946	0.128172	1.15428	0.248385	0.43443
ENSG00000287691	4.02736	0.530422	1.37514	0.385723	0.699702	NA
RNF19B	1419.57	-0.147156	0.0846836	-1.73771	0.0822616	0.196447
ENSG00000278966	1.27687	0.761228	2.5403	0.29966	0.764437	NA
ENSG00000217644	1.21343	-1.83552	2.67143	-0.68709	0.492026	NA
ENSG00000239670	0.504083	0.112743	4.03879	0.0279151	0.97773	NA
ENSG00000236065	0	NA	NA	NA	NA	NA
AK2	11832.1	-0.122571	0.0370126	-3.3116	0.000927647	0.00525336
AZIN2	293.382	0.162905	0.175408	0.928725	0.353032	0.549668
ENSG00000278997	22.5816	0.605047	0.593998	1.0186	0.308392	NA
TRIM62	397.313	-0.140119	0.141993	-0.986802	0.32374	0.518405
ENSG00000279179	10.0661	-0.644735	0.886859	-0.726987	0.467234	NA
ENSG00000284721	0	NA	NA	NA	NA	NA
ZNF362	1793.02	0.311502	0.0703246	4.42948	9.45e-06	9.98e-05
ENSG00000270115	1.2862	0.706818	2.50687	0.281953	0.777979	NA
A3GALT2	0	NA	NA	NA	NA	NA
ENSG00000225313	18.7007	-0.195178	0.655534	-0.297739	0.765903	NA
PHC2	3402.61	-0.0620804	0.0556231	-1.11609	0.264383	0.45285
MIR3605	0	NA	NA	NA	NA	NA
RN7SKP16	0.504083	0.112743	4.03879	0.0279151	0.97773	NA
PHC2-AS1	12.37	-0.0570397	0.806655	-0.0707114	0.943627	NA
TLR12P	0	NA	NA	NA	NA	NA
ZSCAN20	667.864	-0.206544	0.112774	-1.83148	0.0670283	0.168179
ENSG00000235907	2.75983	0.403223	1.64475	0.245158	0.806334	NA
CSMD2	2.253	-0.203101	1.86013	-0.109187	0.913054	NA
HSPD1P14	0	NA	NA	NA	NA	NA
HMGB4	0	NA	NA	NA	NA	NA
CSMD2-AS1	0	NA	NA	NA	NA	NA
RNA5SP42	0	NA	NA	NA	NA	NA
C1orf94	0	NA	NA	NA	NA	NA
ENSG00000270241	0	NA	NA	NA	NA	NA
ENSG00000287703	0	NA	NA	NA	NA	NA
MIR552	0	NA	NA	NA	NA	NA
SMIM12	785.113	-0.0605007	0.101528	-0.5959	0.551242	0.724892
GJB5	2.27295	-0.183705	1.85569	-0.0989959	0.921142	NA
GJB4	1.23485	-0.464181	2.54262	-0.182561	0.855143	NA
ENSG00000255811	0	NA	NA	NA	NA	NA
GJB3	0.226687	-1.27003	4.9945	-0.254285	0.799276	NA
GJA4	0.957456	-1.4204	2.91706	-0.486929	0.626309	NA
ENSG00000230163	0	NA	NA	NA	NA	NA
DLGAP3	134.85	-0.140276	0.239611	-0.585431	0.558258	0.72999
ENSG00000284773	8.64961	0.822087	0.989121	0.831129	0.405901	NA
GPR199P	2.04115	1.7333	1.99463	0.86898	0.384858	NA
TMEM35B	3.27325	0.333487	1.61574	0.206398	0.83648	NA
ENSG00000271741	0	NA	NA	NA	NA	NA
ZMYM6	241.214	0.0695212	0.182609	0.380711	0.703418	0.83356
ZMYM1	1390.81	-0.215684	0.0790085	-2.72988	0.00633567	0.0261001
RPL12P45	0	NA	NA	NA	NA	NA
EFCAB14P1	2.01039	0.946583	2.0828	0.454477	0.649485	NA
ENSG00000284640	2.16814	-2.86205	2.23204	-1.28225	0.199754	NA
SFPQ	18958.7	-0.423963	0.035897	-11.8105	3.44e-32	8.04e-30
ZMYM4	4132.25	-0.129894	0.0490425	-2.6486	0.00808264	0.031723
RN7SL503P	0	NA	NA	NA	NA	NA
SNORA62	0	NA	NA	NA	NA	NA
RPL5P4	86.0949	0.314574	0.326316	0.964016	0.335038	0.531091
ZMYM4-AS1	0.472685	-2.28798	4.00656	-0.571059	0.56796	NA
KIAA0319L	3403.85	0.10902	0.0533993	2.04159	0.0411918	0.115451
ENSG00000236274	0.245999	-1.32955	4.99037	-0.266424	0.789913	NA
NCDN	2058.59	-0.0914084	0.0648919	-1.40863	0.158946	0.318818
TFAP2E-AS1	6.61748	-0.834028	1.09341	-0.76278	0.445595	NA
TFAP2E	22.1789	0.0573237	0.585494	0.0979065	0.922007	NA
PSMB2	5536.18	0.0714463	0.046078	1.55055	0.121009	0.261564
C1orf216	408.332	0.115694	0.140261	0.824847	0.409458	0.601896
CLSPN	2445.03	-0.0784662	0.0634268	-1.23711	0.216045	0.394171
ENSG00000232335	0.772145	1.1285	3.17423	0.35552	0.7222	NA
AGO4	1328.06	0.117474	0.0792493	1.48234	0.138251	0.288779
AGO1	2504.71	0.157861	0.0602625	2.61955	0.00880454	0.0339854
CFAP97P1	0	NA	NA	NA	NA	NA
ENSG00000286899	0.258084	1.59021	4.9961	0.31829	0.750265	NA
ENSG00000271914	0	NA	NA	NA	NA	NA
AGO3	919.705	-0.242243	0.0952044	-2.54445	0.0109448	0.04059
ENSG00000271554	0.998831	0.155146	2.64042	0.0587581	0.953145	NA
ENSG00000232862	3.59541	1.45973	1.5076	0.968249	0.33292	NA
TEKT2	65.888	-0.447878	0.342659	-1.30707	0.19119	0.362393
ADPRS	1134.88	0.0862639	0.0852466	1.01193	0.311569	0.50597
COL8A2	1.43014	-2.16276	2.52864	-0.855306	0.392382	NA
TRAPPC3	1605.74	0.0964526	0.0750956	1.2844	0.199003	0.372698
MAP7D1	5106.92	-0.14422	0.0460648	-3.13079	0.00174334	0.00896651
RN7SL131P	0	NA	NA	NA	NA	NA
THRAP3	8273.59	0.035362	0.0391133	0.904091	0.365947	0.561467
UBE2V2P4	0.245999	-1.32955	4.99037	-0.266424	0.789913	NA
SH3D21	168.377	-0.00799817	0.216788	-0.0368939	0.97057	0.987185
EVA1B	0	NA	NA	NA	NA	NA
ENSG00000286379	2.93856	0.200769	1.73723	0.115569	0.907994	NA
STK40	2938.89	0.000405428	0.0563096	0.00719999	0.994255	0.997658
LSM10	819.064	-0.0873366	0.0991546	-0.880813	0.378419	0.572446
RNU4-27P	0	NA	NA	NA	NA	NA
OSCP1	306.102	-0.67791	0.162239	-4.17847	2.93e-05	0.000272964
SNORA63C	1.7468	-1.17833	2.2373	-0.526677	0.598418	NA
MRPS15	2249.24	0.0420427	0.0627191	0.670334	0.502645	0.685424
CSF3R	1.66891	-1.15555	2.26833	-0.509425	0.610454	NA
FTLP18	0	NA	NA	NA	NA	NA
ENSG00000284705	0	NA	NA	NA	NA	NA
ENSG00000284720	0	NA	NA	NA	NA	NA
ENSG00000234481	0	NA	NA	NA	NA	NA
GRIK3	2.91374	-0.842321	1.63419	-0.515435	0.606249	NA
ENSG00000284650	0	NA	NA	NA	NA	NA
ENSG00000223944	0	NA	NA	NA	NA	NA
MIR4255	0	NA	NA	NA	NA	NA
RNU6-636P	0	NA	NA	NA	NA	NA
RNA5SP43	0	NA	NA	NA	NA	NA
RPS29P6	0	NA	NA	NA	NA	NA
ZC3H12A-DT	19.3115	-0.29517	0.630169	-0.468398	0.6395	NA
ZC3H12A	108.04	0.403226	0.267615	1.50674	0.131878	0.279318
MIR6732	0	NA	NA	NA	NA	NA
MEAF6	1693.7	0.226231	0.0720329	3.14066	0.00168568	0.00874167
MIR5581	3.58122	0.552736	1.52577	0.362266	0.717153	NA
SNIP1	641.731	-0.0269987	0.116862	-0.231031	0.817291	0.903846
FTH1P1	1.49358	0.175668	2.19967	0.0798614	0.936347	NA
RPS27P9	126.375	0.970628	0.267491	3.62864	0.000284918	0.0019195
DNALI1	22.6884	-0.154477	0.595448	-0.25943	0.795304	NA
GNL2	3714.74	-0.312801	0.0559392	-5.5918	2.25e-08	4.14e-07
ENSG00000284748	0.472685	-2.28798	4.00656	-0.571059	0.56796	NA
RSPO1	2.04325	2.95699	2.32282	1.27301	0.203013	NA
C1orf109	1382.48	-0.23484	0.0786839	-2.9846	0.0028395	0.0134778
CDCA8	2595.2	-0.0808094	0.0606412	-1.33258	0.182669	0.350868
EPHA10	125.136	-0.242548	0.250103	-0.969792	0.33215	0.527765
ACTN4P2	0.245999	-1.32955	4.99037	-0.266424	0.789913	NA
ENSG00000227416	0.494748	0.187854	4.06567	0.0462048	0.963147	NA
MANEAL	1115.46	-0.0225076	0.0866497	-0.259754	0.795053	0.889675
ENSG00000233728	0	NA	NA	NA	NA	NA
YRDC	788.797	0.0461761	0.106048	0.435427	0.663252	0.80499
C1orf122	767.001	-0.0968872	0.103328	-0.937666	0.348416	0.544694
MTF1	649.285	-0.0816444	0.112608	-0.725034	0.468431	0.656161
ENSG00000235673	0.258084	1.59021	4.9961	0.31829	0.750265	NA
ENSG00000230955	0	NA	NA	NA	NA	NA
INPP5B	1066.19	-0.405127	0.0886453	-4.5702	4.87e-06	5.48e-05
SNORA63	0	NA	NA	NA	NA	NA
RNU6-584P	0	NA	NA	NA	NA	NA
SF3A3	5733.76	0.112962	0.0445963	2.53299	0.0113095	0.0416595
RNU6-510P	3.09133	1.73192	1.63553	1.05893	0.28963	NA
FHL3	591.218	-0.277739	0.119044	-2.33307	0.0196444	0.0648726
UTP11	1767.19	0.186932	0.0704533	2.65328	0.00797146	0.0314052
POU3F1	198.545	0.147694	0.199355	0.740859	0.458779	0.648995
MIR3659HG	19.0304	0.617629	0.64855	0.952324	0.340933	NA
ENSG00000223589	0	NA	NA	NA	NA	NA
MIR3659	0	NA	NA	NA	NA	NA
LINC02786	0	NA	NA	NA	NA	NA
ENSG00000286552	0	NA	NA	NA	NA	NA
ENSG00000287987	0	NA	NA	NA	NA	NA
LINC01343	0.484771	0.164013	4.09536	0.0400485	0.968054	NA
ENSG00000275350	0	NA	NA	NA	NA	NA
RNU6-753P	0	NA	NA	NA	NA	NA
LINC01685	0.472685	-2.28798	4.00656	-0.571059	0.56796	NA
HSPA5P1	54.9462	0.827107	0.386585	2.13952	0.0323933	0.0961683
ENSG00000284632	1.49358	0.175668	2.19967	0.0798614	0.936347	NA
RRAGC	397.28	-0.115714	0.152557	-0.758496	0.448154	0.639163
ENSG00000273637	0	NA	NA	NA	NA	NA
RRAGC-DT	29.3604	-0.362601	0.520894	-0.696112	0.486359	NA
MYCBP	681.986	0.0654278	0.110586	0.591647	0.554087	0.726692
ENSG00000274944	0.226687	-1.27003	4.9945	-0.254285	0.799276	NA
GJA9	0.536123	2.62207	4.15052	0.631745	0.527553	NA
RHBDL2	5.37201	-0.943999	1.20159	-0.785622	0.432089	NA
RNU6-605P	0	NA	NA	NA	NA	NA
EIF1P2	0	NA	NA	NA	NA	NA
AKIRIN1	3895.42	-0.192119	0.0539758	-3.55936	0.000371758	0.00241713
NDUFS5	3590.72	0.150445	0.0516367	2.91354	0.00357359	0.0163694
MACF1	6702.95	0.199965	0.0457694	4.36896	1.25e-05	0.00012832
RNU6-608P	0	NA	NA	NA	NA	NA
RNA5SP44	0	NA	NA	NA	NA	NA
ENSG00000287422	0	NA	NA	NA	NA	NA
ENSG00000226438	0	NA	NA	NA	NA	NA
HSPE1P8	3.28387	0.366599	1.51441	0.242074	0.808723	NA
BMP8A	88.6723	-0.20976	0.302586	-0.693225	0.488168	0.673046
OXCT2P1	3.54982	0.150804	1.5295	0.0985967	0.921458	NA
PPIEL	164.372	-0.260107	0.223634	-1.16309	0.244794	0.429946
PABPC4	5502.27	-0.00525727	0.0440786	-0.11927	0.905061	0.951972
PABPC4-AS1	11.0612	0.429274	0.849612	0.505259	0.613377	NA
SNORA55	0	NA	NA	NA	NA	NA
HEYL	463.912	0.0696388	0.133349	0.522229	0.601511	0.762832
ENSG00000225903	0.258084	1.59021	4.9961	0.31829	0.750265	NA
NT5C1A	412.228	0.178062	0.140234	1.26975	0.204172	0.379389
HPCAL4	494.561	-0.00905508	0.130242	-0.0695248	0.944572	0.972947
PPIE	2134.08	-0.145695	0.0650864	-2.23849	0.025189	0.0787849
ENSG00000225333	1.22552	-0.415225	2.41483	-0.171948	0.863479	NA
RNU7-121P	0	NA	NA	NA	NA	NA
ENSG00000289711	0	NA	NA	NA	NA	NA
BMP8B	597.39	0.440786	0.116452	3.78514	0.000153621	0.00111995
OXCT2	24.8532	-0.0804637	0.557609	-0.144301	0.885263	NA
BMP8B-AS1	1.99766	0.155126	1.89932	0.0816746	0.934905	NA
ENSG00000261798	15.9813	0.1551	0.688791	0.225178	0.821841	NA
ENSG00000229213	0	NA	NA	NA	NA	NA
ENSG00000284719	6.68814	-0.602073	1.11551	-0.53973	0.589383	NA
LINC02811	0.504083	0.112743	4.03879	0.0279151	0.97773	NA
TRIT1	1175.45	-1.01411	0.0896242	-11.3151	1.1e-29	1.95e-27
MYCL	499.396	0.302058	0.126433	2.38909	0.0168903	0.0574712
MYCL-AS1	0.989496	0.221506	2.9894	0.0740971	0.940933	NA
MFSD2A	186.948	-0.0395243	0.224309	-0.176205	0.860133	0.927197
ENSG00000228477	283.421	0.350887	0.187565	1.87075	0.0613795	0.157728
CAP1	5657.26	0.0884936	0.0438807	2.01668	0.0437284	0.121108
PPT1	4350.02	0.115078	0.0505882	2.27479	0.0229183	0.0729743
OAZ1P1	0	NA	NA	NA	NA	NA
RLF	1688.86	-0.321209	0.0758466	-4.23498	2.29e-05	0.000220328
RNU6-1237P	0	NA	NA	NA	NA	NA
TMCO2	0.268061	1.6178	4.99414	0.32394	0.745983	NA
ZMPSTE24-DT	256.52	0.110673	0.180766	0.612246	0.540375	0.714556
ZMPSTE24	1813.68	-0.424933	0.0728463	-5.83329	5.43e-09	1.1e-07
ENSG00000231296	0.51406	0.136616	4.01082	0.0340618	0.972828	NA
COL9A2	89.2052	0.12565	0.301501	0.416748	0.676863	0.815025
RPL21P20	44.8957	0.494378	0.453353	1.09049	0.275497	NA
SMAP2	2306.6	-0.127657	0.0628792	-2.03019	0.0423372	0.11808
ENSG00000213172	0	NA	NA	NA	NA	NA
ENSG00000290111	0	NA	NA	NA	NA	NA
ENSG00000284677	1.00817	0.0893302	2.96897	0.030088	0.975997	NA
ZFP69B	130.088	-0.179035	0.243736	-0.734545	0.462617	0.652235
ENSG00000260920	117.764	0.0550504	0.259812	0.211886	0.832196	0.911973
ENSG00000279667	6.95384	0.179639	1.07153	0.167646	0.866862	NA
ZFP69	260.178	-0.166218	0.173376	-0.958714	0.337703	0.533544
EXO5-DT	9.25543	0.0791945	0.911544	0.0868796	0.930767	NA
EXO5	72.1456	-0.257419	0.329487	-0.781271	0.434643	0.626821
ENSG00000227278	0	NA	NA	NA	NA	NA
ENSG00000238186	4.27611	0.695699	1.36226	0.510693	0.609566	NA
ZNF684	139.02	-0.198954	0.236278	-0.842033	0.399769	0.592582
ENSG00000286838	0.453373	-2.23491	4.43929	-0.503439	0.614656	NA
ENSG00000236505	0.718684	-2.88983	3.38614	-0.853431	0.39342	NA
GTF2F2P2	0	NA	NA	NA	NA	NA
RIMS3	1254.95	0.356934	0.0826788	4.31712	1.58e-05	0.000158126
ENSG00000287743	2.63424	-1.98435	1.89044	-1.04967	0.293868	NA
ENSG00000237899	6.22178	0.273029	1.10408	0.24729	0.804684	NA
NFYC-AS1	44.6764	-0.499828	0.450919	-1.10846	0.267661	NA
NFYC	1733.6	-0.305908	0.0729251	-4.19482	2.73e-05	0.000256245
MIR30E	0	NA	NA	NA	NA	NA
MIR30C1	0.245999	-1.32955	4.99037	-0.266424	0.789913	NA
KCNQ4	301.615	0.0226871	0.160631	0.141238	0.887682	0.942449
RN7SL326P	0	NA	NA	NA	NA	NA
CITED4	162.954	0.0134372	0.220102	0.06105	0.951319	0.976971
ENSG00000229528	0	NA	NA	NA	NA	NA
ENSG00000228940	0	NA	NA	NA	NA	NA
ENSG00000286668	0.526146	2.59837	3.84793	0.675263	0.499509	NA
UBE2V1P8	0	NA	NA	NA	NA	NA
CTPS1	5421.24	-0.0201158	0.0450286	-0.446733	0.655068	0.799775
SLFNL1-AS1	36.5068	-0.0551144	0.483266	-0.114046	0.909202	NA
SLFNL1	26.0631	-0.259385	0.546474	-0.474652	0.635035	NA
SCMH1	1883.48	-0.412371	0.068139	-6.05191	1.43e-09	3.24e-08
RPL23AP17	0	NA	NA	NA	NA	NA
ENSG00000287400	0	NA	NA	NA	NA	NA
SCMH1-DT	0.979519	0.198785	2.81249	0.0706797	0.943653	NA
RPL36AP9	0	NA	NA	NA	NA	NA
ENSG00000291157	0	NA	NA	NA	NA	NA
ENSG00000286640	0	NA	NA	NA	NA	NA
FOXO6	245.261	0.0497008	0.179742	0.276512	0.782155	0.882261
FOXO6-AS1	0.472685	-2.28798	4.00656	-0.571059	0.56796	NA
RNA5SP45	0	NA	NA	NA	NA	NA
EDN2	3.02417	-4.96867	2.08768	-2.37999	0.017313	NA
HIVEP3	282.147	0.00279747	0.166193	0.0168326	0.98657	0.994579
ENSG00000230881	0.268061	1.6178	4.99414	0.32394	0.745983	NA
ENSG00000230638	0.258084	1.59021	4.9961	0.31829	0.750265	NA
ENSG00000284895	0	NA	NA	NA	NA	NA
ENSG00000287587	0.268061	1.6178	4.99414	0.32394	0.745983	NA
HNRNPFP1	0.226687	-1.27003	4.9945	-0.254285	0.799276	NA
ENSG00000228776	0.226687	-1.27003	4.9945	-0.254285	0.799276	NA
GUCA2B	0	NA	NA	NA	NA	NA
GUCA2A	0	NA	NA	NA	NA	NA
FOXJ3	2167.18	0.0642071	0.0667455	0.961968	0.336066	0.532085
ENSG00000227527	10.755	-0.0620071	0.858674	-0.0722126	0.942433	NA
RIMKLA	515.286	0.208953	0.127074	1.64434	0.100105	0.227971
ENSG00000235002	0	NA	NA	NA	NA	NA
ZMYND12	4.69405	-0.318096	1.28911	-0.246758	0.805096	NA
PPCS	642.65	-0.0506095	0.113964	-0.444082	0.656983	0.801085
CCDC30	107.443	-1.26782	0.282112	-4.49405	6.99e-06	7.64e-05
RPS3AP11	0	NA	NA	NA	NA	NA
TMSB4XP1	1.49569	1.18335	2.36334	0.500712	0.616574	NA
RNU6-536P	0	NA	NA	NA	NA	NA
ENSG00000236180	1.50291	0.134644	2.19557	0.0613253	0.9511	NA
PPIH	1142.75	-0.0987234	0.0849409	-1.16226	0.24513	0.430265
ENSG00000285728	73.5608	0.00707718	0.327188	0.0216304	0.982743	0.992827
ENSG00000234917	3.07041	-1.54807	1.71895	-0.900587	0.367808	NA
YBX1	50158.8	0.0718121	0.0285553	2.51484	0.0119086	0.0434598
CLDN19	1.00817	0.0893302	2.96897	0.030088	0.975997	NA
P3H1	2317.7	0.328072	0.0636492	5.15438	2.54e-07	3.87e-06
C1orf50	137.486	-0.304251	0.23723	-1.28251	0.199663	0.373629
ENSG00000283580	0	NA	NA	NA	NA	NA
C1orf50-AS1	0	NA	NA	NA	NA	NA
TMEM269	62.5051	-0.307262	0.364693	-0.842522	0.399496	0.592304
SVBP	367.89	0.150543	0.145745	1.03292	0.301643	0.495631
ERMAP	176.549	0.251791	0.21135	1.19134	0.233519	0.416676
ZNF691-DT	159.541	0.0837209	0.220251	0.380116	0.703859	0.833766
ZNF691	477.934	-0.301972	0.128791	-2.34468	0.0190436	0.0631915
ENSG00000233708	1.24483	-0.444546	2.40382	-0.184934	0.853281	NA
MKRN8P	3.78283	1.15433	1.44689	0.797797	0.424988	NA
ATP6V1E1P1	9.90345	-0.278035	0.874649	-0.317882	0.750575	NA
ENSG00000288955	1.76887	-0.263144	2.18745	-0.120297	0.904248	NA
SLC2A1	1104.45	0.322425	0.0892169	3.61394	0.000301575	0.00201596
ATP6V0CP4	0	NA	NA	NA	NA	NA
SLC2A1-DT	24.9274	-0.51576	0.557077	-0.925832	0.354534	NA
ENSG00000283973	0.78423	3.17555	3.28155	0.967698	0.333195	NA
RNU6-880P	0	NA	NA	NA	NA	NA
ENSG00000277513	0	NA	NA	NA	NA	NA
CFAP144	7.79164	-0.974134	1.00444	-0.969827	0.332133	NA
EBNA1BP2	2742.62	-0.126437	0.0627768	-2.01407	0.0440025	0.12172
MIR6733	0	NA	NA	NA	NA	NA
CFAP57	14.2906	-0.429302	0.782867	-0.548371	0.583437	NA
RNA5SP46	0	NA	NA	NA	NA	NA
TMEM125	0.226687	-1.27003	4.9945	-0.254285	0.799276	NA
C1orf210	0.752832	1.16971	3.20051	0.365475	0.714757	NA
TIE1	1.01814	0.112287	2.775	0.0404639	0.967723	NA
MPL	6.26041	0.2589	1.1042	0.234469	0.814621	NA
ENSG00000287113	1.22552	-0.415225	2.41483	-0.171948	0.863479	NA
CDC20-DT	31.1325	0.136798	0.495891	0.275863	0.782653	NA
CDC20	4743.45	-0.121492	0.0475297	-2.55613	0.0105845	0.0395597
ELOVL1	905.43	-0.132101	0.0974112	-1.35612	0.175061	0.341255
MIR6734	0	NA	NA	NA	NA	NA
ENSG00000288772	5.7035	-0.216272	1.15065	-0.187957	0.85091	NA
MED8	1008.1	-0.450438	0.0905829	-4.97266	6.6e-07	9.12e-06
MED8-AS1	7.92024	-0.784074	1.0089	-0.777161	0.437064	NA
SZT2	1520.84	-0.171948	0.0799923	-2.14955	0.0315905	0.0942722
SZT2-AS1	0	NA	NA	NA	NA	NA
MIR6735	0	NA	NA	NA	NA	NA
HYI	0	NA	NA	NA	NA	NA
HYI-AS1	0.752832	1.16971	3.20051	0.365475	0.714757	NA
PTPRF	13128.6	0.363606	0.0343224	10.5938	3.18e-26	4.48e-24
KDM4A	1330.01	-0.102705	0.0792665	-1.29569	0.195083	0.367285
ENSG00000284989	0	NA	NA	NA	NA	NA
KDM4A-AS1	66.451	-0.305948	0.347264	-0.881024	0.378305	0.572446
ST3GAL3	105.429	0.283562	0.272704	1.03982	0.298424	0.492066
ST3GAL3-AS1	0.245999	-1.32955	4.99037	-0.266424	0.789913	NA
ENSG00000233674	0	NA	NA	NA	NA	NA
MIR6079	0	NA	NA	NA	NA	NA
SHMT1P1	5.40955	-0.0693602	1.25285	-0.0553618	0.95585	NA
ARTN	20.7502	0.25402	0.611573	0.415355	0.677882	NA
LINC02918	19.3225	0.179531	0.64696	0.277499	0.781397	NA
ENSG00000288573	13.6341	-0.0951915	0.758061	-0.125572	0.90007	NA
IPO13	1696.78	-0.113588	0.0720066	-1.57747	0.114687	0.251648
ENSG00000285649	7.3354	0.871641	1.0252	0.850213	0.395206	NA
DPH2	916.178	-0.164019	0.0972691	-1.68624	0.0917503	0.213341
ATP6V0B	2282.15	-0.181289	0.0626453	-2.8939	0.00380492	0.0172297
B4GALT2	3240.11	0.188319	0.0555919	3.38752	0.000705283	0.00416522
CCDC24	80.8567	-0.0285717	0.310767	-0.0919393	0.926746	0.964387
SLC6A9	1056.32	0.0676338	0.094862	0.71297	0.475864	0.662624
ENSG00000230615	33.3462	0.114024	0.479906	0.237595	0.812195	NA
ENSG00000227163	0	NA	NA	NA	NA	NA
KRT8P47	0	NA	NA	NA	NA	NA
RN7SL479P	0	NA	NA	NA	NA	NA
KLF17	0	NA	NA	NA	NA	NA
ENSG00000233514	71.5501	0.362788	0.362958	0.999531	0.317538	0.512582
KLF18	0.245999	-1.32955	4.99037	-0.266424	0.789913	NA
ENSG00000226804	0	NA	NA	NA	NA	NA
OOSP1P1	0	NA	NA	NA	NA	NA
ENSG00000227994	0	NA	NA	NA	NA	NA
ENSG00000271329	0.998831	0.155146	2.64042	0.0587581	0.953145	NA
DMAP1	1051.82	-0.0355949	0.0885492	-0.401979	0.6877	0.822852
ERI3	2588.97	0.01682	0.0605409	0.277828	0.781144	0.881666
ERI3-IT1	5.52964	0.406506	1.17242	0.346722	0.7288	NA
RNU6-369P	0	NA	NA	NA	NA	NA
RNF220	2689.06	0.227113	0.0589443	3.85301	0.000116675	0.000884309
MIR5584	0.245999	-1.32955	4.99037	-0.266424	0.789913	NA
TMEM53	135.319	0.0986549	0.238593	0.413487	0.67925	0.816925
ARMH1	15.2358	-0.923894	0.726017	-1.27255	0.203177	NA
RNU5F-1	1.01092	1.74632	2.86638	0.609243	0.542363	NA
RNU5D-1	0	NA	NA	NA	NA	NA
KIF2C	3571.36	0.126921	0.0517064	2.45465	0.0141022	0.0499508
ENSG00000225721	3.35292	-2.40929	1.7349	-1.38873	0.164916	NA
RPS8	55529.2	0.273583	0.0267725	10.2188	1.63e-24	2.05e-22
SNORD55	0	NA	NA	NA	NA	NA
SNORD46	12.1371	-0.260923	0.790727	-0.329978	0.741416	NA
SNORD38A	2.19506	-0.14982	1.87218	-0.0800245	0.936218	NA
SNORD38B	0	NA	NA	NA	NA	NA
RPS15AP11	135.43	0.379429	0.258699	1.46668	0.142462	0.294981
BEST4	2.82538	2.31828	1.79011	1.29505	0.195304	NA
PLK3	149.765	-0.987601	0.231715	-4.26214	2.02e-05	0.000196959
DYNLT4	0.484771	0.164013	4.09536	0.0400485	0.968054	NA
ENSG00000290041	0	NA	NA	NA	NA	NA
BTBD19	9.65956	-0.0632445	0.885777	-0.0714	0.943079	NA
PTCH2	57.6482	-1.21085	0.381505	-3.17386	0.00150424	0.00796866
RNU5E-6P	0	NA	NA	NA	NA	NA
ENSG00000226499	61.0673	0.190443	0.378884	0.502642	0.615216	0.77303
EIF2B3	1550.45	-0.459415	0.0768813	-5.97565	2.29e-09	4.95e-08
RNA5SP47	0.245999	-1.32955	4.99037	-0.266424	0.789913	NA
CCNB1IP1P1	0	NA	NA	NA	NA	NA
PPIAP35	2.75708	-0.149683	1.72052	-0.0869991	0.930672	NA
MRPS17P1	4.81932	-1.05297	1.30068	-0.809555	0.418196	NA
HECTD3	1150.58	-0.0126331	0.0847592	-0.149047	0.881517	0.938143
UROD	2412.16	0.186651	0.0605985	3.08013	0.00206909	0.0103635
ZSWIM5	665.324	-0.0402967	0.112573	-0.35796	0.720373	0.844859
OSTCP5	0.453373	-2.23491	4.43929	-0.503439	0.614656	NA
LINC01144	43.6662	-0.107615	0.419116	-0.256766	0.797359	NA
HPDL	4.68261	-0.620068	1.27276	-0.487184	0.626128	NA
MUTYH	53.1281	0.0224966	0.384031	0.0585803	0.953286	NA
ENSG00000288208	0	NA	NA	NA	NA	NA
TOE1	802.996	-0.72661	0.105183	-6.90804	4.91e-12	1.71e-10
TESK2	274.377	0.0971262	0.177768	0.546364	0.584816	0.750678
PPIAP36	0.516169	2.57427	4.21337	0.610977	0.541215	NA
CCDC163	194.692	-0.0773549	0.208851	-0.370383	0.711097	0.838437
MMACHC	885.206	-0.121586	0.0968819	-1.25499	0.209481	0.385822
PRDX1	7168.31	0.233854	0.0403597	5.79425	6.86e-09	1.37e-07
HMGB1P48	0	NA	NA	NA	NA	NA
AKR1A1	2269.9	0.0461439	0.0626659	0.736347	0.461519	0.651535
ENSG00000281133	5.03489	0.425178	1.24152	0.342467	0.731999	NA
ENSG00000280836	6.1414	-0.945093	1.13625	-0.831765	0.405542	NA
ENSG00000289407	37.6485	-0.0201378	0.454371	-0.0443202	0.964649	NA
NASP	9483.38	0.18724	0.0364984	5.13008	2.9e-07	4.32e-06
ENSG00000281112	0	NA	NA	NA	NA	NA
ENSG00000281825	0.494748	0.187854	4.06567	0.0462048	0.963147	NA
CCDC17	12.0018	1.23458	0.831583	1.48461	0.137648	NA
GPBP1L1	3431.86	0.0370189	0.0536165	0.690438	0.489918	0.674292
RPS15AP10	0.740747	-0.832326	3.21921	-0.25855	0.795983	NA
RPL7AP16	5.38409	-0.650402	1.1941	-0.544678	0.585975	NA
TMEM69	1137.59	0.19462	0.0887972	2.19174	0.0283984	0.0866027
IPP	503.812	0.0936774	0.131204	0.713984	0.475237	0.662085
ENSG00000230896	42.9836	0.360726	0.424657	0.849453	0.395629	NA
RPL6P1	11.0353	0.581129	0.898	0.647137	0.517543	NA
MAST2	2242.22	0.0490136	0.0626595	0.782221	0.434085	0.62634
TMA16P2	4.66266	-0.630487	1.29038	-0.488605	0.625121	NA
PIK3R3	916.059	-0.39835	0.0948195	-4.20114	2.66e-05	0.000250385
P3R3URF-PIK3R3	0	NA	NA	NA	NA	NA
ENSG00000226957	0.245999	-1.32955	4.99037	-0.266424	0.789913	NA
COX7BP4	0	NA	NA	NA	NA	NA
ENSG00000227857	3.02303	-0.358767	1.63649	-0.219229	0.826471	NA
TSPAN1	2.17089	-1.64576	1.93668	-0.849787	0.395444	NA
P3R3URF	0	NA	NA	NA	NA	NA
POMGNT1	1818.4	0.237133	0.0708461	3.34716	0.000816435	0.00471657
LURAP1	35.3278	-0.603134	0.504255	-1.19609	0.231661	NA
RAD54L	1815.96	0.0988603	0.0729565	1.35506	0.175399	0.341661
LRRC41	2484.03	0.085362	0.061232	1.39407	0.163295	0.325153
UQCRH	5992.54	0.298468	0.0432223	6.90541	5.01e-12	1.74e-10
NSUN4	1233.68	-0.159702	0.0836575	-1.909	0.0562616	0.147547
ENSG00000225779	2.02906	0.875325	1.92246	0.455316	0.648882	NA
FAAH	88.8931	-0.273359	0.294506	-0.928194	0.353307	0.549846
FAAHP1	0	NA	NA	NA	NA	NA
ENSG00000291138	70.7656	0.00406947	0.333934	0.0121865	0.990277	0.995912
LINC01398	1.95418	-1.41394	2.09859	-0.673755	0.500467	NA
DMBX1	399.407	0.0533323	0.14345	0.371783	0.710055	0.83778
TMEM275	0	NA	NA	NA	NA	NA
MKNK1-AS1	3.02514	0.119515	1.62213	0.073678	0.941267	NA
KNCN	0.737996	-2.92439	3.64676	-0.801916	0.422602	NA
MKNK1	713.889	-0.00965828	0.106337	-0.0908273	0.92763	0.964755
MOB3C	79.5383	-0.157751	0.311186	-0.506935	0.6122	0.770927
ATPAF1	4373.8	0.0903611	0.051396	1.75814	0.0787243	0.190108
NENFP1	0.472685	-2.28798	4.00656	-0.571059	0.56796	NA
TEX38	0.760059	-0.878225	3.40735	-0.257745	0.796604	NA
EFCAB14-AS1	0	NA	NA	NA	NA	NA
EFCAB14	1619.93	0.218874	0.072208	3.03115	0.00243623	0.0118577
ENSG00000236476	0	NA	NA	NA	NA	NA
CYP4B1	0	NA	NA	NA	NA	NA
CYP4Z2P	0	NA	NA	NA	NA	NA
TUBAP8	0	NA	NA	NA	NA	NA
CYP4A11	0	NA	NA	NA	NA	NA
CYP4A26P	0	NA	NA	NA	NA	NA
CYP4A43P	0	NA	NA	NA	NA	NA
CYP4A27P	0	NA	NA	NA	NA	NA
CYP4A44P	0	NA	NA	NA	NA	NA
CYP4X1	25.113	0.193679	0.559977	0.34587	0.729441	NA
CYP4Z1	0	NA	NA	NA	NA	NA
TUBAP9	0.245999	-1.32955	4.99037	-0.266424	0.789913	NA
CYP4A22-AS1	5.63732	-1.04598	1.18234	-0.884668	0.376336	NA
CYP4A22	0.226687	-1.27003	4.9945	-0.254285	0.799276	NA
MTND1P34	0	NA	NA	NA	NA	NA
LINC00853	10.0452	0.607996	0.888986	0.68392	0.494025	NA
ENSG00000290081	0.226687	-1.27003	4.9945	-0.254285	0.799276	NA
PDZK1IP1	0.453373	-2.23491	4.43929	-0.503439	0.614656	NA
TAL1	42.2419	-0.444494	0.427917	-1.03874	0.298926	NA
ENSG00000226252	0	NA	NA	NA	NA	NA
STIL	1895.49	-0.431129	0.0694289	-6.20965	5.31e-10	1.35e-08
CMPK1	1928.85	0.147422	0.0722541	2.04033	0.0413176	0.11578
LINC01389	14.7541	0.512644	0.73187	0.700458	0.483641	NA
FOXE3	4.48943	0.143721	1.29877	0.11066	0.911886	NA
FOXD2-AS1	472.663	0.266781	0.13027	2.0479	0.0405694	0.114006
FOXD2	252.366	0.394625	0.175601	2.24729	0.0246216	0.0773614
ENSG00000271355	0	NA	NA	NA	NA	NA
RPL21P24	0	NA	NA	NA	NA	NA
ATP6V0E1P4	0	NA	NA	NA	NA	NA
LINC01738	0.245999	-1.32955	4.99037	-0.266424	0.789913	NA
TRABD2B	214.018	0.122062	0.190489	0.64078	0.521666	0.700569
ENSG00000223814	0	NA	NA	NA	NA	NA
ENSG00000225028	1.24758	0.788183	2.53465	0.310964	0.755828	NA
LINC02794	0	NA	NA	NA	NA	NA
ENSG00000231413	0	NA	NA	NA	NA	NA
CYP46A4P	0.258084	1.59021	4.9961	0.31829	0.750265	NA
ENSG00000290466	1.03087	1.77682	3.04768	0.583007	0.559888	NA
ENSG00000279096	0	NA	NA	NA	NA	NA
SKINT1L	0	NA	NA	NA	NA	NA
ENSG00000291246	0.268061	1.6178	4.99414	0.32394	0.745983	NA
ENSG00000223720	0	NA	NA	NA	NA	NA
SLC5A9	2.21437	-0.167674	1.8334	-0.0914555	0.927131	NA
ENSG00000272491	0.504083	0.112743	4.03879	0.0279151	0.97773	NA
ENSG00000279214	0	NA	NA	NA	NA	NA
SPATA6	322.281	-0.111946	0.163755	-0.683621	0.494215	0.677769
PPP1R8P1	0.268061	1.6178	4.99414	0.32394	0.745983	NA
RNU6-723P	0	NA	NA	NA	NA	NA
ENSG00000235105	16.9171	0.336192	0.686358	0.48982	0.624261	NA
RNU4-61P	0	NA	NA	NA	NA	NA
RPL21P25	0.226687	-1.27003	4.9945	-0.254285	0.799276	NA
AGBL4	0.737996	-2.92439	3.64676	-0.801916	0.422602	NA
ENSG00000287661	0	NA	NA	NA	NA	NA
BEND5	25.6633	0.362936	0.560517	0.647501	0.517307	NA
ENSG00000286597	0	NA	NA	NA	NA	NA
ENSG00000229846	0.245999	-1.32955	4.99037	-0.266424	0.789913	NA
AGBL4-AS1	0	NA	NA	NA	NA	NA
AGBL4-IT1	0	NA	NA	NA	NA	NA
ENSG00000237478	0	NA	NA	NA	NA	NA
ZNF859P	0	NA	NA	NA	NA	NA
ENSG00000279324	0	NA	NA	NA	NA	NA
MTND2P29	0	NA	NA	NA	NA	NA
ELAVL4	1.72027	-0.231595	2.07392	-0.11167	0.911085	NA
ENSG00000230828	0	NA	NA	NA	NA	NA
ELAVL4-AS1	0	NA	NA	NA	NA	NA
ENSG00000233407	0	NA	NA	NA	NA	NA
LINC02808	0	NA	NA	NA	NA	NA
ENSG00000284645	0	NA	NA	NA	NA	NA
ENSG00000234080	9.33646	0.895375	0.946652	0.945834	0.344233	NA
HMGB1P45	4.26064	-0.0292983	1.33432	-0.0219576	0.982482	NA
FCF1P6	2.47521	0.775338	1.86961	0.414707	0.678356	NA
DMRTA2	37.9563	-0.204863	0.449547	-0.45571	0.648598	NA
ENSG00000284700	0.78423	3.17555	3.28155	0.967698	0.333195	NA
FAF1	4114.6	-0.344108	0.0505144	-6.81209	9.62e-12	3.2e-10
FAF1-AS1	2.51172	0.150596	1.71173	0.0879785	0.929894	NA
RNU6-1026P	0	NA	NA	NA	NA	NA
PHB1P12	10.3228	-2.47516	0.978959	-2.52836	0.0114596	NA
MRPS6P2	0	NA	NA	NA	NA	NA
CDKN2C	1454.94	0.209781	0.0758282	2.76653	0.00566558	0.0238529
ENSG00000290102	0.226687	-1.27003	4.9945	-0.254285	0.799276	NA
MIR4421	0.245999	-1.32955	4.99037	-0.266424	0.789913	NA
MIR6500	0.245999	-1.32955	4.99037	-0.266424	0.789913	NA
C1orf185	0.453373	-2.23491	4.43929	-0.503439	0.614656	NA
CFL1P2	1.83441	2.73201	2.34963	1.16274	0.244935	NA
LINC01562	1.00094	1.73166	3.07592	0.562972	0.573454	NA
RNF11	1347.86	0.0140263	0.0800715	0.175173	0.860944	0.927743
ENSG00000233406	123.459	0.322404	0.266644	1.20912	0.226617	0.407739
ENSG00000236434	1.50291	0.134644	2.19557	0.0613253	0.9511	NA
TTC39A	542.248	0.111658	0.121236	0.920995	0.357053	0.553426
TTC39A-AS1	1.04021	1.72467	2.84102	0.607059	0.543812	NA
EPS15	2108.08	0.204816	0.0655784	3.12322	0.00178885	0.00915322
ENSG00000232027	1.72027	-0.231595	2.07392	-0.11167	0.911085	NA
RNU6-877P	0	NA	NA	NA	NA	NA
ENSG00000238140	2.21437	-0.167674	1.8334	-0.0914555	0.927131	NA
EPS15-AS1	6.42219	-0.51942	1.0914	-0.475921	0.63413	NA
RNU6-1281P	0	NA	NA	NA	NA	NA
CALR4P	0.969542	0.179642	3.01171	0.0596476	0.952436	NA
OSBPL9	3076.93	-0.124438	0.0561638	-2.21563	0.0267168	0.0823765
GAPDHP51	0	NA	NA	NA	NA	NA
SLC25A6P3	0	NA	NA	NA	NA	NA
ENSG00000212624	0	NA	NA	NA	NA	NA
NRDC	5533.46	-0.0167828	0.0437101	-0.383956	0.701011	0.831794
ENSG00000266993	9.14275	-0.239976	0.916044	-0.26197	0.793344	NA
ENSG00000272175	0	NA	NA	NA	NA	NA
MIR761	0	NA	NA	NA	NA	NA
TSEN15P2	0	NA	NA	NA	NA	NA
RAB3B	726.527	0.302958	0.106623	2.8414	0.0044916	0.0197844
RNA5SP48	0	NA	NA	NA	NA	NA
ENSG00000229032	0	NA	NA	NA	NA	NA
RN7SL290P	0	NA	NA	NA	NA	NA
TXNDC12	326.893	0.312253	0.156318	1.99754	0.0457662	0.125741
ENSG00000285839	0	NA	NA	NA	NA	NA
KTI12	160.076	-0.0845722	0.2284	-0.370281	0.711173	0.838437
ENSG00000223390	0.226687	-1.27003	4.9945	-0.254285	0.799276	NA
TXNDC12-AS1	0	NA	NA	NA	NA	NA
BTF3L4	2480.57	0.0920732	0.0632578	1.45552	0.145525	0.299434
ZFYVE9	1291.91	0.00716716	0.0804449	0.0890941	0.929007	0.965288
RN7SL788P	0	NA	NA	NA	NA	NA
ENSG00000228407	8.54895	-1.16893	0.965919	-1.21017	0.226214	NA
ENSG00000223429	0	NA	NA	NA	NA	NA
PDCL3P6	1.49358	0.175668	2.19967	0.0798614	0.936347	NA
ENSG00000236004	0.245999	-1.32955	4.99037	-0.266424	0.789913	NA
DNAJC19P7	0.226687	-1.27003	4.9945	-0.254285	0.799276	NA
ANAPC10P1	1.4522	-0.822132	2.26636	-0.362755	0.716788	NA
CC2D1B	1048.63	-0.161943	0.0882648	-1.83474	0.066544	0.167289
ENSG00000272100	3.49572	-0.714904	1.51584	-0.471621	0.637197	NA
ENSG00000287078	1.19412	-1.81096	2.70779	-0.668796	0.503626	NA
PLA2G12AP1	10.4831	0.158082	0.848508	0.186306	0.852205	NA
ORC1	2890.41	-0.495604	0.0597119	-8.29992	1.04e-16	6.44e-15
PRPF38A	3099.82	-0.0544065	0.054516	-0.997992	0.318283	0.513325
TUT4	2728.06	0.174408	0.0603628	2.88932	0.00386072	0.0174023
ENSG00000272371	0	NA	NA	NA	NA	NA
EEF1GP7	0.504083	0.112743	4.03879	0.0279151	0.97773	NA
GPX7	1.48085	-0.886577	2.37171	-0.373814	0.708543	NA
SHISAL2A	0	NA	NA	NA	NA	NA
COA7	2372.44	-0.0947912	0.0646469	-1.46629	0.142569	0.295039
NDUFS5P3	2.74116	0.450273	1.68083	0.267887	0.788786	NA
RN7SL62P	0	NA	NA	NA	NA	NA
ZYG11B	2125.76	-0.0656202	0.063976	-1.0257	0.305033	0.499139
RNU2-30P	0	NA	NA	NA	NA	NA
RPS13P2	306.239	0.402283	0.189258	2.12558	0.0335386	0.0987602
RNU6-969P	0.794207	3.19107	3.26742	0.976633	0.328751	NA
ZYG11A	696.053	-0.0832875	0.110962	-0.750593	0.452898	0.64325
ENSG00000242391	3.80068	0.747092	1.41948	0.526313	0.598671	NA
ECHDC2	455.552	0.288378	0.133116	2.16637	0.0302832	0.0911567
ENSG00000230953	1.67889	-1.13883	2.15736	-0.527879	0.597584	NA
ENSG00000231866	0	NA	NA	NA	NA	NA
SCP2	2144.41	0.172046	0.0661038	2.60267	0.00925018	0.03531
ENSG00000264834	0.526146	2.59837	3.84793	0.675263	0.499509	NA
ENSG00000266188	0	NA	NA	NA	NA	NA
ENSG00000265815	0.536123	2.62207	4.15052	0.631745	0.527553	NA
H3P2	0	NA	NA	NA	NA	NA
RRAS2P1	1.00881	0.17505	2.78386	0.0628802	0.949862	NA
TUBBP10	0.268061	1.6178	4.99414	0.32394	0.745983	NA
PODN	0.491997	-2.33924	4.29561	-0.544566	0.586052	NA
ENSG00000232993	0	NA	NA	NA	NA	NA
HIGD1AP11	0	NA	NA	NA	NA	NA
SLC1A7	0.226687	-1.27003	4.9945	-0.254285	0.799276	NA
ENSG00000235563	0	NA	NA	NA	NA	NA
ENSG00000277397	0	NA	NA	NA	NA	NA
CPT2	890.667	-0.158821	0.100482	-1.58059	0.113973	0.250718
ENSG00000236723	4.26825	1.05397	1.3823	0.762473	0.445778	NA
CZIB	1066.87	0.1591	0.0892748	1.78213	0.0747275	0.182859
CZIB-DT	3.22766	-1.04088	1.58744	-0.655697	0.512019	NA
MAGOH	1457.4	-0.0265329	0.0815921	-0.32519	0.745038	0.860966
MAGOH-DT	26.2676	0.185227	0.544202	0.340364	0.733583	NA
LRP8	990.268	0.174551	0.0922133	1.8929	0.0583706	0.15155
ENSG00000234578	0	NA	NA	NA	NA	NA
ENSG00000228838	0.740747	-0.832326	3.21921	-0.25855	0.795983	NA
ENSG00000232762	1.51289	0.147648	2.19121	0.0673818	0.946278	NA
LRP8-DT	1.43289	-0.797091	2.43029	-0.327982	0.742925	NA
ENSG00000285954	0	NA	NA	NA	NA	NA
ENSG00000226938	0	NA	NA	NA	NA	NA
LINC02812	0	NA	NA	NA	NA	NA
SLC25A3P1	0	NA	NA	NA	NA	NA
ENSG00000288527	0	NA	NA	NA	NA	NA
DMRTB1	0	NA	NA	NA	NA	NA
GLIS1	67.5535	0.213261	0.339568	0.628038	0.529979	0.707
RNU7-95P	0	NA	NA	NA	NA	NA
NDC1	4849.74	0.106562	0.0467326	2.28026	0.0225925	0.0722373
ENSG00000201003	0.226687	-1.27003	4.9945	-0.254285	0.799276	NA
ENSG00000229687	0	NA	NA	NA	NA	NA
YIPF1	450.226	-0.0267666	0.135536	-0.197488	0.843446	0.917882
DIO1	3.00858	0.645741	1.57312	0.410484	0.681451	NA
IFT25	724.402	-0.00412746	0.106051	-0.0389194	0.968955	0.986052
LRRC42	1003.66	-0.0747104	0.0943135	-0.79215	0.428273	0.620488
HNRNPA3P12	37.9348	0.813041	0.485282	1.6754	0.0938561	NA
LDLRAD1	0.226687	-1.27003	4.9945	-0.254285	0.799276	NA
TMEM59	2755.91	0.0404135	0.0586435	0.689139	0.490736	0.675013
ENSG00000280378	5.52528	-1.70407	1.3307	-1.28058	0.20034	NA
TCEANC2	2229.48	-0.0169748	0.0632297	-0.268463	0.788343	0.885978
MIR4781	0	NA	NA	NA	NA	NA
COX7BP3	0.226687	-1.27003	4.9945	-0.254285	0.799276	NA
ENSG00000279049	0	NA	NA	NA	NA	NA
ENSG00000256407	5.11878	-0.532495	1.23487	-0.431214	0.666312	NA
CDCP2	0.740747	-0.832326	3.21921	-0.25855	0.795983	NA
ENSG00000280425	1.23274	-1.85937	2.68491	-0.692527	0.488607	NA
CYB5RL	1301.04	-0.1314	0.0802855	-1.63666	0.101702	0.230645
MRPL37	9115.72	0.00535357	0.0393257	0.136134	0.891715	0.944823
SSBP3	3179.92	0.0185802	0.0539824	0.34419	0.730703	0.851684
SSBP3-AS1	21.0164	-0.0607734	0.621769	-0.0977427	0.922137	NA
ENSG00000225632	0	NA	NA	NA	NA	NA
ENSG00000232245	0	NA	NA	NA	NA	NA
ENSG00000287582	0.526146	2.59837	3.84793	0.675263	0.499509	NA
LINC02784	0	NA	NA	NA	NA	NA
ENSG00000237173	0	NA	NA	NA	NA	NA
HNRNPA1P63	3.9076	2.8615	1.62004	1.76631	0.0773436	NA
ACOT11	78.5538	-0.76554	0.331361	-2.31029	0.0208721	0.0679182
FAM151A	2.78464	1.60685	1.78664	0.899369	0.368456	NA
ENSG00000230728	0.245999	-1.32955	4.99037	-0.266424	0.789913	NA
MROH7	1.06227	3.61001	2.94019	1.22781	0.219517	NA
MROH7-TTC4	0	NA	NA	NA	NA	NA
TTC4	163.108	-0.358548	0.220781	-1.624	0.104376	0.235238
PARS2	772.664	-0.0100877	0.106059	-0.0951136	0.924225	0.963373
TTC22	1.65683	-2.41886	2.41792	-1.00039	0.317123	NA
ENSG00000237453	0	NA	NA	NA	NA	NA
LEXM	1.75102	0.534587	2.20439	0.24251	0.808385	NA
DHCR24	5744.14	0.134837	0.042914	3.14202	0.00167784	0.00871086
ENSG00000287724	0	NA	NA	NA	NA	NA
ENSG00000242396	1.49294	0.119899	2.34258	0.0511822	0.95918	NA
DHCR24-DT	8.77936	0.0569099	0.946845	0.0601048	0.952072	NA
ENSG00000284601	0.258084	1.59021	4.9961	0.31829	0.750265	NA
TMEM61	0	NA	NA	NA	NA	NA
ENSG00000233271	0	NA	NA	NA	NA	NA
BSND	0.484771	0.164013	4.09536	0.0400485	0.968054	NA
PCSK9	4.11509	-1.54196	1.40978	-1.09376	0.274059	NA
USP24	6788.65	0.0346233	0.0415691	0.832909	0.404896	0.59761
MIR4422HG	0	NA	NA	NA	NA	NA
GYG1P3	2.16366	-0.819814	1.90998	-0.429226	0.667759	NA
MIR4422	0	NA	NA	NA	NA	NA
ENSG00000234810	0.245999	-1.32955	4.99037	-0.266424	0.789913	NA
GOT2P1	0	NA	NA	NA	NA	NA
MTCO2P34	0	NA	NA	NA	NA	NA
RN7SKP291	0	NA	NA	NA	NA	NA
RNU6-830P	0	NA	NA	NA	NA	NA
LINC01755	0	NA	NA	NA	NA	NA
LINC01753	0	NA	NA	NA	NA	NA
PIGQP1	0	NA	NA	NA	NA	NA
ENSG00000235612	0	NA	NA	NA	NA	NA
ENSG00000260971	0	NA	NA	NA	NA	NA
ENSG00000284686	1.41806	-3.87297	2.61472	-1.48122	0.138548	NA
RPSAP20	0	NA	NA	NA	NA	NA
LINC01767	2.68431	-1.28944	1.81659	-0.709812	0.477821	NA
PLPP3	458.989	0.186949	0.135577	1.37892	0.167921	0.331845
RPL21P23	0	NA	NA	NA	NA	NA
RPL23AP85	0.268061	1.6178	4.99414	0.32394	0.745983	NA
ENSG00000225475	46.8777	0.388176	0.43979	0.882639	0.377431	NA
PRKAA2	2516.65	-0.183082	0.0604112	-3.03061	0.00244064	0.0118708
FYB2	4.15857	-0.721328	1.35881	-0.530854	0.59552	NA
ENSG00000229913	0	NA	NA	NA	NA	NA
C8A	0.245999	-1.32955	4.99037	-0.266424	0.789913	NA
C8B	0	NA	NA	NA	NA	NA
ENSG00000236341	0	NA	NA	NA	NA	NA
DAB1	43.9176	0.258825	0.419459	0.617044	0.537206	NA
ENSG00000227935	0.226687	-1.27003	4.9945	-0.254285	0.799276	NA
RPS20P5	0	NA	NA	NA	NA	NA
DAB1-AS1	0.258084	1.59021	4.9961	0.31829	0.750265	NA
ENSG00000290536	0.258084	1.59021	4.9961	0.31829	0.750265	NA
HNRNPA1P6	0	NA	NA	NA	NA	NA
RPS26P15	7.92063	-0.0113003	0.983869	-0.0114855	0.990836	NA
ENSG00000235038	0	NA	NA	NA	NA	NA
ENSG00000230546	0	NA	NA	NA	NA	NA
ENSG00000233216	0.226687	-1.27003	4.9945	-0.254285	0.799276	NA
OMA1	747.954	-0.103803	0.107198	-0.968328	0.33288	0.528681
ENSG00000286918	11.0948	-0.563848	0.831777	-0.677884	0.497845	NA
ENSG00000270209	0.245999	-1.32955	4.99037	-0.266424	0.789913	NA
RN7SL713P	0	NA	NA	NA	NA	NA
TACSTD2	0	NA	NA	NA	NA	NA
ENSG00000185839	48.5851	0.23469	0.401624	0.584352	0.558983	NA
MYSM1	2460.63	-0.373976	0.061356	-6.09518	1.09e-09	2.58e-08
ENSG00000283445	0.226687	-1.27003	4.9945	-0.254285	0.799276	NA
JUN	13334.7	0.0369733	0.16051	0.230349	0.817821	0.90407
ENSG00000290013	1.18414	-1.82665	2.71509	-0.672776	0.50109	NA
LINC01135	12.2354	0.225187	0.796835	0.282601	0.777482	NA
ENSG00000272226	4.62678	-0.28011	1.32467	-0.211456	0.832531	NA
ENSG00000231740	0	NA	NA	NA	NA	NA
LINC02777	4.97695	0.453021	1.24258	0.36458	0.715425	NA
LINC01358	0.226687	-1.27003	4.9945	-0.254285	0.799276	NA
PHB1P3	14.4233	-0.691825	0.738031	-0.937393	0.348557	NA
ENSG00000241042	0	NA	NA	NA	NA	NA
ENSG00000235215	0	NA	NA	NA	NA	NA
FGGY-DT	25.8279	-0.184136	0.547368	-0.336402	0.736567	NA
ENSG00000270457	1.03023	1.71007	2.84895	0.600245	0.548343	NA
FGGY	203.163	0.13616	0.199905	0.681125	0.495792	0.679459
MIR4711	0	NA	NA	NA	NA	NA
ENSG00000226883	0.258084	1.59021	4.9961	0.31829	0.750265	NA
HOOK1	2334.55	0.0837208	0.0615877	1.35938	0.174028	0.339869
CYP2J2	102.962	-0.364979	0.276697	-1.31906	0.187151	0.356901
RN7SL475P	0	NA	NA	NA	NA	NA
C1orf87	0.453373	-2.23491	4.43929	-0.503439	0.614656	NA
PGBD4P8	0	NA	NA	NA	NA	NA
LINC02778	0	NA	NA	NA	NA	NA
LINC01748	7.75489	-0.512325	1.0803	-0.474244	0.635326	NA
ENSG00000231252	2.13949	-2.82625	2.2363	-1.2638	0.2063	NA
NFIA	724.036	0.14291	0.106554	1.3412	0.179855	0.347168
NFIA-AS2	0.774253	3.15916	3.57831	0.882863	0.37731	NA
NFIA-AS1	0.268061	1.6178	4.99414	0.32394	0.745983	NA
ENSG00000284808	0	NA	NA	NA	NA	NA
ENSG00000287224	0.245999	-1.32955	4.99037	-0.266424	0.789913	NA
ENSG00000223920	0	NA	NA	NA	NA	NA
TM2D1	856.312	-0.10041	0.0981039	-1.0235	0.30607	0.500135
PATJ-DT	6.29584	0.763528	1.13146	0.674818	0.499792	NA
PATJ	1501.12	0.0548156	0.0769041	0.712778	0.475983	0.662706
RNU6-414P	0	NA	NA	NA	NA	NA
RNU6-1177P	0	NA	NA	NA	NA	NA
LAMTOR5P1	0.718684	-2.88983	3.38614	-0.853431	0.39342	NA
RN7SL180P	0	NA	NA	NA	NA	NA
MIR3116-1	0	NA	NA	NA	NA	NA
MIR3116-2	0	NA	NA	NA	NA	NA
PIGPP2	0	NA	NA	NA	NA	NA
RPS15AP7	0	NA	NA	NA	NA	NA
L1TD1	0	NA	NA	NA	NA	NA
ENSG00000237227	0	NA	NA	NA	NA	NA
KANK4	9.30249	0.697368	0.927099	0.752204	0.451928	NA
RNU6-371P	0	NA	NA	NA	NA	NA
USP1	8082.99	-0.291542	0.0403684	-7.22203	5.12e-13	2.09e-11
DOCK7	4024.87	0.0436842	0.0494251	0.883847	0.376779	0.571133
ENSG00000270549	0	NA	NA	NA	NA	NA
ANGPTL3	1.7924	1.42725	2.2157	0.644153	0.519476	NA
ENSG00000278967	3.47851	-0.277411	1.47661	-0.18787	0.850978	NA
RPL13AP9	0.258084	1.59021	4.9961	0.31829	0.750265	NA
DOCK7-DT	11.6375	-0.540922	0.819229	-0.660282	0.509073	NA
ATG4C	1461.94	-0.150403	0.0766531	-1.96213	0.0497473	0.134322
ENSG00000234318	2.66289	-2.02047	1.80987	-1.11636	0.264267	NA
ENSG00000237163	0	NA	NA	NA	NA	NA
LINC01739	0	NA	NA	NA	NA	NA
ENSG00000286455	0	NA	NA	NA	NA	NA
ENSG00000227485	0	NA	NA	NA	NA	NA
ENSG00000229225	0	NA	NA	NA	NA	NA
ENSG00000203605	0.245999	-1.32955	4.99037	-0.266424	0.789913	NA
LINC00466	2.28779	1.17474	1.84046	0.638287	0.523287	NA
RNA5SP49	0	NA	NA	NA	NA	NA
ENSG00000228734	0	NA	NA	NA	NA	NA
RPSAP65	0	NA	NA	NA	NA	NA
FOXD3-AS1	266.737	-0.263998	0.178688	-1.47743	0.139561	0.290809
FOXD3	293.717	-0.197079	0.164559	-1.19762	0.231065	0.41353
MIR6068	0	NA	NA	NA	NA	NA
ENSG00000236674	3.53473	1.00859	1.46985	0.686189	0.492594	NA
ALG6	1352.7	-0.0304264	0.0839047	-0.36263	0.716881	0.842537
ITGB3BP	1962.95	0.0568526	0.067126	0.846955	0.39702	0.590288
ENSG00000286429	0.762168	1.10357	3.40168	0.324418	0.745622	NA
EFCAB7	605.86	-0.508786	0.120903	-4.20822	2.57e-05	0.000243842
RN7SL488P	0.245999	-1.32955	4.99037	-0.266424	0.789913	NA
RNU7-123P	5.04065	-0.143912	1.28672	-0.111844	0.910947	NA
DLEU2L	12.6232	-0.230496	0.79194	-0.291053	0.771011	NA
ENSG00000276884	0	NA	NA	NA	NA	NA
ENSG00000278287	0	NA	NA	NA	NA	NA
ENSG00000277565	0	NA	NA	NA	NA	NA
ENSG00000275823	0	NA	NA	NA	NA	NA
ENSG00000277689	0	NA	NA	NA	NA	NA
ENSG00000274199	0	NA	NA	NA	NA	NA
PGM1	3944.16	0.321134	0.0501429	6.40438	1.51e-10	4.21e-09
RN7SL130P	4.13715	-1.09702	1.3778	-0.79621	0.42591	NA
ROR1	620.127	0.118525	0.114048	1.03925	0.298686	0.492112
ENSG00000177452	0.51406	0.136616	4.01082	0.0340618	0.972828	NA
CFL1P3	4.80609	0.283437	1.287	0.220231	0.825691	NA
RNU6-809P	0	NA	NA	NA	NA	NA
ROR1-AS1	2.02906	0.875325	1.92246	0.455316	0.648882	NA
ENSG00000284928	0	NA	NA	NA	NA	NA
UBE2U	0.453373	-2.23491	4.43929	-0.503439	0.614656	NA
RNU7-62P	0	NA	NA	NA	NA	NA
CACHD1	2293.14	-0.0123575	0.0622344	-0.198564	0.842604	0.917246
MIR4794	0	NA	NA	NA	NA	NA
RAVER2	2580.92	-0.0444732	0.063767	-0.697434	0.485531	0.671203
JAK1	3715.09	0.246447	0.0557216	4.42282	9.74e-06	0.000102664
ENSG00000234784	0	NA	NA	NA	NA	NA
ENSG00000233877	0	NA	NA	NA	NA	NA
LINC01359	10.5947	-0.139196	0.932212	-0.149318	0.881302	NA
SLC2A3P2	1.57844	4.18334	2.52922	1.654	0.0981271	NA
ENSG00000272506	0.964683	-3.31332	3.03791	-1.09066	0.275423	NA
RNU6-1176P	0.245999	-1.32955	4.99037	-0.266424	0.789913	NA
MIR3671	1.23549	-0.395803	2.54038	-0.155805	0.876187	NA
MIR101-1	0	NA	NA	NA	NA	NA
ENSG00000288804	1.24483	-0.444546	2.40382	-0.184934	0.853281	NA
ENSG00000235804	0	NA	NA	NA	NA	NA
MRPS21P1	2.46037	-0.439246	1.74833	-0.251238	0.80163	NA
AK4	2483.43	0.139176	0.0604113	2.3038	0.0212338	0.0688674
RPS29P7	0	NA	NA	NA	NA	NA
DNAJC6	1143.17	-0.155225	0.0869215	-1.7858	0.0741309	0.181722
ENSG00000229294	0.226687	-1.27003	4.9945	-0.254285	0.799276	NA
COX6CP13	0	NA	NA	NA	NA	NA
ENSG00000290094	0.226687	-1.27003	4.9945	-0.254285	0.799276	NA
RNU2-15P	0	NA	NA	NA	NA	NA
LEPROT	1133.08	0.164871	0.0853449	1.93183	0.053381	0.14161
LEPR	820.004	-0.0594352	0.0991355	-0.599535	0.548816	0.722253
ENSG00000237852	2.16155	-1.61587	2.03704	-0.793245	0.427635	NA
ENSG00000224570	1.4522	-0.822132	2.26636	-0.362755	0.716788	NA
ENSG00000285079	0	NA	NA	NA	NA	NA
RN7SL854P	0	NA	NA	NA	NA	NA
PDE4B	45.6668	-1.03213	0.418287	-2.46751	0.0136055	NA
PDE4B-AS1	0	NA	NA	NA	NA	NA
RNU4-88P	0	NA	NA	NA	NA	NA
SGIP1	0.494748	0.187854	4.06567	0.0462048	0.963147	NA
MIR3117	0	NA	NA	NA	NA	NA
ENSG00000248458	0	NA	NA	NA	NA	NA
DYNLT5	0	NA	NA	NA	NA	NA
INSL5	0.504083	0.112743	4.03879	0.0279151	0.97773	NA
DNAI4	175.57	-1.06258	0.215564	-4.92931	8.25e-07	1.11e-05
ENSG00000231080	0	NA	NA	NA	NA	NA
MIER1	1997.17	-0.201756	0.0707833	-2.85033	0.00436743	0.0192946
ENSG00000289394	7.81871	0.643623	1.02337	0.628926	0.529397	NA
SLC35D1	1207.35	-0.184848	0.0832509	-2.22037	0.0263938	0.0816638
C1orf141	0	NA	NA	NA	NA	NA
ENSG00000252433	0	NA	NA	NA	NA	NA
ENSG00000275678	0.258084	1.59021	4.9961	0.31829	0.750265	NA
IL23R	2.4417	-0.38987	1.80287	-0.21625	0.828793	NA
RNU6-586P	0	NA	NA	NA	NA	NA
RNU4ATAC4P	0	NA	NA	NA	NA	NA
DNAJB6P4	0.711458	-0.80374	3.48686	-0.230505	0.817699	NA
IL12RB2	99.2378	-0.23307	0.290295	-0.802873	0.422048	0.614829
SERBP1	44447.3	0.123693	0.0316792	3.90454	9.44e-05	0.000734369
RNU6-387P	1.4522	-0.822132	2.26636	-0.362755	0.716788	NA
LINC01702	0.258084	1.59021	4.9961	0.31829	0.750265	NA
RNU6-1031P	0	NA	NA	NA	NA	NA
ENSG00000238139	0	NA	NA	NA	NA	NA
RN7SL392P	0	NA	NA	NA	NA	NA
HNRNPCP9	0	NA	NA	NA	NA	NA
GADD45A	1831.85	-0.800427	0.0794579	-10.0736	7.23e-24	8.24e-22
GNG12	3334.83	-0.0456011	0.0545987	-0.835206	0.403602	0.596152
RNU7-80P	0	NA	NA	NA	NA	NA
GNG12-AS1	37.7994	0.00251246	0.450298	0.00557954	0.995548	NA
ENSG00000235055	0.494748	0.187854	4.06567	0.0462048	0.963147	NA
DIRAS3	22.8591	-0.6416	0.583809	-1.09899	0.271773	NA
ARL5AP3	0	NA	NA	NA	NA	NA
WLS	5576.44	0.0565927	0.0433367	1.30589	0.191592	0.36286
CTBP2P8	13.1952	-0.225404	0.777732	-0.289822	0.771952	NA
MIR1262	0	NA	NA	NA	NA	NA
RPS7P4	67.1203	0.747579	0.359431	2.0799	0.0375349	0.10733
COX6B1P7	0	NA	NA	NA	NA	NA
ELOCP18	0.268061	1.6178	4.99414	0.32394	0.745983	NA
ENSG00000229440	0	NA	NA	NA	NA	NA
RPE65	0.472685	-2.28798	4.00656	-0.571059	0.56796	NA
DEPDC1	4131.39	-0.0696652	0.049113	-1.41847	0.156054	0.31466
ENSG00000233589	27.565	-0.575438	0.535498	-1.07458	0.282561	NA
DEPDC1-AS1	4.66541	-0.296971	1.2763	-0.232682	0.816009	NA
TXNP2	0	NA	NA	NA	NA	NA
ENSG00000285041	0	NA	NA	NA	NA	NA
ENSG00000285407	13.9295	-1.19286	0.795541	-1.49943	0.133761	NA
ENSG00000285473	0.268061	1.6178	4.99414	0.32394	0.745983	NA
LINC01707	0.472685	-2.28798	4.00656	-0.571059	0.56796	NA
LINC02791	0	NA	NA	NA	NA	NA
LINC01758	0.245999	-1.32955	4.99037	-0.266424	0.789913	NA
ENSG00000287453	0	NA	NA	NA	NA	NA
LRRC7	41.73	0.464982	0.43313	1.07354	0.283029	NA
SGO1P1	0	NA	NA	NA	NA	NA
ENSG00000287283	0	NA	NA	NA	NA	NA
RN7SL538P	0	NA	NA	NA	NA	NA
PIN1P1	0	NA	NA	NA	NA	NA
LRRC7-AS1	0	NA	NA	NA	NA	NA
LRRC40	2403.87	-0.266664	0.0621033	-4.29388	1.76e-05	0.000173987
RN7SL242P	0	NA	NA	NA	NA	NA
SRSF11	7953.84	-0.541198	0.038912	-13.9082	5.64e-44	2.78e-41
ENSG00000228988	0	NA	NA	NA	NA	NA
[truncated: 59,268 more rows]

## Sheet: DMD-targeting U7smOPT snRNA
	baseMean	log2FoldChange	lfcSE	stat	pvalue	padj
DDX11L2	3.27739	0.196634	1.57866	0.124557	0.900874	NA
DDX11L1	0	NA	NA	NA	NA	NA
WASH7P	61.1898	-0.832784	0.3741	-2.2261	0.0260078	NA
MIR6859-1	14.4701	0.0106364	0.726361	0.0146435	0.988317	NA
MIR1302-2HG	4.79768	1.102	1.33533	0.825264	0.409222	NA
MIR1302-2	0	NA	NA	NA	NA	NA
FAM138A	0	NA	NA	NA	NA	NA
OR4G4P	0	NA	NA	NA	NA	NA
ENSG00000290826	0	NA	NA	NA	NA	NA
OR4G11P	0	NA	NA	NA	NA	NA
OR4F5	0	NA	NA	NA	NA	NA
ENSG00000238009	0.492039	0.0359664	4.09248	0.0087884	0.992988	NA
ENSG00000239945	0	NA	NA	NA	NA	NA
CICP27	0.259159	-1.47621	4.99032	-0.295815	0.767372	NA
ENSG00000268903	0	NA	NA	NA	NA	NA
ENSG00000269981	0.49447	2.43627	4.30816	0.5655	0.571733	NA
ENSG00000239906	0.477315	-2.38104	4.36987	-0.544878	0.585837	NA
ENSG00000241860	11.992	-0.46575	0.863527	-0.539358	0.58964	NA
RNU6-1100P	0	NA	NA	NA	NA	NA
ENSG00000241599	0	NA	NA	NA	NA	NA
DDX11L17	0.238658	-1.41621	4.99448	-0.283555	0.776752	NA
WASH9P	302.925	-0.720832	0.162054	-4.44811	8.66e-06	0.000106894
MIR6859-2	0	NA	NA	NA	NA	NA
ENSG00000228463	8.95365	-0.641049	0.929559	-0.689627	0.490429	NA
ENSG00000286448	0	NA	NA	NA	NA	NA
RPL23AP24	2.51275	-1.20936	1.87088	-0.646413	0.518012	NA
ENSG00000236601	0	NA	NA	NA	NA	NA
ENSG00000290385	21.0364	-0.84148	0.630918	-1.33374	0.182289	NA
WBP1LP7	0	NA	NA	NA	NA	NA
OR4F29	0	NA	NA	NA	NA	NA
ENSG00000237094	0	NA	NA	NA	NA	NA
CICP7	0.259159	-1.47621	4.99032	-0.295815	0.767372	NA
ENSG00000250575	0	NA	NA	NA	NA	NA
U6	4.07293	-0.765964	1.47186	-0.520405	0.602781	NA
ENSG00000230021	8.92997	-1.17534	0.969021	-1.21292	0.225161	NA
ENSG00000235146	0	NA	NA	NA	NA	NA
MTND1P23	71.3188	-0.176841	0.339388	-0.521058	0.602327	NA
MTND2P28	1174.41	0.0461044	0.0927331	0.497172	0.619068	0.771442
MTCO1P12	1060.43	-0.345377	0.106752	-3.23532	0.00121506	0.00748821
ENSG00000278791	0	NA	NA	NA	NA	NA
MTCO2P12	485.699	-0.592205	0.274245	-2.1594	0.0308191	0.0986282
MTATP8P1	1.5434	-1.02756	2.52602	-0.406791	0.684162	NA
MTATP6P1	6789.57	-0.256174	0.14171	-1.80774	0.0706477	0.183865
MTCO3P12	541.722	-0.414426	0.147592	-2.80792	0.00498623	0.0238236
WBP1LP6	0	NA	NA	NA	NA	NA
OR4F16	0	NA	NA	NA	NA	NA
CICP3	0.497816	-2.4343	3.94741	-0.616684	0.537443	NA
ENSG00000291215	194.226	-0.0527138	0.204178	-0.258176	0.796271	NA
RNU6-1199P	0	NA	NA	NA	NA	NA
ENSG00000229905	0	NA	NA	NA	NA	NA
ENSG00000228327	0	NA	NA	NA	NA	NA
LINC01409	44.9861	-0.420219	0.440152	-0.954715	0.339722	NA
ENSG00000285268	0	NA	NA	NA	NA	NA
ENSG00000290784	1.72298	-0.38813	2.0809	-0.186521	0.852037	NA
ENSG00000230092	0	NA	NA	NA	NA	NA
FAM87B	4.24042	1.70629	1.40823	1.21165	0.225645	NA
LINC00115	28.6836	-0.166933	0.517517	-0.322564	0.747025	NA
LINC01128	448.866	0.0699482	0.133778	0.522868	0.601066	0.758714
ENSG00000288531	1.74683	-2.57154	2.3836	-1.07885	0.280656	NA
FAM41C	0.49447	2.43627	4.30816	0.5655	0.571733	NA
TUBB8P11	1.21902	0.623402	2.75495	0.226284	0.82098	NA
ENSG00000283040	0.253382	1.46456	4.99531	0.293187	0.769379	NA
ENSG00000272438	17.1168	0.225757	0.688312	0.327986	0.742922	NA
ENSG00000230699	103.49	0.387689	0.282133	1.37414	0.169399	NA
ENSG00000241180	0.259159	-1.47621	4.99032	-0.295815	0.767372	NA
LINC02593	437.41	0.229472	0.139804	1.64138	0.100718	0.237367
SAMD11	1892.19	0.0146606	0.0659747	0.222216	0.824146	0.903914
NOC2L	7558.29	0.00915696	0.0365335	0.250645	0.802088	0.891069
KLHL17	1055.84	-0.197912	0.0879309	-2.25076	0.0244007	0.0826437
PLEKHN1	22.3976	-0.446151	0.606335	-0.735817	0.461842	NA
PERM1	2.48853	-0.582359	1.74903	-0.332962	0.739163	NA
ENSG00000272512	363.416	0.2977	0.147973	2.01185	0.0442358	0.129607
HES4	3856.04	0.111998	0.0476669	2.3496	0.0187938	0.0677715
ISG15	400.162	1.4256	0.144936	9.83605	7.87e-23	6.79e-21
ENSG00000231702	3.28428	1.16778	1.6041	0.727998	0.466615	NA
ENSG00000224969	24.0822	0.48415	0.585042	0.827549	0.407926	NA
AGRN	3348.54	0.360402	0.0537386	6.70658	1.99e-11	6.17e-10
ENSG00000242590	0	NA	NA	NA	NA	NA
ENSG00000291156	36.7043	-0.0958435	0.472997	-0.20263	0.839424	NA
ENSG00000273443	3.46981	-1.304	1.51308	-0.861821	0.388786	NA
ENSG00000217801	9.23161	-0.533953	0.944376	-0.565403	0.5718	NA
RNF223	2.70091	-0.226923	1.70068	-0.13343	0.893853	NA
C1orf159	635.922	0.0723826	0.118111	0.612833	0.539987	0.714219
ENSG00000285812	10.5168	-1.00668	0.900565	-1.11783	0.26364	NA
LINC01342	0	NA	NA	NA	NA	NA
MIR200B	0	NA	NA	NA	NA	NA
MIR200A	0	NA	NA	NA	NA	NA
MIR429	0	NA	NA	NA	NA	NA
ENSG00000272141	0.253382	1.46456	4.99531	0.293187	0.769379	NA
TTLL10-AS1	0	NA	NA	NA	NA	NA
TTLL10	0.253382	1.46456	4.99531	0.293187	0.769379	NA
TNFRSF18	3.22538	-0.655732	1.53552	-0.427043	0.669348	NA
TNFRSF4	0.998803	1.62288	3.09202	0.52486	0.59968	NA
SDF4	3318.31	0.0748813	0.0526835	1.42134	0.155218	0.322227
B3GALT6	1368.89	0.169978	0.0777201	2.18706	0.0287385	0.0934568
C1QTNF12	27.966	-0.0404378	0.528608	-0.0764987	0.939022	NA
ENSG00000260179	7.06617	-0.417312	1.09692	-0.380439	0.703619	NA
UBE2J2	2200.59	-0.092216	0.0619837	-1.48775	0.136818	0.294506
LINC01786	30.3385	0.410031	0.521151	0.786781	0.43141	NA
SCNN1D	246.186	-0.204169	0.177782	-1.14842	0.250794	0.446085
ACAP3	1700.92	-0.156085	0.0716962	-2.17703	0.029478	0.0954266
MIR6726	0	NA	NA	NA	NA	NA
PUSL1	1623.19	-0.295078	0.0715865	-4.12198	3.76e-05	0.000390169
INTS11	3243.1	-0.0354433	0.0508287	-0.697309	0.48561	0.670887
MIR6727	0	NA	NA	NA	NA	NA
ENSG00000240731	74.6387	-0.136309	0.322483	-0.422687	0.672524	NA
CPTP	829.467	-0.120218	0.100539	-1.19574	0.2318	0.423323
TAS1R3	12.149	-0.399677	0.807432	-0.494998	0.620601	NA
DVL1	4550.73	0.0345767	0.0440117	0.785625	0.432087	0.625223
MIR6808	0	NA	NA	NA	NA	NA
MXRA8	230.353	0.152301	0.195764	0.777985	0.436578	0.629364
AURKAIP1	2833.01	0.0438796	0.0550622	0.796911	0.425503	0.619295
NDUFB4P8	1.51712	0.00709275	2.34037	0.00303061	0.997582	NA
CCNL2	2056	-0.260561	0.0666347	-3.9103	9.22e-05	0.000845877
MRPL20-AS1	924.238	0.105016	0.0937673	1.11996	0.262729	0.459151
MRPL20	1904.77	-0.00758928	0.0681159	-0.111417	0.911286	0.953551
RN7SL657P	0	NA	NA	NA	NA	NA
MRPL20-DT	89.846	-0.235115	0.295624	-0.795319	0.426428	NA
ANKRD65	2.73894	1.43572	1.71069	0.839266	0.40132	NA
ANKRD65-AS1	1.25759	-0.591047	2.4055	-0.245707	0.805909	NA
TMEM88B	9.97818	0.00741173	0.87363	0.00848383	0.993231	NA
LINC01770	23.4581	0.00638773	0.574281	0.011123	0.991125	NA
VWA1	706.959	0.223516	0.106646	2.09588	0.0360933	0.110943
ATAD3C	8.30235	0.0806468	0.981107	0.0821998	0.934488	NA
ATAD3B	2389.98	-0.445667	0.0606923	-7.34306	2.09e-13	8.44e-12
ENSG00000290916	0.759775	0.981495	3.203	0.30643	0.759277	NA
ENSG00000284740	0	NA	NA	NA	NA	NA
ATAD3A	3751.66	-0.105515	0.0474463	-2.22388	0.0261568	0.0869618
TMEM240	30.2319	0.415065	0.506672	0.819199	0.412673	NA
SSU72	4232.64	0.0225438	0.0450792	0.500093	0.61701	0.77042
ENSG00000215014	60.1369	-0.567028	0.367815	-1.54161	0.123168	NA
ENSG00000274481	0	NA	NA	NA	NA	NA
FNDC10	1357.22	0.360056	0.0769364	4.67992	2.87e-06	4.02e-05
ENSG00000286989	52.7364	0.150042	0.388544	0.386166	0.699374	NA
ENSG00000272106	144.955	-0.0155801	0.231074	-0.0674248	0.946244	NA
MIB2	1221.94	0.0820844	0.0877387	0.935556	0.349502	0.549411
MMP23B	20.1997	0.47331	0.625664	0.756492	0.449354	NA
CDK11B	1756.3	-0.0634203	0.0689661	-0.919586	0.357789	0.557069
ENSG00000272004	2.49748	0.593807	1.7245	0.344337	0.730593	NA
SLC35E2B	2919.89	0.294808	0.0536591	5.49409	3.93e-08	7.82e-07
ENSG00000269737	23.0307	0.189349	0.586831	0.322663	0.746951	NA
MMP23A	1.25144	-0.603966	2.5417	-0.237623	0.812174	NA
CDK11A	76.1406	-0.290586	0.332287	-0.874504	0.381844	NA
ENSG00000268575	57.5333	-0.0992878	0.367094	-0.27047	0.786799	NA
ENSG00000227775	101.233	0.164907	0.299494	0.550619	0.581895	NA
ENSG00000290854	57.3218	0.0852011	0.36828	0.231349	0.817044	NA
SLC35E2A	0	NA	NA	NA	NA	NA
NADK	2809.33	-0.0648358	0.0545121	-1.18938	0.234289	0.426062
GNB1	13703.9	0.12244	0.028321	4.3233	1.54e-05	0.000177729
GNB1-DT	27.462	-0.57774	0.532914	-1.08412	0.278314	NA
CALML6	7.89128	-0.903045	1.02011	-0.885243	0.376026	NA
TMEM52	154.681	-0.0725481	0.229166	-0.316574	0.751567	NA
CFAP74	41.5476	-0.00509854	0.436282	-0.0116863	0.990676	NA
ENSG00000233542	2.2646	0.307346	1.82915	0.168027	0.866562	NA
GABRD	291.928	0.179225	0.166269	1.07792	0.281068	0.480996
PRKCZ-DT	3.74984	-0.984571	1.46945	-0.670029	0.502839	NA
PRKCZ	1026.18	-0.0939272	0.0889633	-1.0558	0.291061	0.492382
ENSG00000271806	3.46404	-0.821713	1.49557	-0.549429	0.582711	NA
PRKCZ-AS1	50.0445	-0.171164	0.40284	-0.424893	0.670915	NA
FAAP20	1493.41	0.267828	0.074064	3.61616	0.000299002	0.00233126
ENSG00000234396	0.518317	-2.48574	4.22811	-0.58791	0.556593	NA
SKI	4002.19	0.209815	0.047527	4.41465	1.01e-05	0.000122944
ENSG00000287356	52.5154	0.472451	0.399114	1.18375	0.236512	NA
MORN1	410.878	-0.0145446	0.138436	-0.105064	0.916325	0.956982
ENSG00000272161	1.5052	1.01577	2.25176	0.451101	0.651917	NA
ENSG00000269896	119.798	0.393825	0.258475	1.52365	0.127596	NA
ENSG00000272420	5.70516	0.405099	1.16764	0.346938	0.728638	NA
RER1	2307.59	0.0657834	0.0616361	1.06729	0.285843	0.486408
PEX10	742.684	-0.0170656	0.103676	-0.164606	0.869254	0.930016
PLCH2	9.93438	-0.274155	0.879955	-0.311556	0.755378	NA
ENSG00000224387	0.971785	0.0411433	3.02265	0.0136117	0.98914	NA
ENSG00000229393	0	NA	NA	NA	NA	NA
PANK4	1381.39	0.0882536	0.0759815	1.16151	0.245433	0.439692
HES5	57.1913	0.477736	0.369648	1.29241	0.196215	NA
ENSG00000272449	164.106	-0.0622093	0.219427	-0.283508	0.776788	NA
TNFRSF14-AS1	1.49327	2.34558	2.50399	0.936734	0.348896	NA
TNFRSF14	3.9969	1.15769	1.41158	0.820135	0.412139	NA
ENSG00000225931	0.751198	-0.983182	3.2187	-0.305459	0.760016	NA
ENSG00000228037	0.485892	0.0204504	4.11096	0.00497459	0.996031	NA
ENSG00000289610	1.01036	-1.58517	2.88196	-0.550032	0.582297	NA
PRXL2B	596.113	0.160738	0.114925	1.39863	0.161923	0.331908
MMEL1	8.92811	-0.131429	0.952581	-0.137972	0.890263	NA
MMEL1-AS1	0	NA	NA	NA	NA	NA
TTC34	23.1204	-0.39266	0.580722	-0.676157	0.498941	NA
ENSG00000285945	0	NA	NA	NA	NA	NA
ENSG00000283259	0	NA	NA	NA	NA	NA
ENSG00000233234	0	NA	NA	NA	NA	NA
ENSG00000287396	6.95361	-1.58183	1.1411	-1.38623	0.165675	NA
ENSG00000231630	3.24551	-1.17211	1.57247	-0.745396	0.456033	NA
ENSG00000284745	0	NA	NA	NA	NA	NA
ACTRT2	0	NA	NA	NA	NA	NA
PRDM16-DT	98.5982	0.104894	0.28118	0.373051	0.709111	NA
PRDM16	723.171	0.353337	0.107596	3.28391	0.00102377	0.0064922
MIR4251	0	NA	NA	NA	NA	NA
ENSG00000226286	0.259159	-1.47621	4.99032	-0.295815	0.767372	NA
ENSG00000279839	0.777476	-3.0709	3.59228	-0.854862	0.392628	NA
ENSG00000272235	1.23374	2.0144	2.68988	0.748884	0.453927	NA
ENSG00000287828	9.90755	0.460493	0.901644	0.510726	0.609543	NA
ENSG00000286518	1.24901	-1.98532	2.65995	-0.746376	0.45544	NA
ARHGEF16	260.084	0.194973	0.175325	1.11206	0.26611	0.462886
ENSG00000272088	1.74014	1.32253	2.14373	0.616928	0.537282	NA
MEGF6	185.962	0.309854	0.206216	1.50257	0.132949	NA
MIR551A	0	NA	NA	NA	NA	NA
ENSG00000238260	10.7297	0.0790526	0.843308	0.0937411	0.925315	NA
TPRG1L	540.145	0.124272	0.123127	1.0093	0.312831	0.514727
WRAP73	1587.06	0.0386286	0.074539	0.518233	0.604296	0.760819
TP73	759.337	0.101823	0.10266	0.991848	0.321272	0.52334
TP73-AS3	0.506394	-0.0313792	4.05083	-0.00774636	0.993819	NA
TP73-AS2	0.753628	0.964312	3.42959	0.281174	0.778577	NA
TP73-AS1	1368.55	0.0554745	0.0767758	0.722551	0.469956	0.658704
ENSG00000276189	0	NA	NA	NA	NA	NA
CCDC27	10.9923	-0.251866	0.839891	-0.299879	0.764269	NA
SMIM1	54.7697	0.119158	0.37764	0.315535	0.752356	NA
LRRC47	2811.58	0.0861994	0.0559884	1.53959	0.123659	0.274278
RN7SL574P	1.24604	2.02885	2.68276	0.756254	0.449497	NA
ENSG00000272153	18.1803	-0.350985	0.660965	-0.531019	0.595405	NA
CEP104	1956.07	-0.0694314	0.0648372	-1.07086	0.284233	0.484268
DFFB	789.986	-0.165552	0.103592	-1.59811	0.110018	0.253442
C1orf174	948.482	-0.0413041	0.0925899	-0.446097	0.655527	0.797192
LINC01134	17.8905	-0.720785	0.663129	-1.08694	0.277061	NA
LINC01346	0	NA	NA	NA	NA	NA
LINC01345	0	NA	NA	NA	NA	NA
LINC02780	0.733127	1.00981	3.46303	0.291598	0.770594	NA
ENSG00000284703	0	NA	NA	NA	NA	NA
EEF1DP6	1.23429	-3.746	2.76432	-1.35513	0.175377	NA
LINC01777	0	NA	NA	NA	NA	NA
ENSG00000284694	0.238658	-1.41621	4.99448	-0.283555	0.776752	NA
ENSG00000227169	0	NA	NA	NA	NA	NA
LINC01646	0	NA	NA	NA	NA	NA
AJAP1	0	NA	NA	NA	NA	NA
ENSG00000287586	0	NA	NA	NA	NA	NA
ENSG00000284739	0	NA	NA	NA	NA	NA
LINC02781	0	NA	NA	NA	NA	NA
LINC02782	0	NA	NA	NA	NA	NA
ENSG00000284616	0	NA	NA	NA	NA	NA
ENSG00000284692	0	NA	NA	NA	NA	NA
ENSG00000284666	0	NA	NA	NA	NA	NA
ENSG00000260972	0	NA	NA	NA	NA	NA
ENSG00000283356	0	NA	NA	NA	NA	NA
ENSG00000236948	0	NA	NA	NA	NA	NA
ENSG00000264341	0	NA	NA	NA	NA	NA
ENSG00000289893	0	NA	NA	NA	NA	NA
MIR4689	0	NA	NA	NA	NA	NA
NPHP4	984.106	-0.0672904	0.0912225	-0.737651	0.460726	0.650779
KCNAB2	505.877	0.309104	0.128096	2.41307	0.015819	0.0592523
CHD5	43.3095	-0.0204149	0.423829	-0.0481679	0.961582	NA
ENSG00000285629	0.238658	-1.41621	4.99448	-0.283555	0.776752	NA
RPL22	3809.56	0.435017	0.0486423	8.94317	3.78e-19	2.51e-17
RNF207-AS1	12.495	-0.215979	0.809302	-0.266871	0.789568	NA
RNF207	179.009	0.0548939	0.216852	0.25314	0.80016	NA
ICMT	6602.3	-0.0432173	0.0374349	-1.15447	0.248309	0.443457
ICMT-DT	103.048	0.0444206	0.273725	0.162282	0.871084	NA
HES3	0.492039	0.0359664	4.09248	0.0087884	0.992988	NA
GPR153	991.244	0.253433	0.0942921	2.68774	0.00719366	0.0319579
ACOT7	2762.49	0.172248	0.0558975	3.0815	0.00205959	0.0115609
ENSG00000271746	7.76353	0.28364	0.993565	0.285477	0.775278	NA
HES2	58.1403	-0.225866	0.36548	-0.617999	0.536576	NA
ESPN	21.006	0.00846476	0.610627	0.0138624	0.98894	NA
MIR4252	0	NA	NA	NA	NA	NA
ENSG00000231868	0.259159	-1.47621	4.99032	-0.295815	0.767372	NA
TNFRSF25	117.532	0.199441	0.263831	0.75594	0.449685	NA
PLEKHG5	530.112	0.107792	0.122332	0.881143	0.37824	0.577006
NOL9	1464.51	-0.0523213	0.0816157	-0.641069	0.521478	0.700304
RNU6-731P	0.238658	-1.41621	4.99448	-0.283555	0.776752	NA
ENSG00000229519	2.29777	0.971399	4.07626	0.238306	0.811643	NA
TAS1R1	7.28713	-0.094192	1.05363	-0.0893977	0.928766	NA
ZBTB48	1008.98	-0.502809	0.0973833	-5.1632	2.43e-07	4.26e-06
KLHL21	1481.5	0.0201786	0.0737878	0.273467	0.784494	0.879154
PHF13	1503.17	0.116024	0.0748423	1.55025	0.121082	0.270348
THAP3	788.997	-0.29816	0.105164	-2.83519	0.00457991	0.0223258
DNAJC11	2126.46	0.112749	0.0635282	1.77479	0.0759327	0.19344
LINC01672	0	NA	NA	NA	NA	NA
ENSG00000284744	0	NA	NA	NA	NA	NA
CAMTA1-DT	33.9445	0.216824	0.485946	0.446189	0.655461	NA
CAMTA1	1735.43	-0.03558	0.0681908	-0.521771	0.60183	0.759079
ENSG00000227950	0.477315	-2.38104	4.36987	-0.544878	0.585837	NA
CAMTA1-AS3	0	NA	NA	NA	NA	NA
RNU1-8P	0	NA	NA	NA	NA	NA
CAMTA1-IT1	1.01613	-3.45972	2.9976	-1.15416	0.248433	NA
CAMTA1-AS2	0	NA	NA	NA	NA	NA
CAMTA1-AS1	0	NA	NA	NA	NA	NA
ENSG00000270171	4.00194	-0.00874251	1.40128	-0.00623895	0.995022	NA
ENSG00000270035	5.23605	0.706152	1.21409	0.58163	0.560816	NA
ENSG00000269978	7.53643	-0.00670463	1.02171	-0.00656219	0.994764	NA
VAMP3	2640.87	0.267136	0.0584181	4.57283	4.81e-06	6.34e-05
ENSG00000269925	6.49754	-0.910413	1.09674	-0.830105	0.406479	NA
PER3	124.189	0.136901	0.250625	0.546236	0.584904	NA
ENSG00000236266	0.492039	0.0359664	4.09248	0.0087884	0.992988	NA
UTS2	1.72298	-0.38813	2.0809	-0.186521	0.852037	NA
TNFRSF9	23.0232	-0.374457	0.585005	-0.640092	0.522113	NA
ENSG00000270330	0	NA	NA	NA	NA	NA
PARK7	5647.05	0.136863	0.0397144	3.44619	0.000568553	0.00399628
Y_RNA	228.627	-0.194132	0.186291	-1.04209	0.29737	0.499735
ENSG00000284747	20.7856	-0.378084	0.624685	-0.605239	0.54502	NA
ENSG00000284716	2.01457	-1.59212	2.01105	-0.791687	0.428543	NA
ERRFI1	938.224	-0.0724223	0.0928038	-0.780381	0.435167	0.627653
ERRFI1-DT	0.49447	2.43627	4.30816	0.5655	0.571733	NA
RPL7AP18	3.98795	0.378726	1.37258	0.275923	0.782607	NA
ENSG00000229305	0	NA	NA	NA	NA	NA
ENSG00000288816	0	NA	NA	NA	NA	NA
LINC01714	0.253382	1.46456	4.99531	0.293187	0.769379	NA
RNU1-7P	0	NA	NA	NA	NA	NA
ENSG00000233645	0	NA	NA	NA	NA	NA
RNU6-991P	0	NA	NA	NA	NA	NA
SLC45A1	11.9644	-0.10354	0.807559	-0.128214	0.89798	NA
RERE	3629.41	-0.0553224	0.0505509	-1.09439	0.273784	0.471774
RERE-AS1	0.756975	-3.0362	3.33872	-0.909392	0.363143	NA
ENSG00000221083	0	NA	NA	NA	NA	NA
ENSG00000270282	0	NA	NA	NA	NA	NA
RPL7P11	1.99687	0.00872974	1.90702	0.00457769	0.996348	NA
RPL7P7	3.24253	0.229291	1.51389	0.151458	0.879614	NA
ENSG00000226545	0	NA	NA	NA	NA	NA
ENSG00000228423	0	NA	NA	NA	NA	NA
RPL23AP19	0	NA	NA	NA	NA	NA
ENO1	63106.3	0.141781	0.022177	6.39317	1.62e-10	4.6e-09
MIR6728	0	NA	NA	NA	NA	NA
ENO1-AS1	13.4344	-0.0857485	0.769213	-0.111476	0.911239	NA
RNU6-304P	0.739274	1.02352	3.23178	0.316706	0.751466	NA
HMGN2P17	24.8085	-0.388518	0.566981	-0.68524	0.493192	NA
ENSG00000232208	2.52991	-0.0146124	1.74961	-0.00835182	0.993336	NA
ENSG00000232663	0	NA	NA	NA	NA	NA
CA6	0.259159	-1.47621	4.99032	-0.295815	0.767372	NA
ENSG00000290109	0	NA	NA	NA	NA	NA
RN7SL451P	0	NA	NA	NA	NA	NA
SLC2A7	2.22658	-1.80194	2.01085	-0.89611	0.370194	NA
SLC2A5	3.74667	-2.69579	1.63653	-1.64725	0.0995058	NA
ENSG00000252404	0	NA	NA	NA	NA	NA
GPR157	522.525	0.00300179	0.12223	0.0245586	0.980407	0.989415
MIR34AHG	169.274	0.314338	0.218681	1.43743	0.150597	NA
MIR34A	0	NA	NA	NA	NA	NA
ENSG00000289914	0.253382	1.46456	4.99531	0.293187	0.769379	NA
LNCTAM34A	70.9508	0.373776	0.333743	1.11995	0.262734	NA
H6PD	2162.92	0.430653	0.0621157	6.93308	4.12e-12	1.42e-10
SPSB1	287.872	0.0836046	0.168675	0.495656	0.620137	0.771916
ENSG00000284652	7.24801	0.935632	1.03794	0.901434	0.367357	NA
LINC02606	50.0133	0.521085	0.403488	1.29145	0.196548	NA
RNA5SP40	0	NA	NA	NA	NA	NA
ENSG00000235263	0.492039	0.0359664	4.09248	0.0087884	0.992988	NA
SLC25A33	746.77	-0.120513	0.103642	-1.16278	0.244918	0.438979
ENSG00000231181	52.8178	-0.041467	0.382771	-0.108334	0.913731	NA
TMEM201	2207.05	-0.0442527	0.0613947	-0.720791	0.471038	0.659688
PIK3CD	677.268	0.0419782	0.108086	0.388378	0.697736	0.824798
PIK3CD-AS1	0	NA	NA	NA	NA	NA
ENSG00000233268	0	NA	NA	NA	NA	NA
PIK3CD-AS2	520.334	0.0748311	0.124756	0.599821	0.548625	0.719513
CLSTN1	6956.05	0.244646	0.0360872	6.77928	1.21e-11	3.95e-10
MZT1P1	0.730697	-0.933666	3.47037	-0.26904	0.787899	NA
ENSG00000280113	0.247235	1.4467	4.99659	0.289537	0.772171	NA
CTNNBIP1	1061.14	0.198075	0.0865861	2.28761	0.0221604	0.076821
ENSG00000223989	0	NA	NA	NA	NA	NA
ENSG00000285701	0	NA	NA	NA	NA	NA
LZIC	1448.61	0.0993492	0.0752692	1.31992	0.186862	0.365847
ENSG00000228150	14.5497	-0.0978629	0.739543	-0.132329	0.894724	NA
NMNAT1	493.266	0.0880597	0.127259	0.691971	0.488956	0.67284
RN7SKP269	6.42131	-1.14565	1.12285	-1.02031	0.307584	NA
TMEM274P	0.485892	0.0204504	4.11096	0.00497459	0.996031	NA
MIR5697	0.506763	2.46745	4.26608	0.578386	0.563003	NA
ENSG00000241326	0	NA	NA	NA	NA	NA
RBP7	102.428	0.0509278	0.279163	0.18243	0.855245	NA
UBE4B	4030.52	0.214961	0.0470095	4.57271	4.81e-06	6.34e-05
RPL21P21	0	NA	NA	NA	NA	NA
PGAM1P11	0	NA	NA	NA	NA	NA
RNU6-828P	1.51918	-0.051244	2.50964	-0.0204189	0.983709	NA
KIF1B	5570.92	0.0832421	0.040013	2.08038	0.0374908	0.114236
ENSG00000264881	0	NA	NA	NA	NA	NA
RNU6-37P	0	NA	NA	NA	NA	NA
RN7SL731P	0	NA	NA	NA	NA	NA
ENSG00000284735	15.5422	0.474104	0.716691	0.661518	0.50828	NA
ENSG00000284642	21.5136	0.202166	0.607985	0.332518	0.739498	NA
PGD	7724.12	0.320658	0.0345064	9.29272	1.5e-20	1.12e-18
ENSG00000271989	2.21837	-1.7677	2.02882	-0.871297	0.383592	NA
CENPS-CORT	5.76423	0.134707	1.15994	0.116133	0.907547	NA
CENPS	83.8115	-0.251171	0.307519	-0.816765	0.414063	NA
CORT	9.18672	0.418863	0.93142	0.449704	0.652924	NA
DFFA	9760.42	-0.0329433	0.0317958	-1.03609	0.300161	0.501949
ENSG00000203469	0	NA	NA	NA	NA	NA
PEX14	1333.27	0.15367	0.0790688	1.94349	0.0519568	0.146722
ENSG00000287727	1.77628	-0.416656	2.19342	-0.189957	0.849343	NA
RN7SL614P	0	NA	NA	NA	NA	NA
CASZ1	351.78	-0.0584427	0.151052	-0.386904	0.698827	0.825788
ENSG00000272078	12.2383	-1.46282	0.823684	-1.77595	0.0757404	NA
HSPE1P24	0	NA	NA	NA	NA	NA
C1orf127	2.96585	-0.985491	1.63156	-0.604019	0.545831	NA
CFL1P6	0.730697	-0.933666	3.47037	-0.26904	0.787899	NA
TARDBP	6630.52	0.0205986	0.0368382	0.559164	0.57605	0.74108
MASP2	73.2509	0.0161107	0.358991	0.0448776	0.964205	NA
SRM	5720.44	0.013126	0.0416272	0.315322	0.752517	0.861821
EXOSC10	4028.72	0.0350756	0.0465342	0.753759	0.450994	0.64205
ENSG00000226849	3.26657	2.47542	1.72852	1.4321	0.152115	NA
EXOSC10-AS1	36.4182	-0.3011	0.485864	-0.619721	0.535441	NA
MTOR	7429.41	0.0181663	0.0351175	0.5173	0.604947	0.761126
MTOR-AS1	0	NA	NA	NA	NA	NA
RNU6-537P	0	NA	NA	NA	NA	NA
ANGPTL7	0.247235	1.4467	4.99659	0.289537	0.772171	NA
RNU6-291P	0	NA	NA	NA	NA	NA
RPL39P6	8.22649	0.10385	0.965536	0.107557	0.914347	NA
UBIAD1	1175.77	0.169591	0.0848087	1.99969	0.0455341	0.132682
UBE2V2P3	10.9134	-1.39582	0.872924	-1.59902	0.109816	NA
ENSG00000284646	0	NA	NA	NA	NA	NA
MTCYBP45	0	NA	NA	NA	NA	NA
DISP3	43.1385	-0.378772	0.427012	-0.887028	0.375064	NA
ENSG00000285833	0	NA	NA	NA	NA	NA
LINC01647	2.00301	0.015091	1.92929	0.00782205	0.993759	NA
ENSG00000284708	0	NA	NA	NA	NA	NA
FBXO2	66.6187	0.217116	0.341644	0.635503	0.5251	NA
FBXO44	788.723	-0.113448	0.10015	-1.13278	0.257305	0.453277
MAD2L2	2604.7	-0.0069958	0.0593312	-0.117911	0.906138	0.950775
FBXO6	8.76622	-0.571459	0.985462	-0.57989	0.561989	NA
DRAXIN	21.764	-0.301474	0.614423	-0.490662	0.623665	NA
AGTRAP	1307.73	0.0237509	0.0820459	0.289483	0.772212	0.873191
C1orf167	45.1339	-0.650418	0.436153	-1.49126	0.135893	NA
C1orf167-AS1	0.492039	0.0359664	4.09248	0.0087884	0.992988	NA
MTHFR	957.399	0.0353571	0.0930522	0.379971	0.703967	0.829626
CLCN6	679.472	-0.0797499	0.107898	-0.739125	0.459831	0.650252
ENSG00000276470	0	NA	NA	NA	NA	NA
ENSG00000278852	0	NA	NA	NA	NA	NA
NPPA	2.51221	1.22134	1.77055	0.689806	0.490316	NA
ENSG00000275915	0	NA	NA	NA	NA	NA
NPPB	0	NA	NA	NA	NA	NA
SBF1P2	3.17543	-1.70258	1.66115	-1.02494	0.305392	NA
ENSG00000285646	35.1255	-0.338521	0.468602	-0.722404	0.470046	NA
RNU5E-1	0	NA	NA	NA	NA	NA
RNU5E-4P	0.238658	-1.41621	4.99448	-0.283555	0.776752	NA
KIAA2013	1887.84	0.116757	0.0660615	1.76739	0.0771625	0.195595
PLOD1	3100.6	0.238742	0.0526646	4.53325	5.81e-06	7.51e-05
ENSG00000287384	0.745051	-0.995728	3.22738	-0.308525	0.757683	NA
MFN2	5162.71	0.0991144	0.0413289	2.39818	0.0164766	0.0612283
ENSG00000270914	0.253382	1.46456	4.99531	0.293187	0.769379	NA
MIIP	813.339	-0.160973	0.102153	-1.57581	0.11507	0.261538
MIR6729	0	NA	NA	NA	NA	NA
RN7SL649P	0	NA	NA	NA	NA	NA
TNFRSF8	9.42166	0.482682	0.918158	0.525707	0.599092	NA
RNU6-777P	0	NA	NA	NA	NA	NA
RPL23AP89	0.745421	1.03844	3.44297	0.301611	0.762949	NA
ENSG00000285604	0	NA	NA	NA	NA	NA
MIR7846	0	NA	NA	NA	NA	NA
TNFRSF1B	17.9489	-0.0668426	0.654792	-0.102082	0.918691	NA
MIR4632	0.736474	-3.00216	3.37065	-0.890675	0.373103	NA
RPL10P17	0	NA	NA	NA	NA	NA
SNORA70	4.47348	0.00920911	1.30459	0.00705902	0.994368	NA
VPS13D	2957.85	0.0927132	0.0571575	1.62207	0.104789	0.244341
SNORA59A	1.50203	-2.32663	2.50524	-0.928704	0.353043	NA
LINC02766	0.247235	1.4467	4.99659	0.289537	0.772171	NA
DHRS3	457.797	0.360681	0.131532	2.74216	0.00610372	0.0279469
RNU6ATAC18P	0.247235	1.4467	4.99659	0.289537	0.772171	NA
MIR6730	0.477315	-2.38104	4.36987	-0.544878	0.585837	NA
ENSG00000288927	9.49472	0.153339	0.903229	0.169767	0.865193	NA
ENSG00000272482	8.44896	1.08043	0.980025	1.10245	0.270264	NA
AADACL4	0.518317	-2.48574	4.22811	-0.58791	0.556593	NA
ENSG00000226166	0	NA	NA	NA	NA	NA
AADACL3	0	NA	NA	NA	NA	NA
CFAP107	0	NA	NA	NA	NA	NA
PRAMEF12	0	NA	NA	NA	NA	NA
PRAMEF1	0	NA	NA	NA	NA	NA
LINC01784	0	NA	NA	NA	NA	NA
PRAMEF11	0	NA	NA	NA	NA	NA
PRAMEF30P	0	NA	NA	NA	NA	NA
HNRNPCL1	35.9057	-0.312563	0.463299	-0.674646	0.4999	NA
PRAMEF2	0	NA	NA	NA	NA	NA
PRAMEF4	0	NA	NA	NA	NA	NA
PRAMEF10	0	NA	NA	NA	NA	NA
PRAMEF7	0	NA	NA	NA	NA	NA
RNU6-1072P	0	NA	NA	NA	NA	NA
PRAMEF29P	0	NA	NA	NA	NA	NA
PRAMEF6	0.238658	-1.41621	4.99448	-0.283555	0.776752	NA
PRAMEF28P	0	NA	NA	NA	NA	NA
PRAMEF27	0	NA	NA	NA	NA	NA
HNRNPCL3	4.14776	-3.96823	1.92808	-2.05812	0.0395785	NA
PRAMEF25	0	NA	NA	NA	NA	NA
PRAMEF34P	0	NA	NA	NA	NA	NA
PRAMEF35P	0	NA	NA	NA	NA	NA
HNRNPCL2	0.518317	-2.48574	4.22811	-0.58791	0.556593	NA
PRAMEF36P	0	NA	NA	NA	NA	NA
ENSG00000290772	0	NA	NA	NA	NA	NA
ENSG00000233336	0	NA	NA	NA	NA	NA
PRAMEF26	0	NA	NA	NA	NA	NA
HNRNPCL4	24.114	0.170803	0.580604	0.294181	0.76862	NA
PRAMEF9	0	NA	NA	NA	NA	NA
PRAMEF13	0	NA	NA	NA	NA	NA
PRAMEF18	0	NA	NA	NA	NA	NA
PRAMEF31P	0	NA	NA	NA	NA	NA
PRAMEF5	0	NA	NA	NA	NA	NA
PRAMEF32P	0	NA	NA	NA	NA	NA
RNU6-771P	0	NA	NA	NA	NA	NA
PRAMEF8	0	NA	NA	NA	NA	NA
PRAMEF33	0	NA	NA	NA	NA	NA
PRAMEF15	0	NA	NA	NA	NA	NA
ENSG00000228229	0	NA	NA	NA	NA	NA
PRAMEF14	0	NA	NA	NA	NA	NA
PRAMEF19	0	NA	NA	NA	NA	NA
PRAMEF17	0	NA	NA	NA	NA	NA
PRAMEF20	0	NA	NA	NA	NA	NA
LRRC38	1.25144	-0.603966	2.5417	-0.237623	0.812174	NA
ENSG00000259961	0	NA	NA	NA	NA	NA
BRWD1P1	0.969354	-1.51829	3.12453	-0.485926	0.62702	NA
PDPN	1121.05	0.0999298	0.0842294	1.1864	0.235464	0.427437
RNA5SP41	0	NA	NA	NA	NA	NA
ENSG00000237445	0	NA	NA	NA	NA	NA
ENSG00000253085	0	NA	NA	NA	NA	NA
PRDM2	1691.32	-0.0419403	0.0694627	-0.603782	0.545989	0.717876
ENSG00000289380	1.23374	2.0144	2.68988	0.748884	0.453927	NA
KAZN	714.251	0.103565	0.105041	0.985953	0.324156	0.526037
RNU6-1265P	0	NA	NA	NA	NA	NA
ENSG00000231606	0.259159	-1.47621	4.99032	-0.295815	0.767372	NA
KAZN-AS1	0	NA	NA	NA	NA	NA
TBCAP2	0	NA	NA	NA	NA	NA
ENSG00000287756	0	NA	NA	NA	NA	NA
TMEM51-AS1	16.4964	-0.804164	0.693374	-1.15978	0.246137	NA
TMEM51	288.468	0.154115	0.164443	0.937194	0.348659	0.548647
TMEM51-AS2	0	NA	NA	NA	NA	NA
MFFP1	0.247235	1.4467	4.99659	0.289537	0.772171	NA
ZBTB2P1	0.259159	-1.47621	4.99032	-0.295815	0.767372	NA
FHAD1	100.994	-0.0520649	0.283062	-0.183934	0.854065	NA
FHAD1-AS1	0	NA	NA	NA	NA	NA
ENSG00000236045	2.75664	0.263503	1.64118	0.160557	0.872442	NA
EFHD2-AS1	10.7616	0.478691	0.847604	0.564757	0.572239	NA
EFHD2	2305.4	0.105088	0.0597848	1.75777	0.078786	0.19835
CTRC	1.20801	-1.93332	2.89841	-0.667029	0.504754	NA
CELA2A	1.00701	1.56554	2.87954	0.543676	0.586665	NA
CELA2B	2.47381	-1.21848	1.8792	-0.648402	0.516725	NA
CASP9	547.569	-0.0275794	0.12208	-0.225913	0.821269	0.901931
DNAJC16	734.576	-0.0661087	0.10828	-0.610532	0.541509	0.715035
SCARNA21B	0.259159	-1.47621	4.99032	-0.295815	0.767372	NA
ENSG00000272510	0.753628	0.964312	3.42959	0.281174	0.778577	NA
AGMAT	62.1686	-0.613674	0.362989	-1.69061	0.0909112	NA
ENSG00000237301	9.29592	-0.229552	0.940541	-0.244064	0.807181	NA
CHCHD2P6	48.2081	0.047073	0.408897	0.115122	0.908349	NA
RNU7-179P	0	NA	NA	NA	NA	NA
CD24P1	0	NA	NA	NA	NA	NA
DDI2	2942.73	-0.0112979	0.0534556	-0.211352	0.832613	0.909929
RSC1A1	0.51254	-0.0158638	4.03348	-0.00393303	0.996862	NA
ENSG00000271742	0.518317	-2.48574	4.22811	-0.58791	0.556593	NA
PLEKHM2	2706.45	-0.0993958	0.0572031	-1.73759	0.0822822	0.205092
ENSG00000237938	7.75793	-0.46491	0.995701	-0.466917	0.640559	NA
SLC25A34	7.4453	0.605902	1.0262	0.590432	0.554901	NA
SLC25A34-AS1	0	NA	NA	NA	NA	NA
TMEM82	0	NA	NA	NA	NA	NA
FBLIM1	758.649	0.120749	0.10285	1.17404	0.240379	0.433165
RPL12P14	75.1682	-0.160167	0.323726	-0.49476	0.620769	NA
UQCRHL	542.024	0.191198	0.122206	1.56455	0.117689	0.265592
ENSG00000178715	48.2802	0.0717822	0.40411	0.17763	0.859013	NA
SPEN-AS1	338.59	0.120611	0.159259	0.757327	0.448854	0.640387
SPEN	17053.8	0.115806	0.0325076	3.56244	0.000367423	0.00276282
ENSG00000270620	0.247235	1.4467	4.99659	0.289537	0.772171	NA
ZBTB17	1037.13	-0.361658	0.0886539	-4.07944	4.51e-05	0.000458568
ENSG00000234607	0	NA	NA	NA	NA	NA
ENSG00000231353	0	NA	NA	NA	NA	NA
ENSG00000275503	0	NA	NA	NA	NA	NA
TBC1D3P6	0.247235	1.4467	4.99659	0.289537	0.772171	NA
SRARP	0	NA	NA	NA	NA	NA
ENSG00000233078	0	NA	NA	NA	NA	NA
HSPB7	1.22517	0.630831	2.56011	0.246408	0.805366	NA
CLCNKA	1.02471	-1.62938	3.0708	-0.530606	0.595692	NA
FAM131C2P	9.26538	0.719959	0.918048	0.784228	0.432906	NA
CLCNKB	32.5225	0.221713	0.507171	0.437156	0.661998	NA
FAM131C	227.791	0.183967	0.189116	0.97277	0.330667	0.531611
EPHA2	988.198	-0.020408	0.0907522	-0.224876	0.822076	0.902375
EPHA2-AS1	3.95534	-1.57924	1.54079	-1.02496	0.305382	NA
ENSG00000224621	1.52533	-0.0398118	2.33643	-0.0170396	0.986405	NA
ARHGEF19-AS1	0	NA	NA	NA	NA	NA
ARHGEF19	63.003	0.0220184	0.354243	0.0621562	0.950438	NA
ENSG00000291077	7.18631	-0.282636	1.03901	-0.272024	0.785604	NA
ANO7L1	3.69563	0.210078	1.50844	0.139269	0.889238	NA
ENSG00000288398	373.262	-0.0524008	0.144929	-0.361562	0.717679	0.837941
CPLANE2	213.209	-0.276357	0.20009	-1.38117	0.167228	0.33934
MT1XP1	1.72913	-0.379978	2.07864	-0.182801	0.854954	NA
FBXO42	1429	-0.184688	0.0754514	-2.44777	0.0143742	0.0548603
SZRD1	5311.02	0.165126	0.0404806	4.07914	4.52e-05	0.000458734
RPL22P3	6.92229	-0.597002	1.08165	-0.551936	0.580992	NA
SPATA21	2.74192	-0.256841	1.64332	-0.156294	0.875802	NA
NECAP2	1233.79	0.0234902	0.0819591	0.286609	0.774412	0.874071
LINC01772	29.2994	0.479242	0.525533	0.911916	0.361813	NA
CROCCP3	133.959	0.101092	0.249773	0.404736	0.685671	NA
RNU1-1	0	NA	NA	NA	NA	NA
ENSG00000261135	4.97464	-0.882614	1.24683	-0.707887	0.479015	NA
ENSG00000285853	2.00879	-0.733517	1.93667	-0.378751	0.704873	NA
ENSG00000224174	0	NA	NA	NA	NA	NA
LINC01783	8.96168	0.168242	0.929896	0.180925	0.856426	NA
RNU1-6P	0	NA	NA	NA	NA	NA
PDE4DIPP8	0.238658	-1.41621	4.99448	-0.283555	0.776752	NA
NBPF1	943.428	-0.198152	0.0931435	-2.12738	0.0333885	0.104815
ENSG00000271732	1.9993	0.724408	1.97323	0.367118	0.713531	NA
CROCCP2	1756.66	-0.553699	0.0702912	-7.87722	3.35e-15	1.53e-13
ENSG00000283773	0	NA	NA	NA	NA	NA
MST1P2	19.5146	0.226399	0.631334	0.358604	0.719891	NA
ENSG00000282143	0.259159	-1.47621	4.99032	-0.295815	0.767372	NA
RNU1-3	0	NA	NA	NA	NA	NA
ENSG00000280114	0.745051	-0.995728	3.22738	-0.308525	0.757683	NA
EIF1AXP1	52.4863	-0.525452	0.386997	-1.35777	0.174538	NA
ENSG00000290849	0.765922	0.993056	3.41034	0.291189	0.770906	NA
ESPNP	4.01386	-0.374262	1.40069	-0.267198	0.789317	NA
ENSG00000279151	0	NA	NA	NA	NA	NA
ENSG00000282740	0	NA	NA	NA	NA	NA
CROCC	893.788	0.328186	0.0945183	3.4722	0.000516218	0.00368624
ENSG00000290850	0	NA	NA	NA	NA	NA
RNU1-4	0	NA	NA	NA	NA	NA
CROCCP4	0	NA	NA	NA	NA	NA
ENSG00000290851	2.2413	-0.995156	1.84736	-0.538692	0.590099	NA
MST1L	0	NA	NA	NA	NA	NA
ENSG00000223643	0.253382	1.46456	4.99531	0.293187	0.769379	NA
PDE4DIPP9	0	NA	NA	NA	NA	NA
MIR3675	0	NA	NA	NA	NA	NA
ENSG00000228549	15.87	-0.0820542	0.755287	-0.10864	0.913488	NA
RNU1-5P	0	NA	NA	NA	NA	NA
ENSG00000238142	0.72455	-0.947284	3.48074	-0.27215	0.785507	NA
ENSG00000235241	0	NA	NA	NA	NA	NA
RNU1-2	0.253382	1.46456	4.99531	0.293187	0.769379	NA
ENSG00000272426	1.98774	2.82472	2.28873	1.23419	0.217134	NA
ENSG00000290122	0.247235	1.4467	4.99659	0.289537	0.772171	NA
MFAP2	289.481	0.097351	0.164032	0.593489	0.552854	0.722743
ENSG00000286898	0	NA	NA	NA	NA	NA
ENSG00000226526	0.485892	0.0204504	4.11096	0.00497459	0.996031	NA
ATP13A2	2884.7	0.223412	0.0538348	4.14996	3.33e-05	0.000351166
ENSG00000288636	0	NA	NA	NA	NA	NA
SDHB	3847.6	-0.00920953	0.0506868	-0.181695	0.855822	0.922871
PADI2	304.921	0.0924635	0.161055	0.574112	0.565892	0.733068
LINC02783	0.497816	-2.4343	3.94741	-0.616684	0.537443	NA
ENSG00000282843	0	NA	NA	NA	NA	NA
PADI1	0.733127	1.00981	3.46303	0.291598	0.770594	NA
PADI3	31.9497	0.23553	0.490764	0.479926	0.63128	NA
MIR3972	0	NA	NA	NA	NA	NA
PADI4	1.26952	-2.00934	2.67311	-0.751685	0.45224	NA
PADI6	0	NA	NA	NA	NA	NA
RCC2-AS1	0	NA	NA	NA	NA	NA
RCC2	10339.8	0.250169	0.0327478	7.63926	2.18e-14	9.49e-13
ENSG00000290096	1.21044	-0.541002	2.76034	-0.195991	0.844617	NA
ARHGEF10L	440.84	0.308141	0.136596	2.25585	0.0240799	0.0818542
LINC02810	0.49447	2.43627	4.30816	0.5655	0.571733	NA
ACTL8	3.24868	0.23301	1.51334	0.153971	0.877633	NA
ENSG00000284653	0	NA	NA	NA	NA	NA
LINC01654	0	NA	NA	NA	NA	NA
IGSF21	37.5535	-0.0459624	0.463013	-0.0992683	0.920925	NA
ENSG00000280222	0.259159	-1.47621	4.99032	-0.295815	0.767372	NA
IGSF21-AS1	0	NA	NA	NA	NA	NA
ENSG00000225387	0	NA	NA	NA	NA	NA
KLHDC7A	10.4616	-0.124845	0.852697	-0.146412	0.883596	NA
DYNLL1P3	0	NA	NA	NA	NA	NA
ENSG00000225478	0	NA	NA	NA	NA	NA
PAX7	50.2143	0.127403	0.405428	0.314245	0.753335	NA
TAS1R2	1.29002	-2.03395	2.8434	-0.715325	0.474408	NA
ALDH4A1	754.428	0.243946	0.102679	2.3758	0.0175109	0.0641361
MIR4695	0	NA	NA	NA	NA	NA
MIR1290	0	NA	NA	NA	NA	NA
IFFO2	1037.83	0.021189	0.088302	0.23996	0.810361	0.896269
ENSG00000272084	8.71742	-0.41058	0.949847	-0.432259	0.665553	NA
UBR4	13658.4	-0.166069	0.0315293	-5.26715	1.39e-07	2.53e-06
EMC1-AS1	24.8615	-0.621583	0.586184	-1.06039	0.288968	NA
EMC1	3651.07	0.127741	0.0493275	2.58965	0.00960734	0.0401429
MRTO4	2707.06	-0.123888	0.0576169	-2.1502	0.0315397	0.100389
ENSG00000286064	20.2748	-0.466002	0.625568	-0.744926	0.456316	NA
AKR7L	23.377	-0.168677	0.576025	-0.292829	0.769653	NA
AKR7A3	23.0265	-0.321752	0.598034	-0.538016	0.590566	NA
ENSG00000270728	86.4187	0.226533	0.319654	0.708684	0.478521	NA
AKR7A2	2581.88	0.136977	0.0571688	2.39602	0.0165744	0.0614288
RNU6-1099P	1.75243	1.33374	2.10572	0.63339	0.526479	NA
SLC66A1	792.961	-0.0168777	0.102909	-0.164006	0.869727	0.930166
CAPZB	4438.69	0.140406	0.0442645	3.17197	0.00151409	0.00900896
RN7SL277P	0	NA	NA	NA	NA	NA
MICOS10	327.759	0.0937254	0.156073	0.600523	0.548157	0.71932
RNU4-28P	0	NA	NA	NA	NA	NA
MICOS10-DT	0.747852	3.03183	3.35245	0.904362	0.365804	NA
NBL1	765.174	0.301175	0.103265	2.91652	0.00353961	0.0181251
MICOS10-NBL1	0	NA	NA	NA	NA	NA
ENSG00000226396	76.5197	-0.00985414	0.380643	-0.0258881	0.979347	NA
HTR6	323.863	0.0486327	0.154907	0.313947	0.753561	0.862665
TMCO4	269.156	0.348127	0.171452	2.03047	0.0423091	0.125038
RNF186	0	NA	NA	NA	NA	NA
RNF186-AS1	0	NA	NA	NA	NA	NA
OTUD3	1098.84	-0.113052	0.0921612	-1.22668	0.219943	0.408055
PLA2G2E	0.253382	1.46456	4.99531	0.293187	0.769379	NA
RN7SL304P	0	NA	NA	NA	NA	NA
PLA2G2A	0.238658	-1.41621	4.99448	-0.283555	0.776752	NA
PLA2G5	0	NA	NA	NA	NA	NA
PLA2G2D	0.759775	0.981495	3.203	0.30643	0.759277	NA
PLA2G2F	0.765922	0.993056	3.41034	0.291189	0.770906	NA
ENSG00000227066	0	NA	NA	NA	NA	NA
PLA2G2C	0	NA	NA	NA	NA	NA
UBXN10	0	NA	NA	NA	NA	NA
LINC01757	0	NA	NA	NA	NA	NA
ENSG00000284710	0.238658	-1.41621	4.99448	-0.283555	0.776752	NA
VWA5B1	9.71062	-0.827755	0.897322	-0.922472	0.356282	NA
ENSG00000226664	0	NA	NA	NA	NA	NA
LINC01141	0	NA	NA	NA	NA	NA
ENSG00000226487	0	NA	NA	NA	NA	NA
ENSG00000284641	0	NA	NA	NA	NA	NA
ENSG00000284743	0	NA	NA	NA	NA	NA
CAMK2N1	705.561	0.0902985	0.107471	0.840213	0.400789	0.596499
ENSG00000289402	3.78415	0.56482	1.46502	0.385536	0.69984	NA
MUL1	1084.55	0.0117186	0.0870162	0.134671	0.892872	0.943553
RPS4XP4	0.238658	-1.41621	4.99448	-0.283555	0.776752	NA
FAM43B	159.479	0.353677	0.231957	1.52475	0.127321	NA
CDA	41.7559	-0.0780531	0.438026	-0.178193	0.858571	NA
PINK1	1189.83	0.0813805	0.0823117	0.988687	0.322816	0.524711
MIR6084	0	NA	NA	NA	NA	NA
PINK1-AS	134.381	0.462859	0.248207	1.86481	0.0622074	NA
DDOST	9514.87	0.218675	0.0336524	6.49806	8.14e-11	2.41e-09
KIF17	1121	0.135665	0.0884688	1.53348	0.125157	0.276689
ENSG00000235432	0	NA	NA	NA	NA	NA
SH2D5	410.923	-0.321307	0.138471	-2.32039	0.0203198	0.0717728
ENSG00000233069	0.995632	-3.43432	2.99009	-1.14857	0.250734	NA
HP1BP3	5259.43	0.147773	0.0409986	3.60433	0.000312958	0.00242656
EIF4G3	7350.2	0.0184054	0.0354862	0.518662	0.603996	0.760527
RNU7-200P	0	NA	NA	NA	NA	NA
MIR1256	0	NA	NA	NA	NA	NA
RPS15AP6	0	NA	NA	NA	NA	NA
ENSG00000236073	0	NA	NA	NA	NA	NA
HSPE1P27	0.477315	-2.38104	4.36987	-0.544878	0.585837	NA
ENSG00000287192	0.259159	-1.47621	4.99032	-0.295815	0.767372	NA
ECE1	2581.59	0.165126	0.0573992	2.8768	0.00401736	0.0201479
ENSG00000236936	0.259159	-1.47621	4.99032	-0.295815	0.767372	NA
ECE1-AS1	4.96795	0.296893	1.25564	0.236448	0.813085	NA
PPP1R11P1	0.500617	2.45194	3.93898	0.622482	0.533625	NA
PDE4DIPP10	0	NA	NA	NA	NA	NA
ENSG00000236009	0	NA	NA	NA	NA	NA
NBPF2P	21.9448	-0.388609	0.594369	-0.653819	0.513229	NA
HS6ST1P1	8.02809	-0.187532	0.993038	-0.188847	0.850213	NA
CROCCP5	0	NA	NA	NA	NA	NA
NBPF3	981.043	-0.0479442	0.0903069	-0.530903	0.595486	0.755672
PFN1P10	0	NA	NA	NA	NA	NA
ALPL	322.469	0.389851	0.170992	2.27993	0.0226119	0.0780238
ENSG00000289715	0	NA	NA	NA	NA	NA
LINC02596	0	NA	NA	NA	NA	NA
RAP1GAP	573.06	0.120672	0.117627	1.02588	0.304948	0.507372
USP48	3342.24	0.0145983	0.0516554	0.282609	0.777477	0.875791
ENSG00000231978	0	NA	NA	NA	NA	NA
LDLRAD2	1.5052	1.01577	2.25176	0.451101	0.651917	NA
HSPG2	1506.8	0.196433	0.0805488	2.43868	0.0147408	0.0559472
RPL21P29	3.43124	-0.820385	1.55553	-0.527398	0.597917	NA
ENSG00000283234	0	NA	NA	NA	NA	NA
CELA3B	0.259159	-1.47621	4.99032	-0.295815	0.767372	NA
ENSG00000285959	0	NA	NA	NA	NA	NA
RN7SL386P	0	NA	NA	NA	NA	NA
RNU6-1022P	0	NA	NA	NA	NA	NA
CELA3A	0	NA	NA	NA	NA	NA
RN7SL186P	0	NA	NA	NA	NA	NA
RNU6-776P	0	NA	NA	NA	NA	NA
LINC01635	2.47996	-1.21078	1.77686	-0.681417	0.495608	NA
LINC00339	83.6588	0.224478	0.305142	0.735649	0.461944	NA
ENSG00000289694	0	NA	NA	NA	NA	NA
CDC42-AS1	14.5256	0.610396	0.736223	0.829091	0.407053	NA
ENSG00000285794	0	NA	NA	NA	NA	NA
CDC42	58.2411	-0.206908	0.37062	-0.558277	0.576655	NA
CDC42-IT1	0.492039	0.0359664	4.09248	0.0087884	0.992988	NA
MPHOSPH6P1	1.27809	-0.622077	2.55039	-0.243914	0.807297	NA
WNT4	26.905	0.391818	0.538792	0.727215	0.467094	NA
ENSG00000285873	6.21155	0.368096	1.11009	0.331591	0.740198	NA
MIR4418	0	NA	NA	NA	NA	NA
PPIAP34	2.972	-0.979873	1.6092	-0.608918	0.542579	NA
ENSG00000279625	1.94692	-1.55442	2.16274	-0.718727	0.472309	NA
ZBTB40	1707.55	-0.0900493	0.0700551	-1.28541	0.19865	0.380577
ZBTB40-IT1	6.00252	-0.234591	1.12383	-0.208743	0.834649	NA
EPHA8	500.391	0.0238347	0.126827	0.187931	0.850931	0.920365
MIR6127	0	NA	NA	NA	NA	NA
C1QA	0	NA	NA	NA	NA	NA
ENSG00000289692	0	NA	NA	NA	NA	NA
C1QC	0	NA	NA	NA	NA	NA
C1QB	0.238658	-1.41621	4.99448	-0.283555	0.776752	NA
EPHB2	1215.09	0.157238	0.0843514	1.86409	0.0623097	0.167076
MIR4684	0	NA	NA	NA	NA	NA
ENSG00000225952	0	NA	NA	NA	NA	NA
MIR4253	0	NA	NA	NA	NA	NA
LACTBL1	0.253382	1.46456	4.99531	0.293187	0.769379	NA
TEX46	8.49703	0.524721	0.950855	0.551842	0.581057	NA
KDM1A	8160.9	0.0463219	0.0348573	1.3289	0.183881	0.361693
ENSG00000240553	0.477315	-2.38104	4.36987	-0.544878	0.585837	NA
MIR3115	0.247235	1.4467	4.99659	0.289537	0.772171	NA
ENSG00000266802	0	NA	NA	NA	NA	NA
LUZP1	1785.53	-0.0239861	0.0677305	-0.35414	0.723234	0.841095
ENSG00000229010	0.506394	-0.0313792	4.05083	-0.00774636	0.993819	NA
RNU6-514P	0.259159	-1.47621	4.99032	-0.295815	0.767372	NA
RNU6-135P	0	NA	NA	NA	NA	NA
ENSG00000289014	0.753998	3.04197	3.34296	0.909962	0.362842	NA
HTR1D	72.0546	-0.0804723	0.327679	-0.245583	0.806005	NA
RPL29P6	1.5024	-0.979896	2.34186	-0.418426	0.675636	NA
LINC01355	84.4264	0.435574	0.342402	1.27211	0.203332	NA
ENSG00000284726	21.1817	-0.299061	0.606548	-0.493054	0.621974	NA
HNRNPR	11822.7	0.0722203	0.0330127	2.18765	0.028695	0.0933503
ZNF436	485.384	-0.201851	0.127919	-1.57796	0.114575	0.260648
ZNF436-AS1	90.9028	0.0250816	0.294484	0.0851715	0.932125	NA
ENSG00000271420	0.259159	-1.47621	4.99032	-0.295815	0.767372	NA
TCEA3	14.7054	0.158195	0.720701	0.219502	0.826259	NA
ENSG00000232482	0	NA	NA	NA	NA	NA
ASAP3	828.394	-0.0557367	0.102354	-0.544547	0.586065	0.748391
E2F2	2320.42	-0.011245	0.0592938	-0.189648	0.849585	0.919613
ENSG00000235052	4.24674	-0.169266	1.33478	-0.126812	0.899089	NA
ID3	1507.59	-0.189692	0.0779485	-2.43356	0.0149511	0.0565539
ENSG00000285802	0.238658	-1.41621	4.99448	-0.283555	0.776752	NA
MDS2	0.49447	2.43627	4.30816	0.5655	0.571733	NA
EEF1A1P48	0	NA	NA	NA	NA	NA
RPL11	34467.6	0.240134	0.0214521	11.194	4.36e-29	4.94e-27
ELOA-AS1	81.2875	-0.363547	0.308811	-1.17725	0.239097	NA
ELOA	2828.99	0.00658931	0.0550422	0.119714	0.90471	0.949721
PITHD1	2013.43	-0.15551	0.0643344	-2.41722	0.0156395	0.0587414
ENSG00000289835	1.79063	-0.448017	2.20007	-0.203637	0.838637	NA
LYPLA2	1371.05	0.0951728	0.0766594	1.2415	0.214421	0.401868
GALE	715.336	-0.133737	0.107286	-1.24655	0.212564	0.399881
HMGCL	955.365	0.0888011	0.098224	0.904067	0.36596	0.565625
FUCA1	1036.48	0.122685	0.0901129	1.36146	0.173368	0.347297
CNR2	1.96687	1.62053	2.15903	0.750586	0.452902	NA
BTBD6P1	5.73965	0.125977	1.16015	0.108587	0.91353	NA
ENSG00000232557	0	NA	NA	NA	NA	NA
MIR378F	0	NA	NA	NA	NA	NA
H3P1	4.99125	0.891053	1.26493	0.704427	0.481167	NA
PNRC2	3021.3	-0.0487025	0.0541929	-0.898689	0.368818	0.568396
SRSF10	6719.85	-0.168154	0.0377713	-4.45189	8.51e-06	0.000105375
RPL36P5	2.00581	1.59876	2.0127	0.794336	0.427	NA
ENSG00000225315	0.247235	1.4467	4.99659	0.289537	0.772171	NA
MYOM3	2.75627	-0.276818	1.68625	-0.164162	0.869604	NA
MYOM3-AS1	0	NA	NA	NA	NA	NA
IL22RA1	4.92749	-0.871533	1.28376	-0.678888	0.497209	NA
IFNLR1	475.689	-0.27694	0.129792	-2.13372	0.0328657	0.103668
GRHL3	63.8498	-0.587923	0.355354	-1.65447	0.0980314	NA
LINC02800	1.27809	-0.622077	2.55039	-0.243914	0.807297	NA
GRHL3-AS1	5.79257	-0.142697	1.18751	-0.120165	0.904353	NA
STPG1	960.95	-0.0255822	0.0910926	-0.280837	0.778835	0.87646
NIPAL3	1756.69	0.0688651	0.0683975	1.00684	0.314014	0.515942
ENSG00000288982	13.9684	0.746542	0.747217	0.999097	0.317748	NA
RCAN3AS	4.97166	0.017335	1.23032	0.0140898	0.988758	NA
RCAN3	899.27	0.109879	0.096354	1.14037	0.254131	0.44988
NCMAP-DT	0	NA	NA	NA	NA	NA
NCMAP	1.24324	-0.548703	2.54583	-0.21553	0.829354	NA
ENSG00000227312	0	NA	NA	NA	NA	NA
SRRM1	6671.37	-0.0938931	0.0367113	-2.55761	0.0105395	0.0431442
ENSG00000284699	0	NA	NA	NA	NA	NA
CLIC4	7318.35	0.0388057	0.0388439	0.999016	0.317787	0.519986
RNU6-1208P	0	NA	NA	NA	NA	NA
RUNX3	471.705	0.202577	0.131334	1.54245	0.122964	0.273133
MIR6731	0	NA	NA	NA	NA	NA
RUNX3-AS1	0	NA	NA	NA	NA	NA
ENSG00000261025	0	NA	NA	NA	NA	NA
MIR4425	0	NA	NA	NA	NA	NA
LINC02793	0	NA	NA	NA	NA	NA
ENSG00000233755	0.247235	1.4467	4.99659	0.289537	0.772171	NA
IFITM3P7	0	NA	NA	NA	NA	NA
ENSG00000231953	0	NA	NA	NA	NA	NA
SYF2	1114.58	0.332936	0.0950063	3.50435	0.000457717	0.00331711
ENSG00000284602	23.9477	-0.0508182	0.565586	-0.0898506	0.928406	NA
ENSG00000284657	5.74039	0.652654	1.15681	0.564183	0.572629	NA
RSRP1	448.599	-0.315766	0.141585	-2.23022	0.025733	0.086218
ENSG00000272432	6.48489	1.45389	1.12242	1.29531	0.195213	NA
ENSG00000261349	0	NA	NA	NA	NA	NA
RHD	0.492039	0.0359664	4.09248	0.0087884	0.992988	NA
SDHDP6	8.92811	-0.131429	0.952581	-0.137972	0.890263	NA
ENSG00000259984	3.00965	-0.00994308	1.59054	-0.00625138	0.995012	NA
TMEM50A	2981.07	0.0368078	0.0545383	0.674898	0.49974	0.682241
RHCE	67.0598	0.00376514	0.346685	0.0108604	0.991335	NA
ENSG00000238084	12.4061	-0.445509	0.794229	-0.560933	0.574843	NA
MACO1	1447.98	-0.103984	0.0744404	-1.39688	0.16245	0.332316
LDLRAP1	1088.43	0.122128	0.0890516	1.37143	0.17024	0.343547
ENSG00000225643	9.74865	-0.368119	0.88765	-0.414711	0.678353	NA
MAN1C1	238.808	0.12646	0.180905	0.699044	0.484524	0.670329
ENSG00000233478	1.74348	-0.410414	2.04988	-0.200213	0.841314	NA
SELENON	6725.52	0.317362	0.0378974	8.37425	5.56e-17	2.97e-15
ENSG00000255054	0	NA	NA	NA	NA	NA
ENSG00000228172	17.735	0.455036	0.663576	0.685733	0.492881	NA
MTFR1L	986.266	0.0147327	0.095154	0.154831	0.876955	0.934177
ENSG00000272478	0	NA	NA	NA	NA	NA
AUNIP	1229.28	-0.326607	0.0812203	-4.02125	5.79e-05	0.000571464
ENSG00000236528	4.50421	0.0240274	1.37595	0.0174624	0.986068	NA
PAQR7	203.14	0.163874	0.195936	0.836366	0.402949	0.597936
STMN1	9175.3	0.246865	0.0321435	7.68009	1.59e-14	6.96e-13
SNRPFP2	0.238658	-1.41621	4.99448	-0.283555	0.776752	NA
ENSG00000223624	0.992286	-0.00439067	2.81132	-0.00156178	0.998754	NA
MIR3917	0	NA	NA	NA	NA	NA
PAFAH2	440.222	0.174219	0.140008	1.24434	0.213373	0.400576
RNU6-110P	0	NA	NA	NA	NA	NA
ENSG00000252190	0	NA	NA	NA	NA	NA
ENSG00000252691	0.259159	-1.47621	4.99032	-0.295815	0.767372	NA
EXTL1	36.9867	-0.466618	0.461262	-1.01161	0.311724	NA
SLC30A2	7.71395	0.112055	0.996327	0.112468	0.910452	NA
ENSG00000284309	0.247235	1.4467	4.99659	0.289537	0.772171	NA
TRIM63	0	NA	NA	NA	NA	NA
PDIK1L	693.748	-0.0459801	0.106545	-0.431557	0.666064	0.803724
FAM110D	14.9288	0.400649	0.721287	0.555463	0.578578	NA
C1orf232	0.259159	-1.47621	4.99032	-0.295815	0.767372	NA
ZNF593OS	13.214	-0.704782	0.793534	-0.888156	0.374457	NA
ZNF593	0	NA	NA	NA	NA	NA
CNKSR1	46.443	-0.111659	0.42008	-0.265805	0.79039	NA
CATSPER4	1.47575	-0.968333	2.26393	-0.427723	0.668853	NA
ZPLD2P	2.00787	1.54821	2.14127	0.723033	0.46966	NA
ENSG00000278572	7.2491	-0.696436	1.05709	-0.658823	0.51001	NA
CEP85	2535.85	-0.132723	0.0571689	-2.32159	0.0202552	0.0715671
ENSG00000270733	2.49711	-0.00773767	1.75515	-0.00440854	0.996483	NA
SH3BGRL3	572.309	0.0677805	0.121916	0.555962	0.578237	0.7427
UBXN11	714.585	-0.187183	0.10487	-1.78491	0.0742755	0.1903
CD52	1.22517	0.630831	2.56011	0.246408	0.805366	NA
CRYBG2	83.6655	-0.649338	0.315688	-2.0569	0.039696	NA
ENSG00000225854	0.253382	1.46456	4.99531	0.293187	0.769379	NA
ZNF683	0.477315	-2.38104	4.36987	-0.544878	0.585837	NA
LIN28A	1.49868	-0.0194391	2.34948	-0.00827377	0.993399	NA
DHDDS	1002.99	-0.0118443	0.0904588	-0.130936	0.895826	0.945534
RPL17P9	4.27339	-0.175842	1.33839	-0.131383	0.895472	NA
DHDDS-AS1	7.70317	0.867965	1.04407	0.831327	0.405789	NA
HMGN2	15737.7	0.368995	0.0261163	14.1289	2.52e-45	6.57e-43
DPPA2P2	0.253382	1.46456	4.99531	0.293187	0.769379	NA
RPS6KA1	1570.11	0.00457495	0.0717543	0.0637585	0.949162	0.97269
MIR1976	0.259159	-1.47621	4.99032	-0.295815	0.767372	NA
RN7SL679P	0	NA	NA	NA	NA	NA
RNU7-29P	0	NA	NA	NA	NA	NA
ENSG00000289452	0.485892	0.0204504	4.11096	0.00497459	0.996031	NA
ENSG00000229247	0	NA	NA	NA	NA	NA
ENSG00000238316	0	NA	NA	NA	NA	NA
ENSG00000235069	0	NA	NA	NA	NA	NA
ENSG00000260063	13.9715	-0.0983166	0.745328	-0.131911	0.895055	NA
ENSG00000290006	0	NA	NA	NA	NA	NA
ARID1A	6262.39	0.149255	0.0399416	3.73683	0.000186353	0.00154659
PIGV	502.975	0.0883232	0.127563	0.692387	0.488695	0.672664
RN7SL165P	0.506394	-0.0313792	4.05083	-0.00774636	0.993819	NA
ENSG00000287810	0.238658	-1.41621	4.99448	-0.283555	0.776752	NA
ZDHHC18	1596.56	-0.0208582	0.0745655	-0.279729	0.779685	0.876784
SFN	28.3801	-0.608536	0.531165	-1.14566	0.251935	NA
GPN2	1224.61	-0.233436	0.0808124	-2.88862	0.00386936	0.0195281
ENSG00000226698	0	NA	NA	NA	NA	NA
ENSG00000289554	36.0276	0.00876581	0.47657	0.0183935	0.985325	NA
GPATCH3	438.911	-0.12028	0.138512	-0.86837	0.385192	0.582728
NUDC	6192.82	-0.0533103	0.0383273	-1.39092	0.164249	0.334651
NR0B2	1.26039	1.98847	2.64752	0.751071	0.45261	NA
KDF1	3.95571	-1.11841	1.41392	-0.790999	0.428945	NA
RPL12P13	5.67328	-0.3427	1.19415	-0.286983	0.774126	NA
RPL32P6	0	NA	NA	NA	NA	NA
OSTCP2	6.2766	1.37113	1.15513	1.18699	0.235233	NA
TRNP1	517.88	0.27042	0.12684	2.13199	0.033008	0.103941
TENT5B	48.2493	-0.524676	0.407056	-1.28895	0.197415	NA
SLC9A1	795.061	-0.144061	0.102784	-1.40159	0.161039	0.330763
ENSG00000229985	0.739274	1.02352	3.23178	0.316706	0.751466	NA
CHCHD3P3	9.50884	-0.760127	0.982378	-0.773762	0.439072	NA
NPM1P39	107.647	0.0285986	0.27723	0.103158	0.917837	NA
SNRPEP7	1.23989	2.02151	2.66153	0.75953	0.447535	NA
WDTC1-DT	0	NA	NA	NA	NA	NA
WDTC1	3305.42	0.199593	0.0515409	3.87252	0.000107715	0.000969346
ENSG00000243659	1.53147	-0.0309695	2.33345	-0.013272	0.989411	NA
TMEM222	1308.73	-0.319567	0.0782089	-4.08607	4.39e-05	0.000446874
RNU6-48P	0.497816	-2.4343	3.94741	-0.616684	0.537443	NA
ACTG1P20	39.2526	-0.0828583	0.452768	-0.183004	0.854795	NA
SYTL1	104.029	0.11246	0.273494	0.411195	0.680929	NA
MAP3K6	890.794	0.275942	0.0993834	2.77654	0.00549406	0.0257231
FCN3	7.84104	0.0891555	1.08308	0.0823167	0.934395	NA
CD164L2	1.99687	0.00872974	1.90702	0.00457769	0.996348	NA
ENSG00000231207	0	NA	NA	NA	NA	NA
GPR3	39.7369	-0.528727	0.45229	-1.169	0.242403	NA
WASF2	7142.07	-0.00468253	0.0364967	-0.1283	0.897911	0.946499
ENSG00000241169	0	NA	NA	NA	NA	NA
ENSG00000237429	3.21048	1.2199	1.67315	0.729108	0.465935	NA
AHDC1	756.11	0.102657	0.104401	0.983296	0.325462	0.526796
FGR	0.771699	-1.02983	3.40512	-0.302435	0.762321	NA
ENSG00000235912	59.0587	-0.215965	0.375115	-0.57573	0.564798	NA
LINC02574	8.20136	0.818242	0.990949	0.825716	0.408965	NA
IFI6	1058.25	1.82203	0.101221	18.0005	1.93e-72	1.44e-69
ENSG00000225886	16.8223	1.44314	0.721929	1.99901	0.0456075	NA
RNU6-949P	0	NA	NA	NA	NA	NA
CHMP1AP1	0	NA	NA	NA	NA	NA
RNU6-424P	0.238658	-1.41621	4.99448	-0.283555	0.776752	NA
ENSG00000287244	0.72455	-0.947284	3.48074	-0.27215	0.785507	NA
FAM76A	839.458	-0.100182	0.0967868	-1.03508	0.300631	0.502378
ENSG00000231344	3.04859	-0.0120991	1.6654	-0.00726494	0.994203	NA
RPEP3	0.253382	1.46456	4.99531	0.293187	0.769379	NA
STX12	2590.98	-0.0196721	0.0573563	-0.34298	0.731613	0.847235
ENSG00000269971	1.75821	0.410361	2.04462	0.200702	0.840931	NA
ENSG00000270031	1.96779	-0.69677	1.98177	-0.35159	0.725146	NA
RNU6-1245P	0	NA	NA	NA	NA	NA
ENSG00000286433	0	NA	NA	NA	NA	NA
PPP1R8	3832.44	0.011827	0.0472407	0.250356	0.802312	0.891069
SCARNA1	2.27318	0.964477	1.95871	0.492404	0.622434	NA
THEMIS2	228.017	-0.0617321	0.185268	-0.333205	0.73898	0.851628
RPA2	6015.64	-0.0994239	0.0400272	-2.48391	0.012995	0.0508187
SMPDL3B	391.654	0.185485	0.143205	1.29524	0.195238	0.376432
ENSG00000227050	1.21659	-0.52954	2.59004	-0.204453	0.838	NA
XKR8	668.723	0.378431	0.109778	3.44723	0.000566366	0.0039892
EYA3	3275.7	-0.355785	0.050869	-6.99416	2.67e-12	9.4e-11
ENSG00000238231	0.238658	-1.41621	4.99448	-0.283555	0.776752	NA
RN7SL559P	1.48767	-2.29813	2.51027	-0.915493	0.359933	NA
SPCS2P4	33.7599	-0.235211	0.489827	-0.480192	0.631091	NA
ENSG00000228943	0	NA	NA	NA	NA	NA
ENSG00000289576	0	NA	NA	NA	NA	NA
ARL8BP2	0.759775	0.981495	3.203	0.30643	0.759277	NA
RNU6-176P	0	NA	NA	NA	NA	NA
PTAFR	41.6312	0.0562963	0.457614	0.123021	0.90209	NA
DNAJC8	8493.76	0.0521842	0.0353381	1.47671	0.139753	0.2995
ENSG00000290123	1.49625	-0.991413	2.23135	-0.44431	0.656818	NA
ATP5IF1	3380.04	-0.0566134	0.0509123	-1.11198	0.266147	0.462886
ENSG00000270605	149.399	-0.323171	0.245692	-1.31535	0.188391	NA
ENSG00000271398	2.4684	0.0374523	1.76014	0.021278	0.983024	NA
SESN2	9096.81	0.158935	0.0339672	4.67908	2.88e-06	4.03e-05
MED18	804.527	-0.0101862	0.0996575	-0.102212	0.918588	0.958185
PHACTR4	4251.03	0.0438143	0.0449394	0.974963	0.329579	0.530874
DNAJC8P4	2.43038	-1.95449	1.93887	-1.00806	0.313427	NA
RNU6ATAC27P	0	NA	NA	NA	NA	NA
RCC1	8900.8	0.0617876	0.0329302	1.87632	0.0606108	0.163674
SNHG3	2731.59	0.0225393	0.0553502	0.407213	0.683852	0.815527
SNORA73A	0	NA	NA	NA	NA	NA
SNORA73B	21.1284	-1.08595	0.623829	-1.74078	0.0817214	NA
PRDX3P2	5.4814	-0.517089	1.17798	-0.438961	0.66069	NA
ENSG00000279443	53.0414	0.186488	0.388306	0.480261	0.631042	NA
TRNAU1AP	1315.01	-0.0715277	0.0828266	-0.863583	0.387817	0.584963
SNHG12	1274.52	-1.20175	0.0869219	-13.8256	1.79e-43	4.08e-41
SNORD99	9.52677	-0.16114	0.927213	-0.173789	0.862031	NA
SNORA61	0	NA	NA	NA	NA	NA
SNORA44	0	NA	NA	NA	NA	NA
SNORA16A	0	NA	NA	NA	NA	NA
TAF12	1362.07	0.0160889	0.0777164	0.20702	0.835994	0.911571
RAB42	7.19246	-0.280731	1.03286	-0.271798	0.785777	NA
TAF12-DT	18.78	-0.120907	0.668618	-0.180831	0.8565	NA
ENSG00000270103	0	NA	NA	NA	NA	NA
RNU11	0	NA	NA	NA	NA	NA
GMEB1	1128.19	0.0193987	0.0859248	0.225764	0.821385	0.90197
ENSG00000252777	0	NA	NA	NA	NA	NA
ENSG00000289291	47.4778	0.35166	0.437283	0.804193	0.421285	NA
YTHDF2	5342.59	-0.284645	0.0440822	-6.45713	1.07e-10	3.11e-09
OPRD1	115.388	-0.0448755	0.265868	-0.168789	0.865963	NA
ENSG00000233427	1.27232	0.557385	2.52609	0.220651	0.825364	NA
EPB41	8361.72	-0.00869108	0.0336774	-0.258069	0.796354	0.886914
ENSG00000225616	73.2563	-0.484061	0.343045	-1.41107	0.158223	NA
Metazoa_SRP	79.1787	0.0666375	0.315072	0.2115	0.832497	NA
TMEM200B	30.1411	0.0830777	0.505621	0.164308	0.869489	NA
ENSG00000225750	0.49447	2.43627	4.30816	0.5655	0.571733	NA
SRSF4	7659.91	-0.322242	0.0352236	-9.14848	5.77e-20	3.97e-18
ENSG00000277916	0	NA	NA	NA	NA	NA
MECR	2319.63	-0.157263	0.0651811	-2.41271	0.0158342	0.0592541
ENSG00000237934	4.17575	0.545832	1.4442	0.377949	0.705468	NA
PTPRU	8956.57	0.304584	0.0362616	8.39962	4.48e-17	2.42e-15
LINC01756	0.751198	-0.983182	3.2187	-0.305459	0.760016	NA
ENSG00000225011	0.51254	-0.0158638	4.03348	-0.00393303	0.996862	NA
ENSG00000228176	0	NA	NA	NA	NA	NA
ENSG00000284676	0	NA	NA	NA	NA	NA
ENSG00000270927	0	NA	NA	NA	NA	NA
LINC01648	0	NA	NA	NA	NA	NA
ENSG00000233372	0.259159	-1.47621	4.99032	-0.295815	0.767372	NA
ENSG00000231251	0	NA	NA	NA	NA	NA
ENSG00000236335	0	NA	NA	NA	NA	NA
ENSG00000231949	0	NA	NA	NA	NA	NA
ENSG00000289710	0	NA	NA	NA	NA	NA
MATN1	19.82	0.413215	0.663321	0.62295	0.533318	NA
MATN1-AS1	47.6045	-0.711764	0.421825	-1.68734	0.0915372	NA
ENSG00000287510	0.253382	1.46456	4.99531	0.293187	0.769379	NA
LAPTM5	8.72728	-0.572474	0.940469	-0.608711	0.542716	NA
MIR4420	0	NA	NA	NA	NA	NA
ENSG00000229607	0	NA	NA	NA	NA	NA
LINC01778	1.49345	-4.01929	2.58272	-1.55623	0.119655	NA
RN7SKP91	0	NA	NA	NA	NA	NA
ENSG00000235143	0	NA	NA	NA	NA	NA
SDC3	4011.96	0.386136	0.0505606	7.63708	2.22e-14	9.61e-13
RN7SL371P	0.259159	-1.47621	4.99032	-0.295815	0.767372	NA
PUM1	7242.89	0.119495	0.0355171	3.36444	0.000767003	0.0050759
ENSG00000237329	0.506394	-0.0313792	4.05083	-0.00774636	0.993819	NA
ENSG00000232768	0	NA	NA	NA	NA	NA
SELENOWP1	0	NA	NA	NA	NA	NA
RPL21P22	0.477315	-2.38104	4.36987	-0.544878	0.585837	NA
NKAIN1	329.928	0.0866477	0.155715	0.55645	0.577903	0.742573
SNRNP40	4257.83	-0.0222637	0.0460175	-0.48381	0.628521	0.778116
ENSG00000229447	7.05874	-0.0206893	1.09906	-0.0188246	0.984981	NA
ZCCHC17	1308.71	0.0286772	0.0789786	0.3631	0.71653	0.836948
ENSG00000229044	1.27529	-3.78678	2.77552	-1.36435	0.172457	NA
FABP3	110.559	0.105929	0.26531	0.399265	0.689698	NA
SERINC2	665.095	-0.111655	0.109301	-1.02154	0.306997	0.509268
EEF1A1P46	6.26728	0.586596	1.11054	0.528207	0.597355	NA
RNU6-40P	0	NA	NA	NA	NA	NA
LDC1P	0	NA	NA	NA	NA	NA
LINC01226	1.25796	0.60747	2.56293	0.237021	0.81264	NA
ENSG00000229167	2.2413	-0.995156	1.84736	-0.538692	0.590099	NA
TINAGL1	7.45368	-0.382594	1.04851	-0.364892	0.715192	NA
HCRTR1	10.6347	-0.184405	0.882109	-0.209051	0.834409	NA
PEF1	4455.18	-0.0505217	0.0444988	-1.13535	0.256229	0.452234
PEF1-AS1	2.72756	-0.237171	1.65648	-0.143178	0.88615	NA
ENSG00000264078	0.995632	-3.43432	2.99009	-1.14857	0.250734	NA
COL16A1	12.7853	-0.168391	0.783003	-0.215058	0.829722	NA
ADGRB2	2294.1	-0.0991584	0.0599881	-1.65297	0.0983373	0.233327
MIR4254	0.715973	-2.96585	3.70384	-0.80075	0.423276	NA
ENSG00000254545	0.238658	-1.41621	4.99448	-0.283555	0.776752	NA
SPOCD1	81.1813	0.284087	0.310192	0.915841	0.35975	NA
ENSG00000203620	0.745421	1.03844	3.44297	0.301611	0.762949	NA
ENSG00000269967	1.49533	2.29397	2.70595	0.847753	0.396576	NA
PTP4A2	11798.1	0.0807275	0.0302515	2.66855	0.00761805	0.0334454
ENSG00000288678	0	NA	NA	NA	NA	NA
ENSG00000228634	2.25845	0.301614	1.865	0.161723	0.871524	NA
ENSG00000284702	0.500617	2.45194	3.93898	0.622482	0.533625	NA
KHDRBS1	16795.8	0.160102	0.0263256	6.08161	1.19e-09	3e-08
ENSG00000203325	2.75384	-0.805249	1.65845	-0.485545	0.62729	NA
TMEM39B	1323.67	-0.198757	0.07828	-2.53906	0.0111152	0.0449747
MIR5585	0.259159	-1.47621	4.99032	-0.295815	0.767372	NA
KPNA6	4237.75	0.0818991	0.044879	1.82489	0.0680182	0.178597
ENSG00000250135	0	NA	NA	NA	NA	NA
TXLNA	6193.97	0.0697196	0.0393611	1.77128	0.0765143	0.194263
CCDC28B	607.411	0.0512813	0.119581	0.428843	0.668038	0.805325
ENSG00000224066	10.0201	-0.431172	0.883509	-0.488022	0.625534	NA
IQCC	719.55	-0.551656	0.104948	-5.25648	1.47e-07	2.67e-06
DCDC2B	13.8333	-0.0592137	0.772515	-0.0766506	0.938901	NA
TMEM234	316.503	-0.466345	0.157146	-2.96759	0.0030014	0.0158397
EIF3I	14572.1	0.046898	0.0275762	1.70067	0.0890052	0.2174
ENSG00000291132	2.50326	-0.00236446	1.71996	-0.00137472	0.998903	NA
MTMR9LP	0	NA	NA	NA	NA	NA
ENSG00000290045	1.25181	0.598224	2.4087	0.248359	0.803856	NA
FAM167B	4.00231	0.363987	1.3718	0.265335	0.790751	NA
LCK	3.97938	0.0227348	1.37997	0.0164749	0.986856	NA
HDAC1	9852.71	0.226566	0.0334373	6.77585	1.24e-11	3.98e-10
MARCKSL1	14820.2	0.248273	0.0290204	8.55512	1.18e-17	6.73e-16
ENSG00000233775	0.492039	0.0359664	4.09248	0.0087884	0.992988	NA
TSSK3	15.7696	-0.314449	0.709577	-0.44315	0.657657	NA
FAM229A	241.036	0.14	0.188182	0.74396	0.4569	0.647333
BSDC1	3184.74	0.0868438	0.052179	1.66434	0.0960437	0.229538
GAPDHP20	0.506763	2.46745	4.26608	0.578386	0.563003	NA
ENSG00000270850	0	NA	NA	NA	NA	NA
LRRC37A12P	0	NA	NA	NA	NA	NA
RN7SL122P	0	NA	NA	NA	NA	NA
ENSG00000254553	1.75541	-1.32266	2.10509	-0.628314	0.529798	NA
ZBTB8B	308.175	0.0577762	0.158858	0.363698	0.716083	0.836758
ZBTB8A	546.575	0.0793998	0.128347	0.618634	0.536158	0.711439
ZBTB8OS	879.936	0.0659972	0.100061	0.659571	0.509529	0.690131
RBBP4	11074.5	0.146193	0.033761	4.33025	1.49e-05	0.000172747
SYNC	73.6773	0.293322	0.325199	0.901977	0.367069	NA
ENSG00000224409	0	NA	NA	NA	NA	NA
KIAA1522	3392.68	0.131122	0.0498772	2.62889	0.00856648	0.0366891
YARS1	20977.8	-0.0868424	0.0280806	-3.09261	0.00198404	0.0112212
S100PBP	1903.62	0.0354118	0.065517	0.540498	0.588854	0.750741
FNDC5	80.8501	0.189364	0.310312	0.610236	0.541706	NA
HPCA	35.1368	0.239225	0.46941	0.509628	0.610312	NA
TMEM54	502.156	0.127211	0.126343	1.00687	0.313997	0.515942
ENSG00000287691	3.49348	0.0204122	1.47922	0.0137993	0.98899	NA
RNF19B	1569.51	-0.00345509	0.072911	-0.0473878	0.962204	0.980527
ENSG00000278966	1.49905	1.00896	2.23009	0.452432	0.650958	NA
ENSG00000217644	1.74963	-0.402352	2.04768	-0.196491	0.844226	NA
ENSG00000239670	1.26039	1.98847	2.64752	0.751071	0.45261	NA
ENSG00000236065	0	NA	NA	NA	NA	NA
AK2	12552.6	-0.100734	0.0287622	-3.50229	0.000461274	0.00333427
AZIN2	311.82	0.187757	0.170511	1.10114	0.270835	0.468638
ENSG00000278997	20.2166	0.190843	0.619197	0.30821	0.757922	NA
TRIM62	410.909	-0.196017	0.138635	-1.41391	0.157389	0.325511
ENSG00000279179	11.9907	-0.23006	0.803851	-0.286197	0.774727	NA
ENSG00000284721	0	NA	NA	NA	NA	NA
ZNF362	1950.07	0.394511	0.0652216	6.04877	1.46e-09	3.63e-08
ENSG00000270115	0.771699	-1.02983	3.40512	-0.302435	0.762321	NA
A3GALT2	0.760145	3.05246	3.62191	0.842778	0.399353	NA
ENSG00000225313	20.7629	-0.03395	0.617214	-0.0550053	0.956134	NA
PHC2	3634.03	-0.0211985	0.0485542	-0.436594	0.662406	0.801901
MIR3605	0.253382	1.46456	4.99531	0.293187	0.769379	NA
RN7SKP16	0.506394	-0.0313792	4.05083	-0.00774636	0.993819	NA
PHC2-AS1	13.6246	0.0739299	0.766838	0.0964088	0.923196	NA
TLR12P	0	NA	NA	NA	NA	NA
ZSCAN20	732.468	-0.08304	0.103717	-0.80064	0.42334	0.617109
ENSG00000235907	2.50326	-0.00236446	1.71996	-0.00137472	0.998903	NA
CSMD2	2.02314	-0.7596	1.9682	-0.385937	0.699544	NA
HSPD1P14	0	NA	NA	NA	NA	NA
HMGB4	0	NA	NA	NA	NA	NA
CSMD2-AS1	0	NA	NA	NA	NA	NA
RNA5SP42	0	NA	NA	NA	NA	NA
C1orf94	0	NA	NA	NA	NA	NA
ENSG00000270241	0	NA	NA	NA	NA	NA
ENSG00000287703	0.253382	1.46456	4.99531	0.293187	0.769379	NA
MIR552	0	NA	NA	NA	NA	NA
SMIM12	852.993	0.0297821	0.0977991	0.304523	0.760729	0.86665
GJB5	2.27653	-0.339785	1.83839	-0.184828	0.853364	NA
GJB4	0.756975	-3.0362	3.33872	-0.909392	0.363143	NA
ENSG00000255811	0	NA	NA	NA	NA	NA
GJB3	0.739274	1.02352	3.23178	0.316706	0.751466	NA
GJA4	1.23709	-0.561476	2.41712	-0.232292	0.816311	NA
ENSG00000230163	0	NA	NA	NA	NA	NA
DLGAP3	144.28	-0.0928466	0.231956	-0.400277	0.688952	NA
ENSG00000284773	6.58308	-0.00841047	1.15909	-0.00725607	0.994211	NA
GPR199P	1.49905	1.00896	2.23009	0.452432	0.650958	NA
TMEM35B	4.03139	0.716037	1.42939	0.50094	0.616413	NA
ENSG00000271741	0	NA	NA	NA	NA	NA
ZMYM6	253.773	0.0665709	0.178092	0.373801	0.708552	0.831508
ZMYM1	1467.16	-0.21062	0.0748718	-2.81307	0.0049071	0.0235557
RPL12P45	0	NA	NA	NA	NA	NA
EFCAB14P1	2.20553	1.04015	2.02154	0.514536	0.606877	NA
ENSG00000284640	3.01915	-0.997361	1.62535	-0.613629	0.53946	NA
SFPQ	23492.8	0.075412	0.0267821	2.81576	0.00486618	0.0234095
ZMYM4	4526.76	-0.0134033	0.0434879	-0.308207	0.757925	0.865246
RN7SL503P	0	NA	NA	NA	NA	NA
SNORA62	0	NA	NA	NA	NA	NA
RPL5P4	73.9051	-0.27059	0.345319	-0.783594	0.433279	NA
ZMYM4-AS1	0.998433	0.00875396	2.65075	0.00330244	0.997365	NA
KIAA0319L	3597.52	0.11901	0.0483316	2.46236	0.0138027	0.053216
ENSG00000236274	0.506394	-0.0313792	4.05083	-0.00774636	0.993819	NA
NCDN	2262.79	0.0331735	0.0625903	0.53001	0.596105	0.755976
TFAP2E-AS1	7.20402	-0.700067	1.04185	-0.671945	0.501618	NA
TFAP2E	21.9443	-0.124409	0.594892	-0.209129	0.834348	NA
PSMB2	5887.2	0.0984618	0.0409943	2.40184	0.0163129	0.0607006
C1orf216	462.016	0.308938	0.131824	2.34357	0.0191003	0.0684798
CLSPN	2659.13	0.0151266	0.0557027	0.27156	0.78596	0.87971
ENSG00000232335	0.51254	-0.0158638	4.03348	-0.00393303	0.996862	NA
AGO4	1365.54	0.0500588	0.0798437	0.62696	0.530685	0.707917
AGO1	2622.62	0.142152	0.0564644	2.51754	0.0118177	0.047153
CFAP97P1	0	NA	NA	NA	NA	NA
ENSG00000286899	0	NA	NA	NA	NA	NA
ENSG00000271914	0	NA	NA	NA	NA	NA
AGO3	976.054	-0.218091	0.0918112	-2.37543	0.0175287	0.0641595
ENSG00000271554	0.497816	-2.4343	3.94741	-0.616684	0.537443	NA
ENSG00000232862	3.27198	1.16196	1.56874	0.740697	0.458877	NA
TEKT2	67.8676	-0.525609	0.344486	-1.52578	0.127065	NA
ADPRS	1194.89	0.0855938	0.0817702	1.04676	0.29521	0.497299
COL8A2	4.98584	1.5999	1.2888	1.24139	0.214464	NA
TRAPPC3	1645.82	0.0199704	0.0718786	0.277835	0.781139	0.877548
MAP7D1	5358.77	-0.155364	0.0416561	-3.72969	0.000191717	0.00158524
RN7SL131P	0	NA	NA	NA	NA	NA
THRAP3	8767.74	0.0529771	0.0338906	1.56318	0.11801	0.266033
UBE2V2P4	0.259159	-1.47621	4.99032	-0.295815	0.767372	NA
SH3D21	194.178	0.243519	0.209166	1.16424	0.244327	NA
EVA1B	0	NA	NA	NA	NA	NA
ENSG00000286379	2.43318	-0.528337	1.91717	-0.275581	0.78287	NA
STK40	3080.5	-0.013423	0.0525472	-0.255447	0.798378	0.888453
LSM10	870.864	-0.059107	0.0951603	-0.621131	0.534513	0.710468
RNU4-27P	0	NA	NA	NA	NA	NA
OSCP1	364.987	-0.252426	0.153134	-1.6484	0.0992707	0.235144
SNORA63C	1.77591	-1.34136	2.13319	-0.628805	0.529477	NA
MRPS15	2327.4	-0.00861464	0.0606874	-0.141951	0.887119	0.94024
CSF3R	1.46102	-2.28724	2.55692	-0.894529	0.371039	NA
FTLP18	0	NA	NA	NA	NA	NA
ENSG00000284705	0	NA	NA	NA	NA	NA
ENSG00000284720	0	NA	NA	NA	NA	NA
ENSG00000234481	0	NA	NA	NA	NA	NA
GRIK3	5.71617	0.922731	1.1738	0.786104	0.431806	NA
ENSG00000284650	0	NA	NA	NA	NA	NA
ENSG00000223944	0	NA	NA	NA	NA	NA
MIR4255	0	NA	NA	NA	NA	NA
RNU6-636P	0	NA	NA	NA	NA	NA
RNA5SP43	0	NA	NA	NA	NA	NA
RPS29P6	0	NA	NA	NA	NA	NA
ZC3H12A-DT	20.2468	-0.311493	0.628028	-0.495986	0.619904	NA
ZC3H12A	99.0474	0.0307721	0.279384	0.110142	0.912296	NA
MIR6732	0	NA	NA	NA	NA	NA
MEAF6	1720.14	0.127537	0.070153	1.81799	0.0690661	0.180756
MIR5581	3.03015	-0.0248306	1.62791	-0.0152531	0.98783	NA
SNIP1	696.16	0.0576398	0.108483	0.531326	0.595193	0.75547
FTH1P1	1.23709	-0.561476	2.41712	-0.232292	0.816311	NA
RPS27P9	91.9431	0.0651549	0.303995	0.214329	0.83029	NA
DNALI1	21.8522	-0.443526	0.603186	-0.735305	0.462154	NA
GNL2	3996.16	-0.245262	0.0463258	-5.29429	1.19e-07	2.19e-06
ENSG00000284748	0.998433	0.00875396	2.65075	0.00330244	0.997365	NA
RSPO1	0.739274	1.02352	3.23178	0.316706	0.751466	NA
C1orf109	1440.69	-0.267995	0.0806779	-3.32179	0.000894415	0.00577581
CDCA8	2797.24	-0.0127554	0.0562026	-0.226953	0.82046	0.901565
EPHA10	143.493	0.0130286	0.233916	0.055698	0.955582	NA
ACTN4P2	0.506394	-0.0313792	4.05083	-0.00774636	0.993819	NA
ENSG00000227416	0.492039	0.0359664	4.09248	0.0087884	0.992988	NA
MANEAL	1249.25	0.150853	0.0807263	1.86869	0.0616657	0.165803
ENSG00000233728	0	NA	NA	NA	NA	NA
YRDC	791.485	-0.0947474	0.103407	-0.916258	0.359532	0.559316
C1orf122	842.552	0.0264267	0.09712	0.272103	0.785543	0.879594
MTF1	686.237	-0.0709511	0.108339	-0.654896	0.512534	0.692444
ENSG00000235673	0	NA	NA	NA	NA	NA
ENSG00000230955	0	NA	NA	NA	NA	NA
INPP5B	1190.21	-0.216893	0.0824249	-2.6314	0.00850337	0.0364747
SNORA63	0	NA	NA	NA	NA	NA
RNU6-584P	0.253382	1.46456	4.99531	0.293187	0.769379	NA
SF3A3	6221.86	0.194778	0.0386012	5.04589	4.51e-07	7.47e-06
RNU6-510P	3.51344	1.87443	1.56563	1.19724	0.231214	NA
FHL3	653.13	-0.129808	0.112166	-1.15728	0.247159	0.442187
UTP11	1845.97	0.164795	0.0668854	2.46384	0.0137459	0.0530333
POU3F1	215.848	0.233422	0.192228	1.2143	0.224633	0.414354
MIR3659HG	20.4497	0.663125	0.631173	1.05062	0.293431	NA
ENSG00000223589	0	NA	NA	NA	NA	NA
MIR3659	0	NA	NA	NA	NA	NA
LINC02786	0	NA	NA	NA	NA	NA
ENSG00000286552	0	NA	NA	NA	NA	NA
ENSG00000287987	0	NA	NA	NA	NA	NA
LINC01343	0.238658	-1.41621	4.99448	-0.283555	0.776752	NA
ENSG00000275350	0	NA	NA	NA	NA	NA
RNU6-753P	0	NA	NA	NA	NA	NA
LINC01685	0.497816	-2.4343	3.94741	-0.616684	0.537443	NA
HSPA5P1	34.1305	-0.653858	0.477819	-1.36842	0.17118	NA
ENSG00000284632	1.23709	-0.561476	2.41712	-0.232292	0.816311	NA
RRAGC	437.737	0.0165422	0.143268	0.115463	0.908078	0.952097
ENSG00000273637	0	NA	NA	NA	NA	NA
RRAGC-DT	34.1952	-0.0519153	0.477549	-0.108712	0.913431	NA
MYCBP	721.822	0.0792317	0.105235	0.752902	0.451509	0.642455
ENSG00000274944	0.238658	-1.41621	4.99448	-0.283555	0.776752	NA
GJA9	0.49447	2.43627	4.30816	0.5655	0.571733	NA
RHBDL2	7.9571	0.186678	1.00012	0.186656	0.85193	NA
RNU6-605P	0	NA	NA	NA	NA	NA
EIF1P2	0	NA	NA	NA	NA	NA
AKIRIN1	4141.32	-0.163245	0.0488368	-3.34268	0.000829745	0.00542701
NDUFS5	3809.78	0.170721	0.0473095	3.60859	0.000307869	0.00239207
MACF1	7101.5	0.215979	0.041366	5.22118	1.78e-07	3.19e-06
RNU6-608P	0	NA	NA	NA	NA	NA
RNA5SP44	0	NA	NA	NA	NA	NA
ENSG00000287422	0	NA	NA	NA	NA	NA
ENSG00000226438	0	NA	NA	NA	NA	NA
HSPE1P8	2.52133	-0.585384	1.75468	-0.333614	0.738671	NA
BMP8A	94.4202	-0.175112	0.290372	-0.60306	0.546468	NA
OXCT2P1	3.03387	-0.488834	1.62892	-0.300098	0.764103	NA
PPIEL	166.579	-0.383804	0.218197	-1.75898	0.0785811	NA
PABPC4	5920	0.0560404	0.0403353	1.38936	0.164722	0.335432
PABPC4-AS1	11.2061	0.333289	0.827752	0.402643	0.687211	NA
SNORA55	0	NA	NA	NA	NA	NA
HEYL	513.609	0.20703	0.125532	1.64921	0.0991039	0.234798
ENSG00000225903	0	NA	NA	NA	NA	NA
NT5C1A	459.324	0.327873	0.133031	2.46463	0.0137156	0.0529879
HPCAL4	518.81	-0.0203448	0.126756	-0.160503	0.872485	0.931604
PPIE	2246.06	-0.147738	0.060694	-2.43414	0.0149273	0.0565208
ENSG00000225333	0.736474	-3.00216	3.37065	-0.890675	0.373103	NA
RNU7-121P	0	NA	NA	NA	NA	NA
ENSG00000289711	0	NA	NA	NA	NA	NA
BMP8B	619.676	0.402425	0.114181	3.52446	0.000424347	0.00311763
OXCT2	27.4911	0.0604946	0.531343	0.113852	0.909355	NA
BMP8B-AS1	1.74963	-0.402352	2.04768	-0.196491	0.844226	NA
ENSG00000261798	17.4891	0.25806	0.664946	0.388092	0.697948	NA
ENSG00000229213	0	NA	NA	NA	NA	NA
ENSG00000284719	7.48648	-0.383889	1.01506	-0.378194	0.705287	NA
LINC02811	0.259159	-1.47621	4.99032	-0.295815	0.767372	NA
TRIT1	1331.08	-0.718592	0.0867002	-8.28825	1.15e-16	5.85e-15
MYCL	501.252	0.17349	0.127352	1.36228	0.173108	0.347175
MYCL-AS1	0.477315	-2.38104	4.36987	-0.544878	0.585837	NA
MFSD2A	176.693	-0.376011	0.229065	-1.6415	0.100694	NA
ENSG00000228477	240.261	-0.265268	0.202613	-1.30924	0.190454	0.370011
CAP1	6052.47	0.132191	0.0386535	3.41991	0.000626417	0.00430311
PPT1	4692.71	0.181002	0.0460424	3.93121	8.45e-05	0.000788485
OAZ1P1	0.500617	2.45194	3.93898	0.622482	0.533625	NA
RLF	1833.61	-0.224422	0.0675292	-3.32334	0.000889462	0.00575045
RNU6-1237P	0	NA	NA	NA	NA	NA
TMCO2	0.500617	2.45194	3.93898	0.622482	0.533625	NA
ZMPSTE24-DT	246.021	-0.161634	0.185353	-0.872033	0.38319	0.58074
ZMPSTE24	2010.11	-0.257912	0.0672752	-3.83369	0.000126233	0.00111507
ENSG00000231296	0.259159	-1.47621	4.99032	-0.295815	0.767372	NA
COL9A2	105.746	0.437077	0.27968	1.56277	0.118106	NA
RPL21P20	32.0878	-0.651344	0.533167	-1.22165	0.22184	NA
SMAP2	2446.07	-0.106611	0.0583119	-1.82829	0.0675058	0.177543
ENSG00000213172	0	NA	NA	NA	NA	NA
ENSG00000290111	0	NA	NA	NA	NA	NA
ENSG00000284677	2.76802	2.14696	1.85881	1.15501	0.248085	NA
ZFP69B	142.135	-0.0684908	0.237686	-0.288157	0.773226	NA
ENSG00000260920	117.432	-0.103971	0.260818	-0.398636	0.690161	NA
ENSG00000279667	6.68029	-0.0782318	1.08491	-0.0721089	0.942515	NA
ZFP69	281.182	-0.0877143	0.168436	-0.520758	0.602536	0.759457
EXO5-DT	7.50826	-0.776951	1.04259	-0.745214	0.456143	NA
EXO5	78.8925	-0.140819	0.315635	-0.446145	0.655492	NA
ENSG00000227278	0	NA	NA	NA	NA	NA
ENSG00000238186	4.7276	0.808242	1.30376	0.619931	0.535304	NA
ZNF684	143.992	-0.250349	0.234939	-1.06559	0.286608	NA
ENSG00000286838	0.477315	-2.38104	4.36987	-0.544878	0.585837	NA
ENSG00000236505	0.756975	-3.0362	3.33872	-0.909392	0.363143	NA
GTF2F2P2	0.253382	1.46456	4.99531	0.293187	0.769379	NA
RIMS3	1258.48	0.228538	0.0809535	2.82308	0.00475653	0.0230005
ENSG00000287743	3.20451	-1.15123	1.58754	-0.725162	0.468352	NA
ENSG00000237899	5.71671	-0.110722	1.14947	-0.096324	0.923263	NA
NFYC-AS1	44.5608	-0.694462	0.436376	-1.59143	0.111512	NA
NFYC	1980.17	-0.0561975	0.0667809	-0.84152	0.400057	0.595799
MIR30E	0	NA	NA	NA	NA	NA
MIR30C1	0.259159	-1.47621	4.99032	-0.295815	0.767372	NA
KCNQ4	303.824	-0.107876	0.161554	-0.667741	0.504299	0.68545
RN7SL326P	0	NA	NA	NA	NA	NA
CITED4	167.664	-0.0536203	0.222618	-0.240862	0.809662	NA
ENSG00000229528	0	NA	NA	NA	NA	NA
ENSG00000228940	0	NA	NA	NA	NA	NA
ENSG00000286668	0	NA	NA	NA	NA	NA
UBE2V1P8	0	NA	NA	NA	NA	NA
CTPS1	5640.8	-0.0553622	0.0414556	-1.33546	0.181727	0.358687
SLFNL1-AS1	41.4182	0.155866	0.45979	0.338993	0.734615	NA
SLFNL1	27.1924	-0.287381	0.540163	-0.532025	0.594708	NA
SCMH1	2021.37	-0.349642	0.0636133	-5.49637	3.88e-08	7.74e-07
RPL23AP17	0.98894	3.43618	3.27622	1.04882	0.294259	NA
ENSG00000287400	0.247235	1.4467	4.99659	0.289537	0.772171	NA
SCMH1-DT	0.72455	-0.947284	3.48074	-0.27215	0.785507	NA
RPL36AP9	0	NA	NA	NA	NA	NA
ENSG00000291157	0	NA	NA	NA	NA	NA
ENSG00000286640	0	NA	NA	NA	NA	NA
FOXO6	246.065	-0.0910869	0.178687	-0.509757	0.610222	0.764714
FOXO6-AS1	0.745051	-0.995728	3.22738	-0.308525	0.757683	NA
RNA5SP45	0	NA	NA	NA	NA	NA
EDN2	4.93978	-0.864934	1.26675	-0.682799	0.494734	NA
HIVEP3	297.146	0.0026458	0.162119	0.0163201	0.986979	0.992318
ENSG00000230881	0.253382	1.46456	4.99531	0.293187	0.769379	NA
ENSG00000230638	0.247235	1.4467	4.99659	0.289537	0.772171	NA
ENSG00000284895	0	NA	NA	NA	NA	NA
ENSG00000287587	0.500617	2.45194	3.93898	0.622482	0.533625	NA
HNRNPFP1	0.739274	1.02352	3.23178	0.316706	0.751466	NA
ENSG00000228776	0.238658	-1.41621	4.99448	-0.283555	0.776752	NA
GUCA2B	0	NA	NA	NA	NA	NA
GUCA2A	0	NA	NA	NA	NA	NA
FOXJ3	2239.37	0.0101428	0.064723	0.156711	0.875472	0.933649
ENSG00000227527	11.2973	-0.0700716	0.841812	-0.083239	0.933662	NA
RIMKLA	520.62	0.0950266	0.128778	0.737909	0.46057	0.650663
ENSG00000235002	0	NA	NA	NA	NA	NA
ZMYND12	5.48626	-0.00122633	1.19726	-0.00102429	0.999183	NA
PPCS	699.874	0.0460582	0.108254	0.425464	0.670498	0.806729
CCDC30	137.26	-0.481134	0.244031	-1.97161	0.0486543	NA
RPS3AP11	0	NA	NA	NA	NA	NA
TMSB4XP1	0.984078	0.0683377	3.00878	0.0227128	0.981879	NA
RNU6-536P	0	NA	NA	NA	NA	NA
ENSG00000236180	0.756975	-3.0362	3.33872	-0.909392	0.363143	NA
PPIH	1238.74	-0.0136929	0.080041	-0.171073	0.864166	0.927406
ENSG00000285728	72.9232	-0.172102	0.328787	-0.523446	0.600664	NA
ENSG00000234917	5.41078	0.307349	1.26621	0.242731	0.808214	NA
YBX1	53855.4	0.125684	0.019345	6.49696	8.2e-11	2.42e-09
CLDN19	2.76802	2.14696	1.85881	1.15501	0.248085	NA
P3H1	2279.02	0.145017	0.0625268	2.31928	0.0203799	0.0719397
C1orf50	154.529	-0.102117	0.225755	-0.452334	0.651028	NA
ENSG00000283580	0	NA	NA	NA	NA	NA
C1orf50-AS1	0	NA	NA	NA	NA	NA
TMEM269	62.6474	-0.470667	0.356143	-1.32157	0.186312	NA
SVBP	383.397	0.121914	0.148238	0.822417	0.410839	0.605547
ERMAP	195.6	0.383196	0.202804	1.88949	0.0588265	NA
ZNF691-DT	185.214	0.345524	0.205185	1.68396	0.0921891	NA
ZNF691	545.581	-0.0543703	0.12095	-0.449528	0.653051	0.795389
ENSG00000233708	1.25759	-0.591047	2.4055	-0.245707	0.805909	NA
MKRN8P	3.2429	0.69825	1.53386	0.455223	0.648949	NA
ATP6V1E1P1	10.9373	-0.127587	0.87917	-0.145122	0.884615	NA
ENSG00000288955	2.25845	0.301614	1.865	0.161723	0.871524	NA
SLC2A1	1119.84	0.221966	0.0861443	2.57668	0.00997544	0.0412495
ATP6V0CP4	0	NA	NA	NA	NA	NA
SLC2A1-DT	30.9965	0.00895224	0.50422	0.0177546	0.985835	NA
ENSG00000283973	0.500617	2.45194	3.93898	0.622482	0.533625	NA
RNU6-880P	0	NA	NA	NA	NA	NA
ENSG00000277513	0	NA	NA	NA	NA	NA
CFAP144	12.9565	0.465592	0.776785	0.599384	0.548917	NA
EBNA1BP2	2991.89	-0.0221877	0.0580792	-0.382025	0.702443	0.828568
MIR6733	0	NA	NA	NA	NA	NA
CFAP57	15.3932	-0.351745	0.722177	-0.487062	0.626214	NA
RNA5SP46	0	NA	NA	NA	NA	NA
TMEM125	0.238658	-1.41621	4.99448	-0.283555	0.776752	NA
C1orf210	1.73436	2.6002	2.39327	1.08646	0.277275	NA
TIE1	1.02508	-0.0229263	2.96361	-0.00773596	0.993828	NA
MPL	6.49327	0.218228	1.10818	0.196924	0.843887	NA
ENSG00000287113	0.736474	-3.00216	3.37065	-0.890675	0.373103	NA
CDC20-DT	32.0929	0.078262	0.498221	0.157083	0.875179	NA
CDC20	5212.62	0.00371736	0.042297	0.087887	0.929966	0.963416
ELOVL1	965.518	-0.0950933	0.0920245	-1.03335	0.301441	0.503255
MIR6734	0	NA	NA	NA	NA	NA
ENSG00000288772	5.46911	-0.522489	1.18936	-0.439304	0.660441	NA
MED8	1118.69	-0.27815	0.0880935	-3.15745	0.00159157	0.00937539
MED8-AS1	9.53049	-0.307585	0.906733	-0.339223	0.734442	NA
SZT2	1673.52	-0.0404254	0.0752099	-0.537501	0.590922	0.752523
SZT2-AS1	0	NA	NA	NA	NA	NA
MIR6735	0	NA	NA	NA	NA	NA
HYI	0	NA	NA	NA	NA	NA
HYI-AS1	0.485892	0.0204504	4.11096	0.00497459	0.996031	NA
PTPRF	13416.9	0.28561	0.0289651	9.86049	6.17e-23	5.4e-21
KDM4A	1444.83	-0.0113353	0.0752631	-0.150609	0.880284	0.936378
ENSG00000284989	0	NA	NA	NA	NA	NA
KDM4A-AS1	69.462	-0.330166	0.343267	-0.961832	0.336134	NA
ST3GAL3	104.972	0.131936	0.277808	0.474917	0.634846	NA
ST3GAL3-AS1	0.259159	-1.47621	4.99032	-0.295815	0.767372	NA
ENSG00000233674	0	NA	NA	NA	NA	NA
MIR6079	0	NA	NA	NA	NA	NA
SHMT1P1	5.16689	-0.371081	1.27965	-0.289985	0.771828	NA
ARTN	18.9756	-0.14696	0.638797	-0.230057	0.818047	NA
LINC02918	18.3372	-0.119909	0.670335	-0.178879	0.858032	NA
ENSG00000288573	13.1598	-0.366245	0.767719	-0.477057	0.633322	NA
IPO13	1802.54	-0.0876068	0.0683339	-1.28204	0.199828	0.381927
ENSG00000285649	8.24067	1.01364	0.978408	1.03601	0.300197	NA
DPH2	1003.41	-0.0468045	0.092606	-0.505416	0.613267	0.767085
ATP6V0B	2506.61	-0.054696	0.0579676	-0.943563	0.345393	0.545849
B4GALT2	3353.96	0.141094	0.0507706	2.77904	0.0054519	0.0255685
CCDC24	77.7545	-0.306054	0.316275	-0.967685	0.333202	NA
SLC6A9	1139.9	0.136058	0.0840057	1.61963	0.105311	0.245163
ENSG00000230615	34.1509	0.0345339	0.47663	0.0724542	0.94224	NA
ENSG00000227163	0	NA	NA	NA	NA	NA
KRT8P47	0	NA	NA	NA	NA	NA
RN7SL479P	0	NA	NA	NA	NA	NA
KLF17	0.500617	2.45194	3.93898	0.622482	0.533625	NA
ENSG00000233514	65.1709	-0.0317579	0.376536	-0.0843423	0.932784	NA
KLF18	0.753628	0.964312	3.42959	0.281174	0.778577	NA
ENSG00000226804	0	NA	NA	NA	NA	NA
OOSP1P1	0	NA	NA	NA	NA	NA
ENSG00000227994	0	NA	NA	NA	NA	NA
ENSG00000271329	1.00458	0.0216727	2.79935	0.00774204	0.993823	NA
DMAP1	1082.25	-0.104349	0.0860783	-1.21226	0.225413	0.415247
ERI3	2756.31	0.0477534	0.0571285	0.835894	0.403215	0.598114
ERI3-IT1	4.5059	-0.325268	1.30325	-0.249583	0.80291	NA
RNU6-369P	0	NA	NA	NA	NA	NA
RNF220	2773.2	0.170602	0.0560253	3.04509	0.00232612	0.0128068
MIR5584	0.259159	-1.47621	4.99032	-0.295815	0.767372	NA
TMEM53	143.455	0.116869	0.234537	0.498298	0.618274	NA
ARMH1	19.2734	-0.261125	0.638259	-0.40912	0.682451	NA
RNU5F-1	0.745421	1.03844	3.44297	0.301611	0.762949	NA
RNU5D-1	0	NA	NA	NA	NA	NA
KIF2C	3750.93	0.119373	0.0482849	2.47226	0.0134261	0.0520687
ENSG00000225721	4.22716	-1.23997	1.40318	-0.883689	0.376864	NA
RPS8	57765.6	0.240953	0.0192205	12.5363	4.73e-36	8.41e-34
SNORD55	0	NA	NA	NA	NA	NA
SNORD46	14.2253	0.0588881	0.732548	0.0803881	0.935929	NA
SNORD38A	2.22117	-0.279941	1.87312	-0.149452	0.881197	NA
SNORD38B	0	NA	NA	NA	NA	NA
RPS15AP11	119.458	-0.107846	0.271181	-0.397691	0.690858	NA
BEST4	2.25305	1.81856	1.92388	0.945256	0.344528	NA
PLK3	178.742	-0.505356	0.211121	-2.39368	0.0166804	NA
DYNLT4	0.485892	0.0204504	4.11096	0.00497459	0.996031	NA
ENSG00000290041	0	NA	NA	NA	NA	NA
BTBD19	12.2172	0.431677	0.797865	0.54104	0.58848	NA
PTCH2	66.1972	-0.832305	0.350939	-2.37165	0.0177088	NA
RNU5E-6P	0	NA	NA	NA	NA	NA
ENSG00000226499	52.0126	-0.449467	0.410236	-1.09563	0.273241	NA
EIF2B3	1734.06	-0.261639	0.0696399	-3.75703	0.000171944	0.00145065
RNA5SP47	0.51254	-0.0158638	4.03348	-0.00393303	0.996862	NA
CCNB1IP1P1	0	NA	NA	NA	NA	NA
PPIAP35	2.77677	-0.292157	1.72366	-0.169498	0.865405	NA
MRPS17P1	4.92506	-1.19352	1.28732	-0.927137	0.353855	NA
HECTD3	1227.4	0.024381	0.0806394	0.302346	0.762388	0.867033
UROD	2530.26	0.175819	0.0571643	3.07568	0.0021002	0.0117653
ZSWIM5	757.69	0.179972	0.106701	1.68669	0.0916623	0.222051
OSTCP5	0.971785	0.0411433	3.02265	0.0136117	0.98914	NA
LINC01144	48.409	0.0413162	0.401388	0.102933	0.918016	NA
HPDL	6.25627	0.129232	1.11896	0.115493	0.908054	NA
MUTYH	61.5617	0.283245	0.356459	0.794608	0.426841	NA
ENSG00000288208	0	NA	NA	NA	NA	NA
TOE1	935.029	-0.369651	0.0969321	-3.8135	0.000137011	0.00119183
TESK2	294.794	0.151976	0.165096	0.920531	0.357295	0.556609
PPIAP36	0	NA	NA	NA	NA	NA
CCDC163	189.172	-0.328394	0.203607	-1.61288	0.10677	NA
MMACHC	996.633	0.0724636	0.0894544	0.810062	0.417905	0.611333
PRDX1	7376.92	0.171475	0.0352587	4.86334	1.15e-06	1.76e-05
HMGB1P48	0	NA	NA	NA	NA	NA
AKR1A1	2277.42	-0.0950604	0.0607768	-1.56409	0.117796	0.265766
ENSG00000281133	7.036	1.07647	1.07725	0.999272	0.317663	NA
ENSG00000280836	8.79233	0.089283	0.968271	0.0922086	0.926532	NA
ENSG00000289407	38.4539	-0.109653	0.460162	-0.238292	0.811655	NA
NASP	9946.6	0.176156	0.0312819	5.63122	1.79e-08	3.77e-07
ENSG00000281112	0	NA	NA	NA	NA	NA
ENSG00000281825	0.492039	0.0359664	4.09248	0.0087884	0.992988	NA
CCDC17	9.29166	0.547608	0.927741	0.59026	0.555016	NA
GPBP1L1	3528.92	-0.0320863	0.0500813	-0.640684	0.521728	0.700492
RPS15AP10	3.0009	2.33128	1.74899	1.33293	0.182555	NA
RPL7AP16	8.96485	0.66542	0.929049	0.716237	0.473845	NA
TMEM69	1208.82	0.218872	0.0838102	2.61152	0.00901403	0.0381538
IPP	570.571	0.289938	0.1183	2.45086	0.0142515	0.0545337
ENSG00000230896	44.8225	0.335157	0.417672	0.802442	0.422297	NA
RPL6P1	8.87687	-0.134173	0.966855	-0.138772	0.88963	NA
MAST2	2328.22	0.00845544	0.0599215	0.141109	0.887784	0.940589
TMA16P2	3.73475	-1.99459	1.53184	-1.30209	0.192886	NA
PIK3R3	1008.96	-0.252709	0.0891104	-2.83591	0.00456956	0.0222957
P3R3URF-PIK3R3	0	NA	NA	NA	NA	NA
ENSG00000226957	0.259159	-1.47621	4.99032	-0.295815	0.767372	NA
COX7BP4	0	NA	NA	NA	NA	NA
ENSG00000227857	3.04822	-0.506791	1.63855	-0.309292	0.757099	NA
TSPAN1	3.48734	0.0166729	1.46182	0.0114056	0.9909	NA
P3R3URF	0	NA	NA	NA	NA	NA
POMGNT1	1904.1	0.222002	0.0665524	3.33574	0.000850722	0.00553834
LURAP1	41.6929	-0.217562	0.430846	-0.504964	0.613584	NA
RAD54L	1876.37	0.0455381	0.0657581	0.69251	0.488617	0.672664
LRRC41	2645.1	0.116005	0.0562744	2.06141	0.039264	0.118288
UQCRH	6163.45	0.235966	0.0387122	6.09539	1.09e-09	2.75e-08
NSUN4	1282.74	-0.198922	0.0806685	-2.46592	0.0136663	0.0528171
ENSG00000225779	1.25759	-0.591047	2.4055	-0.245707	0.805909	NA
FAAH	98.0018	-0.130978	0.282222	-0.464094	0.64258	NA
FAAHP1	0	NA	NA	NA	NA	NA
ENSG00000291138	66.2613	-0.358184	0.342952	-1.04441	0.296294	NA
LINC01398	3.24253	0.229291	1.51389	0.151458	0.879614	NA
DMBX1	428.332	0.103738	0.136958	0.757441	0.448786	0.640387
TMEM275	0	NA	NA	NA	NA	NA
MKNK1-AS1	2.52339	-0.620919	1.91325	-0.324536	0.745533	NA
KNCN	0.777476	-3.0709	3.59228	-0.854862	0.392628	NA
MKNK1	778.064	0.0879315	0.10094	0.871126	0.383686	0.580939
MOB3C	87.1783	-0.0382442	0.299324	-0.127769	0.898332	NA
ATPAF1	4713.07	0.153688	0.0463158	3.31826	0.000905809	0.00582923
NENFP1	0.497816	-2.4343	3.94741	-0.616684	0.537443	NA
TEX38	2.02017	1.55908	2.08382	0.748184	0.454349	NA
EFCAB14-AS1	0	NA	NA	NA	NA	NA
EFCAB14	1673.13	0.166121	0.0702943	2.36322	0.0181171	0.0657363
ENSG00000236476	0	NA	NA	NA	NA	NA
CYP4B1	0	NA	NA	NA	NA	NA
CYP4Z2P	0	NA	NA	NA	NA	NA
TUBAP8	0	NA	NA	NA	NA	NA
CYP4A11	0	NA	NA	NA	NA	NA
CYP4A26P	0	NA	NA	NA	NA	NA
CYP4A43P	0	NA	NA	NA	NA	NA
CYP4A27P	0	NA	NA	NA	NA	NA
CYP4A44P	0	NA	NA	NA	NA	NA
CYP4X1	26.5685	0.206517	0.550201	0.375348	0.707402	NA
CYP4Z1	0.253382	1.46456	4.99531	0.293187	0.769379	NA
TUBAP9	0.259159	-1.47621	4.99032	-0.295815	0.767372	NA
CYP4A22-AS1	8.2552	0.0900591	0.961915	0.0936248	0.925407	NA
CYP4A22	0.238658	-1.41621	4.99448	-0.283555	0.776752	NA
MTND1P34	0	NA	NA	NA	NA	NA
LINC00853	10.9108	0.683748	0.869663	0.786222	0.431737	NA
ENSG00000290081	0.485892	0.0204504	4.11096	0.00497459	0.996031	NA
PDZK1IP1	0.477315	-2.38104	4.36987	-0.544878	0.585837	NA
TAL1	45.2149	-0.39067	0.425171	-0.918854	0.358172	NA
ENSG00000226252	0	NA	NA	NA	NA	NA
STIL	2103.55	-0.259879	0.0622404	-4.1754	2.97e-05	0.000317703
CMPK1	1991.62	0.0923852	0.0645873	1.43039	0.152605	0.319108
LINC01389	14.8755	0.405703	0.740832	0.547631	0.583945	NA
FOXE3	4.25904	-0.162954	1.33425	-0.122131	0.902795	NA
FOXD2-AS1	470.603	0.114376	0.13012	0.879006	0.379398	0.577687
FOXD2	260.078	0.338881	0.17495	1.93702	0.0527435	0.148253
ENSG00000271355	0	NA	NA	NA	NA	NA
RPL21P24	0	NA	NA	NA	NA	NA
ATP6V0E1P4	0	NA	NA	NA	NA	NA
LINC01738	0.51254	-0.0158638	4.03348	-0.00393303	0.996862	NA
TRABD2B	223.946	0.104591	0.191684	0.545646	0.585309	0.747925
ENSG00000223814	0	NA	NA	NA	NA	NA
ENSG00000225028	0.730697	-0.933666	3.47037	-0.26904	0.787899	NA
LINC02794	0	NA	NA	NA	NA	NA
ENSG00000231413	0	NA	NA	NA	NA	NA
CYP46A4P	0	NA	NA	NA	NA	NA
ENSG00000290466	0.492039	0.0359664	4.09248	0.0087884	0.992988	NA
ENSG00000279096	0	NA	NA	NA	NA	NA
SKINT1L	0	NA	NA	NA	NA	NA
ENSG00000291246	0	NA	NA	NA	NA	NA
ENSG00000223720	0	NA	NA	NA	NA	NA
SLC5A9	2.72999	0.275796	1.65617	0.166527	0.867742	NA
ENSG00000272491	1.26654	1.99532	2.66876	0.747659	0.454666	NA
ENSG00000279214	0.247235	1.4467	4.99659	0.289537	0.772171	NA
SPATA6	329.337	-0.204264	0.158549	-1.28833	0.197631	0.37922
PPP1R8P1	0	NA	NA	NA	NA	NA
RNU6-723P	0	NA	NA	NA	NA	NA
ENSG00000235105	15.5945	-0.0269708	0.729264	-0.0369836	0.970498	NA
RNU4-61P	0	NA	NA	NA	NA	NA
RPL21P25	0.238658	-1.41621	4.99448	-0.283555	0.776752	NA
AGBL4	0.777476	-3.0709	3.59228	-0.854862	0.392628	NA
ENSG00000287661	0	NA	NA	NA	NA	NA
BEND5	27.0575	0.365916	0.549766	0.665585	0.505676	NA
ENSG00000286597	0	NA	NA	NA	NA	NA
ENSG00000229846	0.259159	-1.47621	4.99032	-0.295815	0.767372	NA
AGBL4-AS1	0	NA	NA	NA	NA	NA
AGBL4-IT1	0	NA	NA	NA	NA	NA
ENSG00000237478	0	NA	NA	NA	NA	NA
ZNF859P	0	NA	NA	NA	NA	NA
ENSG00000279324	0	NA	NA	NA	NA	NA
MTND2P29	0	NA	NA	NA	NA	NA
ELAVL4	1.72298	-0.38813	2.0809	-0.186521	0.852037	NA
ENSG00000230828	0	NA	NA	NA	NA	NA
ELAVL4-AS1	0	NA	NA	NA	NA	NA
ENSG00000233407	0	NA	NA	NA	NA	NA
LINC02808	0	NA	NA	NA	NA	NA
ENSG00000284645	0	NA	NA	NA	NA	NA
ENSG00000234080	5.92015	-0.459702	1.1569	-0.397355	0.691106	NA
HMGB1P45	4.02616	-0.366979	1.38257	-0.265434	0.790675	NA
FCF1P6	1.20187	-1.94458	2.90347	-0.669743	0.503022	NA
DMRTA2	41.4062	-0.0969531	0.433599	-0.223601	0.823068	NA
ENSG00000284700	0	NA	NA	NA	NA	NA
FAF1	4467.79	-0.246132	0.0462698	-5.31951	1.04e-07	1.93e-06
FAF1-AS1	2.76279	0.267812	1.65162	0.162151	0.871187	NA
RNU6-1026P	0	NA	NA	NA	NA	NA
PHB1P12	14.4671	-0.811493	0.738445	-1.09892	0.271802	NA
MRPS6P2	0	NA	NA	NA	NA	NA
CDKN2C	1534.66	0.213981	0.0722431	2.96196	0.00305687	0.016087
ENSG00000290102	0.238658	-1.41621	4.99448	-0.283555	0.776752	NA
MIR4421	0.259159	-1.47621	4.99032	-0.295815	0.767372	NA
MIR6500	0.259159	-1.47621	4.99032	-0.295815	0.767372	NA
C1orf185	0.72455	-0.947284	3.48074	-0.27215	0.785507	NA
CFL1P2	1.25425	1.98078	2.67569	0.740288	0.459125	NA
LINC01562	0.739274	1.02352	3.23178	0.316706	0.751466	NA
RNF11	1387.6	-0.0518511	0.0766328	-0.676618	0.498649	0.681557
ENSG00000233406	104.998	-0.289706	0.28836	-1.00467	0.315058	NA
ENSG00000236434	0.756975	-3.0362	3.33872	-0.909392	0.363143	NA
TTC39A	578.86	0.148977	0.116506	1.27871	0.201001	0.383582
TTC39A-AS1	0.259159	-1.47621	4.99032	-0.295815	0.767372	NA
EPS15	2113.34	0.0689511	0.0627406	1.09899	0.271773	0.469382
ENSG00000232027	1.22237	-1.9708	2.70087	-0.729692	0.465579	NA
RNU6-877P	0	NA	NA	NA	NA	NA
ENSG00000238140	1.72876	-1.31489	2.21564	-0.593458	0.552875	NA
EPS15-AS1	9.48317	0.467009	0.89902	0.519464	0.603437	NA
RNU6-1281P	0	NA	NA	NA	NA	NA
CALR4P	0.977932	0.0528839	2.82565	0.0187156	0.985068	NA
OSBPL9	3284.15	-0.0845691	0.0523467	-1.61556	0.10619	0.246428
GAPDHP51	0	NA	NA	NA	NA	NA
SLC25A6P3	0	NA	NA	NA	NA	NA
ENSG00000212624	0	NA	NA	NA	NA	NA
NRDC	5753.62	-0.0541833	0.0397692	-1.36244	0.173058	0.347175
ENSG00000266993	9.4444	-0.300928	0.939778	-0.320212	0.748807	NA
ENSG00000272175	0	NA	NA	NA	NA	NA
MIR761	0	NA	NA	NA	NA	NA
TSEN15P2	0.506763	2.46745	4.26608	0.578386	0.563003	NA
RAB3B	727.904	0.169635	0.105798	1.60338	0.10885	0.251122
RNA5SP48	0	NA	NA	NA	NA	NA
ENSG00000229032	0	NA	NA	NA	NA	NA
RN7SL290P	0	NA	NA	NA	NA	NA
TXNDC12	340.448	0.283049	0.157241	1.80009	0.0718464	0.186034
ENSG00000285839	0	NA	NA	NA	NA	NA
KTI12	172.31	-0.0208267	0.215542	-0.0966244	0.923025	NA
ENSG00000223390	1.72821	2.59547	2.43483	1.06598	0.286434	NA
TXNDC12-AS1	0.247235	1.4467	4.99659	0.289537	0.772171	NA
BTF3L4	2644.79	0.126203	0.0593576	2.12615	0.0334908	0.105018
ZFYVE9	1395.34	0.0790529	0.0817639	0.966845	0.333622	0.534749
RN7SL788P	0	NA	NA	NA	NA	NA
ENSG00000228407	11.2514	-0.312572	0.831737	-0.375806	0.707061	NA
ENSG00000223429	0	NA	NA	NA	NA	NA
PDCL3P6	0.736474	-3.00216	3.37065	-0.890675	0.373103	NA
ENSG00000236004	0.259159	-1.47621	4.99032	-0.295815	0.767372	NA
DNAJC19P7	0.238658	-1.41621	4.99448	-0.283555	0.776752	NA
ANAPC10P1	1.22237	-1.9708	2.70087	-0.729692	0.465579	NA
CC2D1B	1143.69	-0.0569708	0.0832752	-0.684127	0.493895	0.677141
ENSG00000272100	4.04666	-0.377106	1.40703	-0.268016	0.788687	NA
ENSG00000287078	1.72913	-0.379978	2.07864	-0.182801	0.854954	NA
PLA2G12AP1	9.46899	-0.294826	0.896711	-0.328786	0.742318	NA
ORC1	3258.48	-0.269599	0.0528208	-5.10404	3.32e-07	5.63e-06
PRPF38A	3425.54	0.0837319	0.049387	1.69543	0.0899948	0.219339
TUT4	2721.78	0.02335	0.0561732	0.415679	0.677645	0.81106
ENSG00000272371	0	NA	NA	NA	NA	NA
EEF1GP7	0.259159	-1.47621	4.99032	-0.295815	0.767372	NA
GPX7	2.51798	0.573719	1.74346	0.329068	0.742104	NA
SHISAL2A	0	NA	NA	NA	NA	NA
COA7	2550.01	-0.0347191	0.0600319	-0.578344	0.563032	0.730956
NDUFS5P3	3.72917	1.03797	1.49033	0.696472	0.486133	NA
RN7SL62P	0	NA	NA	NA	NA	NA
ZYG11B	2236.99	-0.0679543	0.0602661	-1.12757	0.259501	0.455961
RNU2-30P	0	NA	NA	NA	NA	NA
RPS13P2	251.491	-0.302327	0.207115	-1.45971	0.144371	0.306409
RNU6-969P	0.995087	3.4443	3.01712	1.14159	0.253627	NA
ZYG11A	716.719	-0.151269	0.106611	-1.41889	0.155932	0.323291
ENSG00000242391	2.49468	-0.576335	1.72513	-0.334083	0.738317	NA
ECHDC2	437.229	0.0343261	0.140631	0.244087	0.807164	0.894361
ENSG00000230953	2.21502	-0.286452	1.85101	-0.154754	0.877015	NA
ENSG00000231866	0	NA	NA	NA	NA	NA
SCP2	2255.25	0.168052	0.0605497	2.77544	0.00551275	0.0257891
ENSG00000264834	0.253382	1.46456	4.99531	0.293187	0.769379	NA
ENSG00000266188	0	NA	NA	NA	NA	NA
ENSG00000265815	0	NA	NA	NA	NA	NA
H3P2	0	NA	NA	NA	NA	NA
RRAS2P1	0.998433	0.00875396	2.65075	0.00330244	0.997365	NA
TUBBP10	0.753998	3.04197	3.34296	0.909962	0.362842	NA
PODN	0.771699	-1.02983	3.40512	-0.302435	0.762321	NA
ENSG00000232993	0	NA	NA	NA	NA	NA
HIGD1AP11	0	NA	NA	NA	NA	NA
SLC1A7	0.238658	-1.41621	4.99448	-0.283555	0.776752	NA
ENSG00000235563	0	NA	NA	NA	NA	NA
ENSG00000277397	0	NA	NA	NA	NA	NA
CPT2	989.954	0.000561708	0.0903207	0.00621904	0.995038	0.996906
ENSG00000236723	4.45615	1.03499	1.36135	0.760266	0.447096	NA
CZIB	1148.74	0.21884	0.0841728	2.59989	0.0093255	0.0392498
CZIB-DT	5.53621	0.512949	1.21907	0.42077	0.673923	NA
MAGOH	1594.54	0.0823789	0.0765367	1.07633	0.281779	0.481404
MAGOH-DT	31.9667	0.556295	0.492945	1.12851	0.259103	NA
LRP8	1041.56	0.170971	0.0883013	1.93622	0.0528407	0.148452
ENSG00000234578	0	NA	NA	NA	NA	NA
ENSG00000228838	0.998433	0.00875396	2.65075	0.00330244	0.997365	NA
ENSG00000232762	1.01036	-1.58517	2.88196	-0.550032	0.582297	NA
LRP8-DT	2.21539	0.383619	2.00189	0.191628	0.848034	NA
ENSG00000285954	0.247235	1.4467	4.99659	0.289537	0.772171	NA
ENSG00000226938	0	NA	NA	NA	NA	NA
LINC02812	0	NA	NA	NA	NA	NA
SLC25A3P1	0	NA	NA	NA	NA	NA
ENSG00000288527	0	NA	NA	NA	NA	NA
DMRTB1	0	NA	NA	NA	NA	NA
GLIS1	77.986	0.450685	0.318267	1.41606	0.156759	NA
RNU7-95P	0	NA	NA	NA	NA	NA
NDC1	5204.82	0.158785	0.0414334	3.83229	0.000126954	0.00111911
ENSG00000201003	0.492039	0.0359664	4.09248	0.0087884	0.992988	NA
ENSG00000229687	0	NA	NA	NA	NA	NA
YIPF1	477.858	-0.00427732	0.130994	-0.0326529	0.973951	0.986721
DIO1	4.50981	1.40248	1.3794	1.01673	0.309281	NA
IFT25	803.23	0.140833	0.0990561	1.42175	0.155099	0.322132
LRRC42	1029.54	-0.15385	0.0935506	-1.64457	0.100059	0.236561
HNRNPA3P12	27.0021	-0.208714	0.58064	-0.359455	0.719255	NA
LDLRAD1	0.992656	1.61216	2.89348	0.557171	0.577411	NA
TMEM59	2921.26	0.0589869	0.0532944	1.10681	0.268375	0.465317
ENSG00000280378	7.72307	-0.453015	1.00151	-0.452332	0.65103	NA
TCEANC2	2390.53	0.0347682	0.0587825	0.591472	0.554204	0.723611
MIR4781	0	NA	NA	NA	NA	NA
COX7BP3	1.7528	2.61515	2.42708	1.07749	0.281262	NA
ENSG00000279049	0	NA	NA	NA	NA	NA
ENSG00000256407	5.44655	-0.500153	1.20893	-0.413715	0.679083	NA
CDCP2	0.751198	-0.983182	3.2187	-0.305459	0.760016	NA
ENSG00000280425	2.25845	0.301614	1.865	0.161723	0.871524	NA
CYB5RL	1479.37	0.0913409	0.0739658	1.23491	0.216865	0.404554
MRPL37	9778.43	0.057694	0.0322612	1.78834	0.0737215	0.189184
SSBP3	3433.16	0.0889073	0.0495244	1.79522	0.0726186	0.187427
SSBP3-AS1	20.572	-0.28516	0.629464	-0.453021	0.650533	NA
ENSG00000225632	0	NA	NA	NA	NA	NA
ENSG00000232245	0	NA	NA	NA	NA	NA
ENSG00000287582	0	NA	NA	NA	NA	NA
LINC02784	0	NA	NA	NA	NA	NA
ENSG00000237173	0	NA	NA	NA	NA	NA
HNRNPA1P63	2.24075	1.81041	1.94312	0.931705	0.351489	NA
ACOT11	96.3897	-0.235102	0.283932	-0.828024	0.407657	NA
FAM151A	3.96076	2.15323	1.57562	1.36659	0.171754	NA
ENSG00000230728	0.259159	-1.47621	4.99032	-0.295815	0.767372	NA
MROH7	1.25461	3.77692	2.75043	1.37321	0.169687	NA
MROH7-TTC4	0	NA	NA	NA	NA	NA
TTC4	184.02	-0.141105	0.212101	-0.665275	0.505875	NA
PARS2	840.761	0.0828334	0.101311	0.817615	0.413577	0.607892
TTC22	2.2208	-0.979744	1.86254	-0.526026	0.59887	NA
ENSG00000237453	0.247235	1.4467	4.99659	0.289537	0.772171	NA
LEXM	0.756975	-3.0362	3.33872	-0.909392	0.363143	NA
DHCR24	6035.2	0.128373	0.0386694	3.31976	0.000900955	0.005808
ENSG00000287724	0.49447	2.43627	4.30816	0.5655	0.571733	NA
ENSG00000242396	1.75821	0.410361	2.04462	0.200702	0.840931	NA
DHCR24-DT	8.04002	-0.370755	0.99631	-0.372128	0.709797	NA
ENSG00000284601	0	NA	NA	NA	NA	NA
TMEM61	0.253382	1.46456	4.99531	0.293187	0.769379	NA
ENSG00000233271	0	NA	NA	NA	NA	NA
BSND	0.238658	-1.41621	4.99448	-0.283555	0.776752	NA
PCSK9	6.47649	0.0110344	1.07928	0.0102239	0.991843	NA
USP24	7009.34	-0.0223818	0.0369014	-0.606529	0.544163	0.716761
MIR4422HG	0.247235	1.4467	4.99659	0.289537	0.772171	NA
GYG1P3	1.95306	-1.54434	2.06545	-0.747702	0.45464	NA
MIR4422	0	NA	NA	NA	NA	NA
ENSG00000234810	0.259159	-1.47621	4.99032	-0.295815	0.767372	NA
GOT2P1	0	NA	NA	NA	NA	NA
MTCO2P34	0	NA	NA	NA	NA	NA
RN7SKP291	0	NA	NA	NA	NA	NA
RNU6-830P	0	NA	NA	NA	NA	NA
LINC01755	0	NA	NA	NA	NA	NA
LINC01753	0	NA	NA	NA	NA	NA
PIGQP1	0	NA	NA	NA	NA	NA
ENSG00000235612	0	NA	NA	NA	NA	NA
ENSG00000260971	0.253382	1.46456	4.99531	0.293187	0.769379	NA
ENSG00000284686	2.98915	0.00444069	1.58165	0.00280764	0.99776	NA
RPSAP20	0	NA	NA	NA	NA	NA
LINC01767	2.259	-3.00679	2.2177	-1.35581	0.175159	NA
PLPP3	462.756	0.0661366	0.132305	0.499879	0.617161	0.770473
RPL21P23	0	NA	NA	NA	NA	NA
RPL23AP85	0	NA	NA	NA	NA	NA
ENSG00000225475	37.6165	-0.394639	0.485681	-0.812547	0.416478	NA
PRKAA2	2676.19	-0.153563	0.0554957	-2.76711	0.00565562	0.0263146
FYB2	3.22835	-2.44658	1.70948	-1.43118	0.152378	NA
ENSG00000229913	0	NA	NA	NA	NA	NA
C8A	0.259159	-1.47621	4.99032	-0.295815	0.767372	NA
C8B	0	NA	NA	NA	NA	NA
ENSG00000236341	0	NA	NA	NA	NA	NA
DAB1	40.5439	-0.11092	0.440166	-0.251996	0.801044	NA
ENSG00000227935	0.485892	0.0204504	4.11096	0.00497459	0.996031	NA
RPS20P5	0.247235	1.4467	4.99659	0.289537	0.772171	NA
DAB1-AS1	0	NA	NA	NA	NA	NA
ENSG00000290536	0.253382	1.46456	4.99531	0.293187	0.769379	NA
HNRNPA1P6	0	NA	NA	NA	NA	NA
RPS26P15	6.43603	-0.893998	1.10911	-0.806051	0.420214	NA
ENSG00000235038	0	NA	NA	NA	NA	NA
ENSG00000230546	0	NA	NA	NA	NA	NA
ENSG00000233216	0.238658	-1.41621	4.99448	-0.283555	0.776752	NA
OMA1	826.471	0.0363799	0.101585	0.358122	0.720252	0.8401
ENSG00000286918	14.2069	0.0561587	0.742745	0.0756097	0.93973	NA
ENSG00000270209	0.259159	-1.47621	4.99032	-0.295815	0.767372	NA
RN7SL713P	0	NA	NA	NA	NA	NA
TACSTD2	0.253382	1.46456	4.99531	0.293187	0.769379	NA
ENSG00000185839	41.0202	-0.424437	0.439064	-0.966686	0.333701	NA
MYSM1	2623.9	-0.332865	0.0566384	-5.87702	4.18e-09	9.73e-08
ENSG00000283445	0.238658	-1.41621	4.99448	-0.283555	0.776752	NA
JUN	12710.5	-0.262447	0.0286697	-9.15416	5.48e-20	3.79e-18
ENSG00000290013	0.975131	-3.40849	3.03718	-1.12226	0.261754	NA
LINC01135	13.4482	0.338582	0.758113	0.446611	0.655156	NA
ENSG00000272226	4.39688	-0.625463	1.52038	-0.411385	0.68079	NA
ENSG00000231740	0	NA	NA	NA	NA	NA
LINC02777	7.17871	1.16538	1.11933	1.04114	0.297811	NA
LINC01358	0.238658	-1.41621	4.99448	-0.283555	0.776752	NA
PHB1P3	15.6311	-0.586326	0.709367	-0.826547	0.408494	NA
ENSG00000241042	0.247235	1.4467	4.99659	0.289537	0.772171	NA
ENSG00000235215	0	NA	NA	NA	NA	NA
FGGY-DT	27.2403	-0.180195	0.533891	-0.337513	0.73573	NA
ENSG00000270457	1.00086	1.55252	3.08828	0.502712	0.615166	NA
FGGY	228.626	0.313086	0.184688	1.69521	0.0900346	0.219388
MIR4711	0	NA	NA	NA	NA	NA
ENSG00000226883	0	NA	NA	NA	NA	NA
HOOK1	2403.27	0.0191664	0.0589727	0.325004	0.745178	0.856129
CYP2J2	104.596	-0.486675	0.275225	-1.76828	0.0770141	NA
RN7SL475P	0	NA	NA	NA	NA	NA
C1orf87	0.477315	-2.38104	4.36987	-0.544878	0.585837	NA
PGBD4P8	0	NA	NA	NA	NA	NA
LINC02778	0	NA	NA	NA	NA	NA
LINC01748	8.29303	-0.452395	0.99542	-0.454477	0.649486	NA
ENSG00000231252	2.22415	-2.97494	2.22332	-1.33806	0.180876	NA
NFIA	762.353	0.142243	0.105635	1.34655	0.178126	0.353963
NFIA-AS2	0	NA	NA	NA	NA	NA
NFIA-AS1	0	NA	NA	NA	NA	NA
ENSG00000284808	0	NA	NA	NA	NA	NA
ENSG00000287224	0.51254	-0.0158638	4.03348	-0.00393303	0.996862	NA
ENSG00000223920	0	NA	NA	NA	NA	NA
TM2D1	918.602	-0.0457248	0.0935308	-0.488875	0.62493	0.77547
PATJ-DT	5.69901	0.403038	1.1677	0.345155	0.729978	NA
PATJ	1583.98	0.0601463	0.0714269	0.842067	0.39975	0.595764
RNU6-414P	0	NA	NA	NA	NA	NA
RNU6-1177P	0	NA	NA	NA	NA	NA
LAMTOR5P1	1.00421	-1.59623	2.88766	-0.552776	0.580417	NA
RN7SL180P	0	NA	NA	NA	NA	NA
MIR3116-1	0	NA	NA	NA	NA	NA
MIR3116-2	0	NA	NA	NA	NA	NA
PIGPP2	0	NA	NA	NA	NA	NA
RPS15AP7	0	NA	NA	NA	NA	NA
L1TD1	0	NA	NA	NA	NA	NA
ENSG00000237227	0	NA	NA	NA	NA	NA
KANK4	9.75742	0.685378	0.892436	0.767986	0.442496	NA
RNU6-371P	0	NA	NA	NA	NA	NA
USP1	8712.85	-0.218024	0.035208	-6.19244	5.92e-10	1.56e-08
DOCK7	4352.44	0.117881	0.0443513	2.65788	0.00786331	0.0342804
ENSG00000270549	0	NA	NA	NA	NA	NA
ANGPTL3	1.02508	-0.0229263	2.96361	-0.00773596	0.993828	NA
ENSG00000278967	3.013	-1.00294	1.60487	-0.624934	0.532014	NA
RPL13AP9	0.253382	1.46456	4.99531	0.293187	0.769379	NA
DOCK7-DT	12.2819	-0.534058	0.801793	-0.666079	0.505361	NA
ATG4C	1533.96	-0.161592	0.0736237	-2.19483	0.0281755	0.0920346
ENSG00000234318	2.75719	-2.15784	1.86344	-1.15799	0.246868	NA
ENSG00000237163	0	NA	NA	NA	NA	NA
LINC01739	0	NA	NA	NA	NA	NA
ENSG00000286455	0	NA	NA	NA	NA	NA
ENSG00000227485	0	NA	NA	NA	NA	NA
ENSG00000229225	0	NA	NA	NA	NA	NA
ENSG00000203605	0.259159	-1.47621	4.99032	-0.295815	0.767372	NA
LINC00466	2.23832	1.02146	1.84812	0.5527	0.580469	NA
RNA5SP49	0	NA	NA	NA	NA	NA
ENSG00000228734	0	NA	NA	NA	NA	NA
RPSAP65	0	NA	NA	NA	NA	NA
FOXD3-AS1	301.837	-0.0449938	0.168091	-0.267676	0.788949	0.88191
FOXD3	327.676	-0.0240212	0.154807	-0.155168	0.876689	0.934046
MIR6068	0	NA	NA	NA	NA	NA
ENSG00000236674	2.24167	-0.298215	1.8341	-0.162595	0.870838	NA
ALG6	1494.31	0.105322	0.0755852	1.39341	0.163494	0.33366
ITGB3BP	2114.29	0.119748	0.0624901	1.91627	0.0553303	0.153522
ENSG00000286429	0.51254	-0.0158638	4.03348	-0.00393303	0.996862	NA
EFCAB7	666.837	-0.359718	0.108578	-3.313	0.000922995	0.00592621
RN7SL488P	0.259159	-1.47621	4.99032	-0.295815	0.767372	NA
RNU7-123P	5.03894	-0.30256	1.2542	-0.241237	0.809372	NA
DLEU2L	12.4143	-0.451009	0.791816	-0.569588	0.568957	NA
ENSG00000276884	0	NA	NA	NA	NA	NA
ENSG00000278287	0	NA	NA	NA	NA	NA
ENSG00000277565	0	NA	NA	NA	NA	NA
ENSG00000275823	0	NA	NA	NA	NA	NA
ENSG00000277689	0	NA	NA	NA	NA	NA
ENSG00000274199	0	NA	NA	NA	NA	NA
PGM1	4005.34	0.225118	0.0461561	4.87732	1.08e-06	1.66e-05
RN7SL130P	6.22348	0.132322	1.10317	0.119947	0.904525	NA
ROR1	632.802	0.0295213	0.11199	0.263606	0.792084	0.884355
ENSG00000177452	0.51254	-0.0158638	4.03348	-0.00393303	0.996862	NA
CFL1P3	4.29389	-0.185867	1.3632	-0.136346	0.891547	NA
RNU6-809P	0	NA	NA	NA	NA	NA
ROR1-AS1	1.75821	0.410361	2.04462	0.200702	0.840931	NA
ENSG00000284928	0	NA	NA	NA	NA	NA
UBE2U	0.72455	-0.947284	3.48074	-0.27215	0.785507	NA
RNU7-62P	0	NA	NA	NA	NA	NA
CACHD1	2359.45	-0.0804913	0.0625719	-1.28638	0.19831	0.380002
MIR4794	0	NA	NA	NA	NA	NA
RAVER2	2668.61	-0.099091	0.055723	-1.77828	0.0753581	0.192282
JAK1	3864.87	0.213492	0.0468013	4.56167	5.07e-06	6.64e-05
ENSG00000234784	0	NA	NA	NA	NA	NA
ENSG00000233877	0	NA	NA	NA	NA	NA
LINC01359	11.3588	-0.0824358	0.88507	-0.0931405	0.925792	NA
SLC2A3P2	1.98403	4.44033	2.42728	1.82935	0.0673478	NA
ENSG00000272506	1.75784	-0.442301	2.20073	-0.20098	0.840714	NA
RNU6-1176P	0.259159	-1.47621	4.99032	-0.295815	0.767372	NA
MIR3671	2.97388	1.59763	1.69544	0.942312	0.346033	NA
MIR101-1	0	NA	NA	NA	NA	NA
ENSG00000288804	2.51221	1.22134	1.77055	0.689806	0.490316	NA
ENSG00000235804	0	NA	NA	NA	NA	NA
MRPS21P1	2.48239	-0.589104	1.86557	-0.315777	0.752172	NA
AK4	2649.01	0.173991	0.0563257	3.08902	0.00200818	0.0113233
RPS29P7	0	NA	NA	NA	NA	NA
DNAJC6	1200.09	-0.165342	0.0821636	-2.01235	0.0441827	0.129519
ENSG00000229294	0.238658	-1.41621	4.99448	-0.283555	0.776752	NA
COX6CP13	0	NA	NA	NA	NA	NA
ENSG00000290094	0.238658	-1.41621	4.99448	-0.283555	0.776752	NA
RNU2-15P	0	NA	NA	NA	NA	NA
LEPROT	1188.92	0.154784	0.0823015	1.8807	0.060013	0.162592
LEPR	849.564	-0.108273	0.0977065	-1.10815	0.267798	0.464892
ENSG00000237852	2.20607	-1.78797	2.03356	-0.879232	0.379275	NA
ENSG00000224570	1.47575	-0.968333	2.26393	-0.427723	0.668853	NA
ENSG00000285079	0	NA	NA	NA	NA	NA
RN7SL854P	0	NA	NA	NA	NA	NA
PDE4B	52.0617	-0.708341	0.387941	-1.8259	0.0678655	NA
PDE4B-AS1	0	NA	NA	NA	NA	NA
RNU4-88P	0	NA	NA	NA	NA	NA
SGIP1	0.980362	1.59345	3.11023	0.512326	0.608423	NA
MIR3117	0	NA	NA	NA	NA	NA
ENSG00000248458	0	NA	NA	NA	NA	NA
DYNLT5	0	NA	NA	NA	NA	NA
INSL5	0.506394	-0.0313792	4.05083	-0.00774636	0.993819	NA
DNAI4	224.149	-0.334911	0.18628	-1.79789	0.0721946	0.186547
ENSG00000231080	0	NA	NA	NA	NA	NA
MIER1	2120.72	-0.176102	0.0656701	-2.68161	0.0073268	0.0323952
ENSG00000289394	6.72781	0.131355	1.0911	0.120388	0.904176	NA
SLC35D1	1358.09	0.0110494	0.077092	0.143327	0.886032	0.93971
C1orf141	0.49447	2.43627	4.30816	0.5655	0.571733	NA
ENSG00000252433	0	NA	NA	NA	NA	NA
ENSG00000275678	0	NA	NA	NA	NA	NA
IL23R	3.20153	0.257976	1.5684	0.164484	0.869351	NA
RNU6-586P	0	NA	NA	NA	NA	NA
RNU4ATAC4P	0	NA	NA	NA	NA	NA
DNAJB6P4	0.971785	0.0411433	3.02265	0.0136117	0.98914	NA
IL12RB2	111.562	-0.0347207	0.265943	-0.130557	0.896126	NA
SERBP1	46251.2	0.0902689	0.0192748	4.68327	2.82e-06	3.96e-05
RNU6-387P	2.98374	1.03151	1.62968	0.632953	0.526764	NA
LINC01702	0	NA	NA	NA	NA	NA
RNU6-1031P	0	NA	NA	NA	NA	NA
ENSG00000238139	0	NA	NA	NA	NA	NA
RN7SL392P	0	NA	NA	NA	NA	NA
HNRNPCP9	0	NA	NA	NA	NA	NA
GADD45A	2059.95	-0.555102	0.0648894	-8.55458	1.18e-17	6.73e-16
GNG12	3530.56	-0.0303865	0.0491201	-0.618618	0.536168	0.711439
RNU7-80P	0	NA	NA	NA	NA	NA
GNG12-AS1	45.4174	0.360046	0.412287	0.873292	0.382504	NA
ENSG00000235055	0.238658	-1.41621	4.99448	-0.283555	0.776752	NA
DIRAS3	26.2387	-0.345213	0.572051	-0.603466	0.546199	NA
ARL5AP3	0.506763	2.46745	4.26608	0.578386	0.563003	NA
WLS	5920.55	0.0793821	0.0386977	2.05134	0.0402341	0.120527
CTBP2P8	11.2516	-0.992278	0.845135	-1.17411	0.240352	NA
MIR1262	0	NA	NA	NA	NA	NA
RPS7P4	49.1846	-0.208921	0.435944	-0.479237	0.63177	NA
COX6B1P7	0	NA	NA	NA	NA	NA
ELOCP18	0	NA	NA	NA	NA	NA
ENSG00000229440	0	NA	NA	NA	NA	NA
RPE65	0.497816	-2.4343	3.94741	-0.616684	0.537443	NA
DEPDC1	4423.39	-0.0212852	0.0451041	-0.471913	0.636989	0.78411
ENSG00000233589	29.105	-0.564005	0.521037	-1.08247	0.279046	NA
DEPDC1-AS1	4.46247	-0.629335	1.31227	-0.479578	0.631528	NA
TXNP2	0	NA	NA	NA	NA	NA
ENSG00000285041	0.253382	1.46456	4.99531	0.293187	0.769379	NA
ENSG00000285407	17.1913	-0.542228	0.673272	-0.805363	0.42061	NA
ENSG00000285473	0	NA	NA	NA	NA	NA
LINC01707	0.992286	-0.00439067	2.81132	-0.00156178	0.998754	NA
LINC02791	0	NA	NA	NA	NA	NA
LINC01758	0.259159	-1.47621	4.99032	-0.295815	0.767372	NA
ENSG00000287453	0	NA	NA	NA	NA	NA
LRRC7	46.6949	0.613263	0.425542	1.44113	0.149547	NA
SGO1P1	0	NA	NA	NA	NA	NA
ENSG00000287283	0	NA	NA	NA	NA	NA
RN7SL538P	0	NA	NA	NA	NA	NA
PIN1P1	0	NA	NA	NA	NA	NA
LRRC7-AS1	0	NA	NA	NA	NA	NA
LRRC40	2636.48	-0.140898	0.0558254	-2.5239	0.0116061	0.046491
RN7SL242P	0	NA	NA	NA	NA	NA
SRSF11	8602.7	-0.448494	0.0348112	-12.8836	5.57e-38	1.08e-35
ENSG00000228988	0	NA	NA	NA	NA	NA
[truncated: 59,268 more rows]

## Sheet: RAB7A-targeting cadRNA
	baseMean	log2FoldChange	lfcSE	stat	pvalue	padj
DDX11L2	2.48309	0.208616	1.76097	0.118467	0.905698	NA
DDX11L1	0	NA	NA	NA	NA	NA
WASH7P	39.804	-1.5156	0.475687	-3.18614	0.00144186	0.00569494
MIR6859-1	11.7027	0.215892	0.79865	0.270321	0.786913	NA
MIR1302-2HG	1.78781	-0.837846	2.202	-0.380492	0.70358	NA
MIR1302-2	0	NA	NA	NA	NA	NA
FAM138A	0	NA	NA	NA	NA	NA
OR4G4P	0	NA	NA	NA	NA	NA
ENSG00000290826	0	NA	NA	NA	NA	NA
OR4G11P	0	NA	NA	NA	NA	NA
OR4F5	0	NA	NA	NA	NA	NA
ENSG00000238009	0.526176	0.884598	3.93897	0.224576	0.822309	NA
ENSG00000239945	0	NA	NA	NA	NA	NA
CICP27	0.195493	-0.662994	4.98961	-0.132875	0.894292	NA
ENSG00000268903	0	NA	NA	NA	NA	NA
ENSG00000269981	0	NA	NA	NA	NA	NA
ENSG00000239906	0.35707	-1.55663	4.84557	-0.321248	0.748022	NA
ENSG00000241860	6.51479	-1.99324	1.20523	-1.65382	0.0981639	NA
RNU6-1100P	0	NA	NA	NA	NA	NA
ENSG00000241599	0	NA	NA	NA	NA	NA
DDX11L17	0.494438	0.82591	4.02612	0.205138	0.837464	NA
WASH9P	220.615	-0.841717	0.192706	-4.36788	1.25e-05	7.83e-05
MIR6859-2	0	NA	NA	NA	NA	NA
ENSG00000228463	7.76272	-0.164767	0.985402	-0.167208	0.867207	NA
ENSG00000286448	0	NA	NA	NA	NA	NA
RPL23AP24	2.01286	-0.948845	2.04937	-0.462994	0.643369	NA
ENSG00000236601	0.315903	2.24954	4.99399	0.450449	0.652387	NA
ENSG00000290385	14.3516	-1.25579	0.792441	-1.58472	0.11303	0.226898
WBP1LP7	0	NA	NA	NA	NA	NA
OR4F29	0	NA	NA	NA	NA	NA
ENSG00000237094	0	NA	NA	NA	NA	NA
CICP7	0.195493	-0.662994	4.98961	-0.132875	0.894292	NA
ENSG00000250575	0	NA	NA	NA	NA	NA
U6	2.60152	-1.53998	1.8948	-0.81274	0.416367	NA
ENSG00000230021	6.04048	-1.7761	1.29158	-1.37514	0.169089	NA
ENSG00000235146	0	NA	NA	NA	NA	NA
MTND1P23	81.8959	0.909857	0.313591	2.90141	0.00371484	0.0130952
MTND2P28	1060.13	0.528409	0.0905268	5.83705	5.31e-09	5.54e-08
MTCO1P12	1178.27	0.716797	0.0991357	7.23046	4.81e-13	8.12e-12
ENSG00000278791	0	NA	NA	NA	NA	NA
MTCO2P12	532.156	0.513471	0.278226	1.84552	0.0649622	0.146638
MTATP8P1	1.44552	-0.225471	2.4082	-0.0936264	0.925406	NA
MTATP6P1	7014.12	0.610772	0.0461477	13.2352	5.5e-40	4.18e-38
MTCO3P12	581.986	0.588397	0.142727	4.12254	3.75e-05	0.000212518
WBP1LP6	0	NA	NA	NA	NA	NA
OR4F16	0	NA	NA	NA	NA	NA
CICP3	0.689931	-0.190631	3.26253	-0.0584303	0.953406	NA
ENSG00000291215	114.719	-0.879551	0.26819	-3.27958	0.00103961	0.00426241
RNU6-1199P	0	NA	NA	NA	NA	NA
ENSG00000229905	0	NA	NA	NA	NA	NA
ENSG00000228327	0	NA	NA	NA	NA	NA
LINC01409	23.8285	-2.14431	0.694613	-3.08705	0.00202151	0.00767425
ENSG00000285268	0	NA	NA	NA	NA	NA
ENSG00000290784	0.731099	-2.58761	3.31503	-0.780568	0.435056	NA
ENSG00000230092	0	NA	NA	NA	NA	NA
FAM87B	1.7275	0.396111	2.03134	0.195	0.845393	NA
LINC00115	21.2573	-0.205486	0.602188	-0.341232	0.732929	0.844856
LINC01128	341.971	0.108454	0.151911	0.71393	0.475271	0.649114
ENSG00000288531	2.10153	-0.188151	1.86226	-0.101034	0.919524	NA
FAM41C	0	NA	NA	NA	NA	NA
TUBB8P11	0.672973	-0.137482	3.51975	-0.0390603	0.968842	NA
ENSG00000283040	0	NA	NA	NA	NA	NA
ENSG00000272438	11.9203	0.0144847	0.804869	0.0179963	0.985642	NA
ENSG00000230699	62.8607	-0.208086	0.351012	-0.592817	0.553304	0.713653
ENSG00000241180	0.543134	0.828946	3.89514	0.212815	0.831471	NA
LINC02593	281.432	-0.217879	0.17261	-1.26227	0.206853	0.362208
SAMD11	1286.9	-0.287463	0.0823609	-3.49029	0.000482501	0.00215656
NOC2L	6010.75	0.168989	0.0419146	4.03176	5.54e-05	0.000302049
KLHL17	795.39	-0.188966	0.10233	-1.84663	0.0648006	0.146313
PLEKHN1	15.0479	-0.867142	0.730046	-1.18779	0.234915	0.397757
PERM1	2.48091	0.264889	1.73072	0.153051	0.878358	NA
ENSG00000272512	256.008	0.127997	0.184283	0.694568	0.487326	0.659737
HES4	3223.58	0.396074	0.0536943	7.37646	1.63e-13	2.87e-12
ISG15	154.491	-0.164823	0.24822	-0.66402	0.506678	0.676886
ENSG00000231702	0.765015	-2.64569	3.26428	-0.810497	0.417655	NA
ENSG00000224969	11.8625	-0.811841	0.832826	-0.974803	0.329658	NA
AGRN	2298.29	0.119728	0.0632456	1.89306	0.0583502	0.134255
ENSG00000242590	0	NA	NA	NA	NA	NA
ENSG00000291156	26.7761	-0.184726	0.539757	-0.34224	0.73217	0.844155
ENSG00000273443	2.51673	-1.48512	1.8188	-0.816542	0.41419	NA
ENSG00000217801	6.08799	-1.04346	1.14607	-0.910473	0.362573	NA
RNF223	1.08817	-3.1625	2.87914	-1.09842	0.272022	NA
C1orf159	478.325	0.0743979	0.135823	0.547756	0.583859	0.738556
ENSG00000285812	9.90034	-0.190995	0.885611	-0.215665	0.829249	NA
LINC01342	0	NA	NA	NA	NA	NA
MIR200B	0	NA	NA	NA	NA	NA
MIR200A	0	NA	NA	NA	NA	NA
MIR429	0	NA	NA	NA	NA	NA
ENSG00000272141	0	NA	NA	NA	NA	NA
TTLL10-AS1	0	NA	NA	NA	NA	NA
TTLL10	0	NA	NA	NA	NA	NA
TNFRSF18	2.42686	-0.619571	1.85945	-0.333201	0.738982	NA
TNFRSF4	0.178535	-0.596889	4.99417	-0.119517	0.904866	NA
SDF4	2778.13	0.36536	0.0608261	6.00663	1.89e-09	2.11e-08
B3GALT6	1037.92	0.195589	0.0887356	2.20417	0.0275121	0.0725342
C1QTNF12	28.7242	0.766278	0.518634	1.47749	0.139544	0.267892
ENSG00000260179	5.72902	-0.181528	1.17586	-0.154379	0.877311	NA
UBE2J2	1774.09	0.111529	0.0694177	1.60664	0.108133	0.219369
LINC01786	16.7926	-0.489816	0.692015	-0.707811	0.479062	0.652544
SCNN1D	148.783	-0.997304	0.247298	-4.03281	5.51e-05	0.000300997
ACAP3	1141.52	-0.524278	0.0852508	-6.14983	7.76e-10	9.08e-09
MIR6726	0	NA	NA	NA	NA	NA
PUSL1	1354.41	0.023844	0.078795	0.302608	0.762188	0.863834
INTS11	2368.43	-0.118493	0.0614217	-1.92918	0.0537089	0.125973
MIR6727	0	NA	NA	NA	NA	NA
ENSG00000240731	55.059	-0.196316	0.38126	-0.514914	0.606613	0.756186
CPTP	744.669	0.37282	0.104589	3.56462	0.000364386	0.001666
TAS1R3	9.51443	-0.265877	0.898255	-0.295993	0.767236	NA
DVL1	3910.48	0.395563	0.0490014	8.07248	6.89e-16	1.5e-14
MIR6808	0	NA	NA	NA	NA	NA
MXRA8	159.5	-0.0816852	0.231277	-0.353192	0.723944	0.839101
AURKAIP1	2476.78	0.446886	0.0638023	7.00424	2.48e-12	3.86e-11
NDUFB4P8	0.917163	-0.747831	2.92777	-0.255427	0.798393	NA
CCNL2	1393.36	-0.609963	0.0820695	-7.43227	1.07e-13	1.92e-12
MRPL20-AS1	618.432	-0.236285	0.113128	-2.08866	0.0367385	0.0920106
MRPL20	1707.57	0.465357	0.0708158	6.57137	4.99e-11	6.77e-10
RN7SL657P	0	NA	NA	NA	NA	NA
MRPL20-DT	65.7897	-0.313149	0.346791	-0.902989	0.366532	0.545356
ANKRD65	1.24785	0.305769	2.5097	0.121835	0.90303	NA
ANKRD65-AS1	0.569522	-2.22108	3.65316	-0.607988	0.543196	NA
TMEM88B	7.72155	0.0896624	0.981932	0.0913122	0.927245	NA
LINC01770	12.8111	-1.13833	0.804079	-1.4157	0.156864	0.293182
VWA1	644.034	0.702971	0.112586	6.24389	4.27e-10	5.18e-09
ATAD3C	7.9086	0.691707	1.02061	0.677742	0.497935	NA
ATAD3B	2272.7	0.256923	0.0666227	3.85638	0.000115078	0.000587805
ENSG00000290916	0.827299	1.74128	3.27905	0.531031	0.595397	NA
ENSG00000284740	0	NA	NA	NA	NA	NA
ATAD3A	2886	-0.0354807	0.0557861	-0.636013	0.524768	0.691328
TMEM240	22.2856	0.367324	0.582487	0.630613	0.528294	0.694612
SSU72	3695.56	0.425194	0.0498283	8.53318	1.42e-17	3.55e-16
ENSG00000215014	51.6023	-0.133372	0.391743	-0.340459	0.733511	0.845122
ENSG00000274481	0	NA	NA	NA	NA	NA
FNDC10	955.104	0.187708	0.0916735	2.04757	0.0406023	0.100136
ENSG00000286989	34.6863	-0.239017	0.47319	-0.505117	0.613476	0.760904
ENSG00000272106	88.0554	-0.71474	0.302197	-2.36514	0.0180231	0.0507656
MIB2	796.762	-0.346309	0.107409	-3.2242	0.00126327	0.00505128
MMP23B	12.2986	-0.0960045	0.783253	-0.122572	0.902446	NA
CDK11B	1334.9	-0.0295727	0.08238	-0.358979	0.719611	0.83656
ENSG00000272004	2.39105	1.13906	1.75317	0.649716	0.515876	NA
SLC35E2B	1799.93	-0.273489	0.0689526	-3.96634	7.3e-05	0.000388131
ENSG00000269737	17.5161	0.227835	0.69428	0.32816	0.742791	0.850835
MMP23A	1.20133	0.176718	2.54491	0.0694398	0.94464	NA
CDK11A	56.6226	-0.324563	0.373375	-0.869269	0.3847	0.563507
ENSG00000268575	46.418	0.102765	0.41744	0.246179	0.805543	0.889872
ENSG00000227775	58.3165	-0.676539	0.381739	-1.77226	0.0763522	0.166794
ENSG00000290854	33.4386	-0.734651	0.486211	-1.51097	0.130796	0.254624
SLC35E2A	0	NA	NA	NA	NA	NA
NADK	2208.23	0.0664441	0.0627371	1.05909	0.289559	0.461905
GNB1	10829.8	0.259891	0.0338136	7.68598	1.52e-14	2.99e-13
GNB1-DT	18.9953	-0.897899	0.64986	-1.38168	0.16707	0.308146
CALML6	5.52572	-1.21308	1.24117	-0.977367	0.328388	NA
TMEM52	155.442	0.684637	0.233474	2.93239	0.00336366	0.0120253
CFAP74	27.0619	-0.444289	0.548998	-0.809272	0.418358	0.597401
ENSG00000233542	2.40801	1.11677	1.77264	0.630004	0.528692	NA
GABRD	195.413	-0.152738	0.199882	-0.764141	0.444783	0.621462
PRKCZ-DT	3.16549	-0.516923	1.55474	-0.332483	0.739524	NA
PRKCZ	788.915	-0.0255721	0.100839	-0.253594	0.799809	0.886041
ENSG00000271806	2.66888	-0.727411	1.70458	-0.426739	0.669569	NA
PRKCZ-AS1	39.7851	-0.00433914	0.447088	-0.00970534	0.992256	0.995882
FAAP20	1063.42	0.123318	0.0876673	1.40665	0.15953	0.297438
ENSG00000234396	0.70689	-0.243852	3.45935	-0.0704907	0.943803	NA
SKI	3386	0.514602	0.0528487	9.73728	2.09e-22	7.46e-21
ENSG00000287356	26.101	-0.789751	0.562974	-1.40282	0.160671	0.298975
MORN1	268.924	-0.446349	0.170864	-2.61231	0.00899318	0.0281152
ENSG00000272161	0.689931	-0.190631	3.26253	-0.0584303	0.953406	NA
ENSG00000269896	57.3093	-1.07247	0.382818	-2.80151	0.00508637	0.0171381
ENSG00000272420	2.18387	-2.45717	2.1993	-1.11725	0.263887	NA
RER1	1735.41	0.0684337	0.0722116	0.947683	0.343291	0.521058
PEX10	533.136	-0.152903	0.12262	-1.24697	0.212408	0.369739
PLCH2	9.92534	0.524259	0.893409	0.586808	0.557333	NA
ENSG00000224387	0.35707	-1.55663	4.84557	-0.321248	0.748022	NA
ENSG00000229393	0	NA	NA	NA	NA	NA
PANK4	1148.04	0.359385	0.0847403	4.24102	2.23e-05	0.000132542
HES5	72.8858	1.61338	0.3321	4.85812	1.19e-06	8.81e-06
ENSG00000272449	125.057	-0.0164181	0.258264	-0.0635708	0.949312	0.973463
TNFRSF14-AS1	0.178535	-0.596889	4.99417	-0.119517	0.904866	NA
TNFRSF14	1.27423	-1.46165	2.5878	-0.564826	0.572192	NA
ENSG00000225931	1.06931	0.876128	2.70802	0.323531	0.746293	NA
ENSG00000228037	0.842079	1.84273	3.06595	0.601032	0.547818	NA
ENSG00000289610	0.885425	-0.792339	2.96113	-0.26758	0.789023	NA
PRXL2B	474.081	0.313072	0.128595	2.43455	0.0149102	0.043199
MMEL1	6.84338	-0.0711729	1.06718	-0.0666927	0.946826	NA
MMEL1-AS1	0	NA	NA	NA	NA	NA
TTC34	18.1626	-0.248944	0.650152	-0.382901	0.701793	0.826028
ENSG00000285945	0	NA	NA	NA	NA	NA
ENSG00000283259	0	NA	NA	NA	NA	NA
ENSG00000233234	0	NA	NA	NA	NA	NA
ENSG00000287396	5.87771	-0.991751	1.16853	-0.84872	0.396037	NA
ENSG00000231630	2.00751	-2.36191	2.24208	-1.05344	0.292137	NA
ENSG00000284745	0	NA	NA	NA	NA	NA
ACTRT2	0	NA	NA	NA	NA	NA
PRDM16-DT	62.9631	-0.390483	0.353223	-1.10549	0.268949	0.438637
PRDM16	475.909	-0.00761876	0.130491	-0.0583852	0.953442	0.975553
MIR4251	0	NA	NA	NA	NA	NA
ENSG00000226286	0.195493	-0.662994	4.98961	-0.132875	0.894292	NA
ENSG00000279839	0.58648	-2.26003	3.9471	-0.57258	0.566929	NA
ENSG00000272235	0.873818	1.89665	3.21969	0.589079	0.555808	NA
ENSG00000287828	5.11052	-0.65413	1.24464	-0.525558	0.599195	NA
ENSG00000286518	1.0957	-1.14839	2.72711	-0.421102	0.673681	NA
ARHGEF16	166.31	-0.274961	0.218278	-1.25968	0.207785	0.363538
ENSG00000272088	0.72167	-0.141448	3.2151	-0.0439947	0.964909	NA
MEGF6	111.195	-0.351622	0.265882	-1.32248	0.18601	0.33467
MIR551A	0	NA	NA	NA	NA	NA
ENSG00000238260	5.27765	-1.54644	1.29103	-1.19783	0.230983	NA
TPRG1L	384.268	-0.0291927	0.14445	-0.202095	0.839842	0.910588
WRAP73	1196.08	0.0483995	0.0843674	0.573676	0.566187	0.723772
TP73	530.121	-0.108907	0.123656	-0.880725	0.378467	0.5569
TP73-AS3	0.195493	-0.662994	4.98961	-0.132875	0.894292	NA
TP73-AS2	0.195493	-0.662994	4.98961	-0.132875	0.894292	NA
TP73-AS1	940.277	-0.208707	0.0935334	-2.23136	0.0256571	0.0683294
ENSG00000276189	0	NA	NA	NA	NA	NA
CCDC27	6.4155	-1.20002	1.16017	-1.03435	0.300974	NA
SMIM1	39.0731	-0.0221495	0.450417	-0.0491755	0.960779	0.979222
LRRC47	2065.12	0.0221108	0.0654812	0.337666	0.735615	0.846385
RN7SL574P	0.842079	1.84273	3.06595	0.601032	0.547818	NA
ENSG00000272153	12.4611	-0.656632	0.859706	-0.763786	0.444995	0.621602
CEP104	1465.7	-0.0764855	0.0752537	-1.01637	0.309454	0.482911
DFFB	690.134	0.262252	0.108478	2.41755	0.0156253	0.0449918
C1orf174	800.511	0.281077	0.101501	2.76921	0.00561919	0.0186788
LINC01134	10.3787	-2.06242	0.96707	-2.13264	0.032954	NA
LINC01346	0	NA	NA	NA	NA	NA
LINC01345	0	NA	NA	NA	NA	NA
LINC02780	0.494438	0.82591	4.02612	0.205138	0.837464	NA
ENSG00000284703	0	NA	NA	NA	NA	NA
EEF1DP6	1.24249	-1.49906	2.6085	-0.574684	0.565505	NA
LINC01777	0	NA	NA	NA	NA	NA
ENSG00000284694	0.178535	-0.596889	4.99417	-0.119517	0.904866	NA
ENSG00000227169	0	NA	NA	NA	NA	NA
LINC01646	0	NA	NA	NA	NA	NA
AJAP1	0	NA	NA	NA	NA	NA
ENSG00000287586	0	NA	NA	NA	NA	NA
ENSG00000284739	0	NA	NA	NA	NA	NA
LINC02781	0	NA	NA	NA	NA	NA
LINC02782	0	NA	NA	NA	NA	NA
ENSG00000284616	0	NA	NA	NA	NA	NA
ENSG00000284692	0	NA	NA	NA	NA	NA
ENSG00000284666	0	NA	NA	NA	NA	NA
ENSG00000260972	0	NA	NA	NA	NA	NA
ENSG00000283356	0	NA	NA	NA	NA	NA
ENSG00000236948	0	NA	NA	NA	NA	NA
ENSG00000264341	0	NA	NA	NA	NA	NA
ENSG00000289893	0	NA	NA	NA	NA	NA
MIR4689	0	NA	NA	NA	NA	NA
NPHP4	633.309	-0.56731	0.114324	-4.9623	6.97e-07	5.36e-06
KCNAB2	349.649	0.0858174	0.150763	0.569222	0.569205	0.725644
CHD5	31.0022	-0.165549	0.498589	-0.332036	0.739862	0.849006
ENSG00000285629	0.178535	-0.596889	4.99417	-0.119517	0.904866	NA
RPL22	2486.94	0.0615616	0.0604815	1.01786	0.308745	0.48237
RNF207-AS1	7.41092	-1.10282	1.06347	-1.037	0.299736	NA
RNF207	103.301	-0.826185	0.289513	-2.8537	0.00432129	0.01492
ICMT	5233.53	0.110003	0.044339	2.48095	0.0131032	0.0386295
ICMT-DT	86.0494	0.331582	0.297043	1.11628	0.264303	0.433541
HES3	0.178535	-0.596889	4.99417	-0.119517	0.904866	NA
GPR153	675.006	-0.0193553	0.11356	-0.170441	0.864663	0.925685
ACOT7	2368.01	0.512444	0.0623974	8.21259	2.16e-16	4.93e-15
ENSG00000271746	4.62579	-0.403388	1.27924	-0.315334	0.752508	NA
HES2	41.653	-0.385074	0.447443	-0.860611	0.389452	0.568487
ESPN	16.7501	0.17815	0.67415	0.264259	0.791581	0.880708
MIR4252	0	NA	NA	NA	NA	NA
ENSG00000231868	0.195493	-0.662994	4.98961	-0.132875	0.894292	NA
TNFRSF25	79.947	-0.0811933	0.31693	-0.256187	0.797807	0.884581
PLEKHG5	388.469	0.0375459	0.141335	0.265651	0.790508	0.880217
NOL9	1041.38	-0.218009	0.0904897	-2.40921	0.0159871	0.0458762
RNU6-731P	0.178535	-0.596889	4.99417	-0.119517	0.904866	NA
ENSG00000229519	0.902383	-0.829815	3.15788	-0.262776	0.792723	NA
TAS1R1	2.83065	-4.5354	2.0934	-2.16652	0.0302712	NA
ZBTB48	737.391	-0.599524	0.111679	-5.36829	7.95e-08	7.03e-07
KLHL21	1218.5	0.269374	0.081365	3.31068	0.000930687	0.00385912
PHF13	1265.76	0.417576	0.0802905	5.20082	1.98e-07	1.66e-06
THAP3	589.761	-0.314562	0.119291	-2.63693	0.00836602	0.0263802
DNAJC11	1623.34	0.157506	0.0725449	2.17115	0.0299195	0.0777471
LINC01672	0	NA	NA	NA	NA	NA
ENSG00000284744	0.347641	2.3191	4.96757	0.466848	0.640609	NA
CAMTA1-DT	21.3811	-0.299883	0.60028	-0.499573	0.617376	0.764275
CAMTA1	1346.56	0.0576628	0.0778045	0.741124	0.458618	0.634307
ENSG00000227950	0.35707	-1.55663	4.84557	-0.321248	0.748022	NA
CAMTA1-AS3	0	NA	NA	NA	NA	NA
RNU1-8P	0	NA	NA	NA	NA	NA
CAMTA1-IT1	1.42856	-0.198709	2.26177	-0.0878555	0.929992	NA
CAMTA1-AS2	0	NA	NA	NA	NA	NA
CAMTA1-AS1	0	NA	NA	NA	NA	NA
ENSG00000270171	2.17662	-1.18734	1.916	-0.619695	0.535458	NA
ENSG00000270035	2.15966	-1.17396	1.91261	-0.613801	0.539347	NA
ENSG00000269978	4.52234	-0.768201	1.33092	-0.577196	0.563807	NA
VAMP3	1819.33	0.0286976	0.0711601	0.403282	0.686741	0.815493
ENSG00000269925	5.93711	-0.229447	1.19926	-0.191323	0.848273	NA
PER3	97.6203	0.257291	0.281617	0.913618	0.360917	0.539388
ENSG00000236266	0.494438	0.82591	4.02612	0.205138	0.837464	NA
UTS2	2.40583	1.18131	1.77281	0.666349	0.505188	NA
TNFRSF9	16.4111	-0.558251	0.693226	-0.805294	0.42065	0.599512
ENSG00000270330	0	NA	NA	NA	NA	NA
PARK7	4901.31	0.511604	0.045417	11.2646	1.96e-29	9.94e-28
Y_RNA	159.085	-0.444883	0.225485	-1.973	0.0484955	0.115863
ENSG00000284747	12.7816	-1.1557	0.806414	-1.43314	0.151818	0.286234
ENSG00000284716	1.45495	-1.79078	2.4857	-0.720434	0.471258	NA
ERRFI1	851.296	0.440408	0.0969112	4.54445	5.51e-06	3.65e-05
ERRFI1-DT	0.315903	2.24954	4.99399	0.450449	0.652387	NA
RPL7AP18	4.33418	1.21278	1.33335	0.909578	0.363045	NA
ENSG00000229305	0	NA	NA	NA	NA	NA
ENSG00000288816	0	NA	NA	NA	NA	NA
LINC01714	0	NA	NA	NA	NA	NA
RNU1-7P	0	NA	NA	NA	NA	NA
ENSG00000233645	0	NA	NA	NA	NA	NA
RNU6-991P	0	NA	NA	NA	NA	NA
SLC45A1	6.64055	-1.22635	1.11109	-1.10374	0.269706	NA
RERE	2801.06	0.022685	0.0590727	0.384019	0.700964	0.82527
RERE-AS1	0.569522	-2.22108	3.65316	-0.607988	0.543196	NA
ENSG00000221083	0	NA	NA	NA	NA	NA
ENSG00000270282	0	NA	NA	NA	NA	NA
RPL7P11	2.07515	0.826943	1.86181	0.44416	0.656927	NA
RPL7P7	2.10153	-0.188151	1.86226	-0.101034	0.919524	NA
ENSG00000226545	0.315903	2.24954	4.99399	0.450449	0.652387	NA
ENSG00000228423	0	NA	NA	NA	NA	NA
RPL23AP19	0	NA	NA	NA	NA	NA
ENO1	56452.6	0.589129	0.0301967	19.5097	9.08e-85	1.96e-82
MIR6728	0	NA	NA	NA	NA	NA
ENO1-AS1	10.3987	0.0127171	0.868603	0.0146409	0.988319	NA
RNU6-304P	0.178535	-0.596889	4.99417	-0.119517	0.904866	NA
HMGN2P17	18.2279	-0.465092	0.663179	-0.701307	0.483112	0.655933
ENSG00000232208	1.65579	-0.483413	2.25612	-0.214267	0.830339	NA
ENSG00000232663	0	NA	NA	NA	NA	NA
CA6	0.195493	-0.662994	4.98961	-0.132875	0.894292	NA
ENSG00000290109	0	NA	NA	NA	NA	NA
RN7SL451P	0	NA	NA	NA	NA	NA
SLC2A7	1.61652	-1.98624	2.39147	-0.830551	0.406227	NA
SLC2A5	6.45267	0.715904	1.07964	0.663098	0.507268	NA
ENSG00000252404	0	NA	NA	NA	NA	NA
GPR157	473.119	0.498927	0.128053	3.89624	9.77e-05	0.000505638
MIR34AHG	73.5022	-1.75222	0.355758	-4.9253	8.42e-07	6.4e-06
MIR34A	0	NA	NA	NA	NA	NA
ENSG00000289914	0	NA	NA	NA	NA	NA
LNCTAM34A	32.1826	-1.37734	0.516289	-2.66777	0.00763563	0.0243743
H6PD	1237.8	-0.341087	0.0848429	-4.02022	5.81e-05	0.000315796
SPSB1	223.31	0.173723	0.18925	0.917956	0.358642	0.536938
ENSG00000284652	3.54487	-0.164674	1.44718	-0.11379	0.909405	NA
LINC02606	33.9277	0.263487	0.474893	0.554834	0.579008	0.734328
RNA5SP40	0	NA	NA	NA	NA	NA
ENSG00000235263	0.178535	-0.596889	4.99417	-0.119517	0.904866	NA
SLC25A33	665.26	0.351908	0.1111	3.1675	0.00153755	0.00602759
ENSG00000231181	44.8226	0.292465	0.420373	0.695728	0.486599	0.659124
TMEM201	1703.82	0.0336105	0.0733239	0.458384	0.646677	0.785895
PIK3CD	566.703	0.333566	0.119172	2.79903	0.00512567	0.0172256
PIK3CD-AS1	0	NA	NA	NA	NA	NA
ENSG00000233268	0	NA	NA	NA	NA	NA
PIK3CD-AS2	384.511	0.0289543	0.141995	0.20391	0.838424	0.909812
CLSTN1	5520.64	0.387294	0.0449308	8.61979	6.71e-18	1.73e-16
MZT1P1	0.35707	-1.55663	4.84557	-0.321248	0.748022	NA
ENSG00000280113	0	NA	NA	NA	NA	NA
CTNNBIP1	718.353	-0.0969125	0.105407	-0.919416	0.357878	0.536132
ENSG00000223989	0	NA	NA	NA	NA	NA
ENSG00000285701	0	NA	NA	NA	NA	NA
LZIC	1031.72	-0.0522283	0.0898474	-0.581299	0.561039	0.719668
ENSG00000228150	9.16797	-0.66998	1.01141	-0.662422	0.507701	NA
NMNAT1	287.402	-0.734255	0.171134	-4.29054	1.78e-05	0.000108364
RN7SKP269	7.58081	0.362794	1.00545	0.360827	0.718229	NA
TMEM274P	0.178535	-0.596889	4.99417	-0.119517	0.904866	NA
MIR5697	0	NA	NA	NA	NA	NA
ENSG00000241326	0	NA	NA	NA	NA	NA
RBP7	76.6123	0.0373627	0.317322	0.117744	0.906271	0.949389
UBE4B	3298.93	0.437309	0.0529506	8.25881	1.47e-16	3.41e-15
RPL21P21	0	NA	NA	NA	NA	NA
PGAM1P11	0	NA	NA	NA	NA	NA
RNU6-828P	0.58648	-2.26003	3.9471	-0.57258	0.566929	NA
KIF1B	4623.66	0.351052	0.0459751	7.6357	2.25e-14	4.32e-13
ENSG00000264881	0	NA	NA	NA	NA	NA
RNU6-37P	0	NA	NA	NA	NA	NA
RN7SL731P	0	NA	NA	NA	NA	NA
ENSG00000284735	8.49817	-0.434572	0.959086	-0.453111	0.650469	NA
ENSG00000284642	14.3876	-0.1263	0.74506	-0.169516	0.86539	0.926102
PGD	6016.99	0.413507	0.0414981	9.96448	2.18e-23	8.16e-22
ENSG00000271989	1.97894	-0.916992	2.07564	-0.441788	0.658642	NA
CENPS-CORT	3.74036	-0.30707	1.4169	-0.216719	0.828427	NA
CENPS	60.8373	-0.365411	0.359791	-1.01562	0.30981	0.483422
CORT	5.91143	0.0106378	1.13624	0.00936235	0.99253	NA
DFFA	7755.34	0.12682	0.038491	3.29479	0.000984967	0.00406414
ENSG00000203469	0	NA	NA	NA	NA	NA
PEX14	1027.47	0.223516	0.0889055	2.51409	0.011934	0.0357658
ENSG00000287727	1.08092	-1.21594	2.76596	-0.439609	0.66022	NA
RN7SL614P	0	NA	NA	NA	NA	NA
CASZ1	285.812	0.164619	0.16513	0.996904	0.318811	0.493528
ENSG00000272078	14.2389	0.140007	0.786915	0.177919	0.858786	0.922323
HSPE1P24	0	NA	NA	NA	NA	NA
C1orf127	3.43805	0.408085	1.46652	0.278269	0.780806	NA
CFL1P6	0.35707	-1.55663	4.84557	-0.321248	0.748022	NA
TARDBP	5893.43	0.46821	0.0416138	11.2513	2.28e-29	1.14e-27
MASP2	39.2794	-1.20498	0.493828	-2.44008	0.0146841	0.0426028
SRM	5035.82	0.437351	0.047	9.30533	1.34e-20	4.25e-19
EXOSC10	2802.45	-0.193532	0.0588596	-3.28804	0.00100889	0.00415469
ENSG00000226849	1.73286	1.85297	2.13789	0.866728	0.386091	NA
EXOSC10-AS1	23.7783	-0.802199	0.583868	-1.37394	0.16946	0.311462
MTOR	5749.02	0.101594	0.0451414	2.25058	0.0244124	0.065628
MTOR-AS1	0	NA	NA	NA	NA	NA
RNU6-537P	0.315903	2.24954	4.99399	0.450449	0.652387	NA
ANGPTL7	0.347641	2.3191	4.96757	0.466848	0.640609	NA
RNU6-291P	0	NA	NA	NA	NA	NA
RPL39P6	6.0723	0.0404429	1.19355	0.0338845	0.972969	NA
UBIAD1	914.327	0.26224	0.0969986	2.70354	0.0068605	0.0221566
UBE2V2P3	9.63068	-0.69283	0.913524	-0.758414	0.448203	NA
ENSG00000284646	0.347641	2.3191	4.96757	0.466848	0.640609	NA
MTCYBP45	0	NA	NA	NA	NA	NA
DISP3	25.8471	-1.27669	0.577887	-2.20923	0.0271586	0.071726
ENSG00000285833	0	NA	NA	NA	NA	NA
LINC01647	3.6864	1.9799	1.48446	1.33375	0.182286	NA
ENSG00000284708	0	NA	NA	NA	NA	NA
FBXO2	49.7744	0.20598	0.395003	0.521464	0.602043	0.753002
FBXO44	502.588	-0.660553	0.127619	-5.17596	2.27e-07	1.87e-06
MAD2L2	2010.63	0.0708787	0.0674207	1.05129	0.293126	0.465336
FBXO6	6.24231	-0.767054	1.11779	-0.686226	0.492571	NA
DRAXIN	13.0258	-1.18299	0.803859	-1.47164	0.141119	0.270337
AGTRAP	995.791	0.0627441	0.0897654	0.698978	0.484565	0.657201
C1orf167	36.2449	-0.412883	0.461244	-0.89515	0.370707	0.549377
C1orf167-AS1	0.178535	-0.596889	4.99417	-0.119517	0.904866	NA
MTHFR	656.809	-0.235064	0.111666	-2.10506	0.0352864	0.0891173
CLCN6	503.834	-0.117511	0.125691	-0.934925	0.349827	0.528308
ENSG00000276470	0	NA	NA	NA	NA	NA
ENSG00000278852	0	NA	NA	NA	NA	NA
NPPA	1.23307	0.225565	2.3919	0.0943035	0.924868	NA
ENSG00000275915	0	NA	NA	NA	NA	NA
NPPB	0.631806	3.21122	3.85256	0.833528	0.404547	NA
SBF1P2	2.16691	-2.44491	2.2272	-1.09775	0.272313	NA
ENSG00000285646	20.356	-1.38902	0.645129	-2.15309	0.0313117	0.0807409
RNU5E-1	0	NA	NA	NA	NA	NA
RNU5E-4P	0.873818	1.89665	3.21969	0.589079	0.555808	NA
KIAA2013	1802.05	0.720806	0.0689519	10.4538	1.41e-25	6.04e-24
PLOD1	2648.15	0.563674	0.0585724	9.62355	6.36e-22	2.2e-20
ENSG00000287384	0.374028	-1.61693	4.34244	-0.372355	0.709629	NA
MFN2	3926.01	0.132766	0.0494043	2.68734	0.00720238	0.0231451
ENSG00000270914	0.347641	2.3191	4.96757	0.466848	0.640609	NA
MIIP	622.824	-0.102573	0.113992	-0.899825	0.368213	0.547114
MIR6729	0	NA	NA	NA	NA	NA
RN7SL649P	0	NA	NA	NA	NA	NA
TNFRSF8	6.13212	0.128344	1.19571	0.107337	0.914522	NA
RNU6-777P	0	NA	NA	NA	NA	NA
RPL23AP89	0.494438	0.82591	4.02612	0.205138	0.837464	NA
ENSG00000285604	0	NA	NA	NA	NA	NA
MIR7846	0	NA	NA	NA	NA	NA
TNFRSF1B	10.9071	-0.78712	0.853915	-0.921778	0.356644	NA
MIR4632	0.552563	-2.18246	3.69374	-0.590853	0.554619	NA
RPL10P17	0	NA	NA	NA	NA	NA
SNORA70	4.32883	0.662207	1.30257	0.508385	0.611183	NA
VPS13D	2179.55	0.0385693	0.0627424	0.614725	0.538736	0.701538
SNORA59A	2.52307	0.764511	1.84497	0.414376	0.678599	NA
LINC02766	0	NA	NA	NA	NA	NA
DHRS3	341.003	0.337847	0.15223	2.21933	0.0264646	0.0701466
RNU6ATAC18P	0	NA	NA	NA	NA	NA
MIR6730	0.672973	-0.137482	3.51975	-0.0390603	0.968842	NA
ENSG00000288927	5.68975	-0.548079	1.16157	-0.471842	0.63704	NA
ENSG00000272482	2.727	-1.58305	1.83757	-0.861494	0.388966	NA
AADACL4	0.390986	-1.67491	4.66731	-0.35886	0.7197	NA
ENSG00000226166	0	NA	NA	NA	NA	NA
AADACL3	0	NA	NA	NA	NA	NA
CFAP107	0	NA	NA	NA	NA	NA
PRAMEF12	0	NA	NA	NA	NA	NA
PRAMEF1	0	NA	NA	NA	NA	NA
LINC01784	0	NA	NA	NA	NA	NA
PRAMEF11	0	NA	NA	NA	NA	NA
PRAMEF30P	0	NA	NA	NA	NA	NA
HNRNPCL1	29.9215	0.000854661	0.505624	0.00169031	0.998651	0.999186
PRAMEF2	0	NA	NA	NA	NA	NA
PRAMEF4	0	NA	NA	NA	NA	NA
PRAMEF10	0	NA	NA	NA	NA	NA
PRAMEF7	0	NA	NA	NA	NA	NA
RNU6-1072P	0	NA	NA	NA	NA	NA
PRAMEF29P	0	NA	NA	NA	NA	NA
PRAMEF6	0.178535	-0.596889	4.99417	-0.119517	0.904866	NA
PRAMEF28P	0	NA	NA	NA	NA	NA
PRAMEF27	0	NA	NA	NA	NA	NA
HNRNPCL3	3.93558	-1.54948	1.50584	-1.02898	0.303491	NA
PRAMEF25	0	NA	NA	NA	NA	NA
PRAMEF34P	0	NA	NA	NA	NA	NA
PRAMEF35P	0	NA	NA	NA	NA	NA
HNRNPCL2	0.738628	-0.190726	3.4066	-0.0559873	0.955352	NA
PRAMEF36P	0	NA	NA	NA	NA	NA
ENSG00000290772	0	NA	NA	NA	NA	NA
ENSG00000233336	0	NA	NA	NA	NA	NA
PRAMEF26	0	NA	NA	NA	NA	NA
HNRNPCL4	18.9921	0.291885	0.680815	0.428729	0.66812	0.801992
PRAMEF9	0	NA	NA	NA	NA	NA
PRAMEF13	0	NA	NA	NA	NA	NA
PRAMEF18	0	NA	NA	NA	NA	NA
PRAMEF31P	0	NA	NA	NA	NA	NA
PRAMEF5	0	NA	NA	NA	NA	NA
PRAMEF32P	0	NA	NA	NA	NA	NA
RNU6-771P	0	NA	NA	NA	NA	NA
PRAMEF8	0	NA	NA	NA	NA	NA
PRAMEF33	0	NA	NA	NA	NA	NA
PRAMEF15	0	NA	NA	NA	NA	NA
ENSG00000228229	0	NA	NA	NA	NA	NA
PRAMEF14	0	NA	NA	NA	NA	NA
PRAMEF19	0	NA	NA	NA	NA	NA
PRAMEF17	0	NA	NA	NA	NA	NA
PRAMEF20	0	NA	NA	NA	NA	NA
LRRC38	0.569522	-2.22108	3.65316	-0.607988	0.543196	NA
ENSG00000259961	0	NA	NA	NA	NA	NA
BRWD1P1	1.16741	0.243941	2.75865	0.0884275	0.929537	NA
PDPN	878.149	0.214669	0.0949392	2.26112	0.0237521	0.0641197
RNA5SP41	0	NA	NA	NA	NA	NA
ENSG00000237445	0	NA	NA	NA	NA	NA
ENSG00000253085	0	NA	NA	NA	NA	NA
PRDM2	1334.3	0.0981082	0.0789983	1.2419	0.214272	0.372144
ENSG00000289380	0.810341	1.78865	3.30258	0.541592	0.5881	NA
KAZN	521.635	0.0255724	0.126009	0.20294	0.839182	0.910137
RNU6-1265P	0	NA	NA	NA	NA	NA
ENSG00000231606	0.195493	-0.662994	4.98961	-0.132875	0.894292	NA
KAZN-AS1	0	NA	NA	NA	NA	NA
TBCAP2	0	NA	NA	NA	NA	NA
ENSG00000287756	0	NA	NA	NA	NA	NA
TMEM51-AS1	10.8903	-1.39763	0.886414	-1.57673	0.114858	NA
TMEM51	234.703	0.364027	0.183181	1.98725	0.0468942	0.11279
TMEM51-AS2	0.695282	3.32766	3.71471	0.895808	0.370355	NA
MFFP1	0	NA	NA	NA	NA	NA
ZBTB2P1	0.195493	-0.662994	4.98961	-0.132875	0.894292	NA
FHAD1	59.7353	-0.870979	0.375714	-2.31819	0.0204387	0.0565597
FHAD1-AS1	0	NA	NA	NA	NA	NA
ENSG00000236045	1.60709	-0.505882	2.13635	-0.236798	0.812814	NA
EFHD2-AS1	6.32156	-0.19421	1.10007	-0.176544	0.859867	NA
EFHD2	1820.61	0.240534	0.0697015	3.45091	0.000558694	0.00245983
CTRC	0.71414	-2.55635	3.64629	-0.701084	0.483251	NA
CELA2A	0.195493	-0.662994	4.98961	-0.132875	0.894292	NA
CELA2B	2.65945	0.0491445	1.67815	0.029285	0.976637	NA
CASP9	406.924	-0.0602533	0.139225	-0.432777	0.665176	0.799772
DNAJC16	611.454	0.222766	0.113992	1.95421	0.0506758	0.120133
SCARNA21B	0.195493	-0.662994	4.98961	-0.132875	0.894292	NA
ENSG00000272510	0.195493	-0.662994	4.98961	-0.132875	0.894292	NA
AGMAT	50.3653	-0.350819	0.39272	-0.893305	0.371694	0.550257
ENSG00000237301	6.80776	-0.32123	1.07719	-0.298212	0.765541	NA
CHCHD2P6	37.0583	0.111984	0.461787	0.242502	0.808391	0.891846
RNU7-179P	0.347641	2.3191	4.96757	0.466848	0.640609	NA
CD24P1	0.695282	3.32766	3.71471	0.895808	0.370355	NA
DDI2	2329.15	0.136347	0.0606085	2.24963	0.0244724	0.0657683
RSC1A1	0.890776	1.85018	3.19874	0.578408	0.562989	NA
ENSG00000271742	0.390986	-1.67491	4.66731	-0.35886	0.7197	NA
PLEKHM2	2254.35	0.194189	0.0627901	3.09266	0.0019837	0.00754092
ENSG00000237938	4.67856	-1.36832	1.34767	-1.01533	0.309949	NA
SLC25A34	4.20089	-0.156296	1.33785	-0.116826	0.906998	NA
SLC25A34-AS1	0	NA	NA	NA	NA	NA
TMEM82	0	NA	NA	NA	NA	NA
FBLIM1	566.367	0.104236	0.118126	0.882415	0.377552	0.555895
RPL12P14	61.416	0.083132	0.357124	0.232782	0.815931	0.896295
UQCRHL	421.962	0.287595	0.138114	2.0823	0.0373154	0.0931499
ENSG00000178715	37.8001	0.187991	0.449277	0.418431	0.675632	0.807389
SPEN-AS1	271.045	0.292664	0.17698	1.65365	0.0981982	0.20309
SPEN	16161.7	0.703108	0.0734569	9.5717	1.05e-21	3.59e-20
ENSG00000270620	0	NA	NA	NA	NA	NA
ZBTB17	761.556	-0.438127	0.103352	-4.23919	2.24e-05	0.000133562
ENSG00000234607	0	NA	NA	NA	NA	NA
ENSG00000231353	0	NA	NA	NA	NA	NA
ENSG00000275503	0	NA	NA	NA	NA	NA
TBC1D3P6	0	NA	NA	NA	NA	NA
SRARP	0.663544	3.27055	3.50284	0.933686	0.350466	NA
ENSG00000233078	0	NA	NA	NA	NA	NA
HSPB7	2.69534	2.67631	1.87974	1.42377	0.154513	NA
CLCNKA	0.902383	-0.829815	3.15788	-0.262776	0.792723	NA
FAM131C2P	7.24823	0.813228	1.01951	0.797668	0.425063	NA
CLCNKB	27.2036	0.498726	0.546481	0.912613	0.361446	0.539861
FAM131C	195.633	0.527625	0.202127	2.61036	0.00904464	0.028255
EPHA2	781.529	0.126624	0.103913	1.21856	0.223012	0.382768
EPHA2-AS1	3.20666	-1.1774	1.5857	-0.742511	0.457778	NA
ENSG00000224621	0.58648	-2.26003	3.9471	-0.57258	0.566929	NA
ARHGEF19-AS1	0	NA	NA	NA	NA	NA
ARHGEF19	47.0189	0.00246056	0.402164	0.00611829	0.995118	0.997195
ENSG00000291077	6.65541	0.311568	1.0724	0.290532	0.771409	NA
ANO7L1	2.26311	-0.387971	1.82242	-0.212887	0.831415	NA
ENSG00000288398	265.432	-0.215161	0.194709	-1.10504	0.269143	0.438868
CPLANE2	159.22	-0.296265	0.230251	-1.28671	0.198197	0.350778
MT1XP1	1.67881	0.387013	2.20383	0.17561	0.860601	NA
FBXO42	1203.38	0.14673	0.0829273	1.76938	0.0768302	0.167555
SZRD1	4169.34	0.283093	0.0472919	5.98609	2.15e-09	2.38e-08
RPL22P3	6.12171	-0.0645479	1.12544	-0.0573533	0.954264	NA
SPATA21	2.10153	-0.188151	1.86226	-0.101034	0.919524	NA
NECAP2	921.425	0.00674024	0.0946689	0.071198	0.94324	0.97004
LINC01772	17.9894	-0.0578893	0.675975	-0.0856382	0.931754	0.964498
CROCCP3	77.9694	-0.730545	0.334082	-2.18673	0.0287625	0.0751705
RNU1-1	0	NA	NA	NA	NA	NA
ENSG00000261135	3.68632	-0.912955	1.54899	-0.589389	0.5556	NA
ENSG00000285853	1.63883	-0.462826	2.22539	-0.207976	0.835248	NA
ENSG00000224174	0	NA	NA	NA	NA	NA
LINC01783	6.17258	-0.0830049	1.10092	-0.0753958	0.9399	NA
RNU1-6P	0	NA	NA	NA	NA	NA
PDE4DIPP8	0.494438	0.82591	4.02612	0.205138	0.837464	NA
NBPF1	658.464	-0.4362	0.111746	-3.90351	9.48e-05	0.00049234
ENSG00000271732	0.885425	-0.792339	2.96113	-0.26758	0.789023	NA
CROCCP2	1182.64	-0.978574	0.0887906	-11.0211	3.02e-28	1.45e-26
ENSG00000283773	0	NA	NA	NA	NA	NA
MST1P2	13.4653	-0.0178798	0.761335	-0.0234848	0.981264	0.989801
ENSG00000282143	0.195493	-0.662994	4.98961	-0.132875	0.894292	NA
RNU1-3	0	NA	NA	NA	NA	NA
ENSG00000280114	0.374028	-1.61693	4.34244	-0.372355	0.709629	NA
EIF1AXP1	45.1148	-0.0900371	0.412528	-0.218257	0.827229	0.903319
ENSG00000290849	0.511396	0.769769	3.97838	0.193488	0.846577	NA
ESPNP	2.40385	-1.32467	1.93084	-0.686058	0.492677	NA
ENSG00000279151	0	NA	NA	NA	NA	NA
ENSG00000282740	0	NA	NA	NA	NA	NA
CROCC	560.693	-0.178073	0.120554	-1.47712	0.139644	0.268031
ENSG00000290850	0	NA	NA	NA	NA	NA
RNU1-4	0	NA	NA	NA	NA	NA
CROCCP4	0	NA	NA	NA	NA	NA
ENSG00000290851	1.75389	-0.800858	2.15781	-0.371145	0.71053	NA
MST1L	0	NA	NA	NA	NA	NA
ENSG00000223643	0	NA	NA	NA	NA	NA
PDE4DIPP9	0.315903	2.24954	4.99399	0.450449	0.652387	NA
MIR3675	0	NA	NA	NA	NA	NA
ENSG00000228549	9.13089	-1.03584	0.942454	-1.09909	0.271731	NA
RNU1-5P	0	NA	NA	NA	NA	NA
ENSG00000238142	0.704711	-0.0843516	3.46306	-0.0243575	0.980567	NA
ENSG00000235241	0	NA	NA	NA	NA	NA
RNU1-2	0	NA	NA	NA	NA	NA
ENSG00000272426	0.494438	0.82591	4.02612	0.205138	0.837464	NA
ENSG00000290122	0	NA	NA	NA	NA	NA
MFAP2	211.795	0.0221199	0.190666	0.116014	0.907642	0.950057
ENSG00000286898	0	NA	NA	NA	NA	NA
ENSG00000226526	1.15798	2.40857	2.7319	0.881647	0.377968	NA
ATP13A2	2259.07	0.333245	0.0614473	5.42327	5.85e-08	5.25e-07
ENSG00000288636	0	NA	NA	NA	NA	NA
SDHB	3328.07	0.373884	0.0540249	6.9206	4.5e-12	6.82e-11
PADI2	209.668	-0.163791	0.197945	-0.827457	0.407978	0.586915
LINC02783	0.374028	-1.61693	4.34244	-0.372355	0.709629	NA
ENSG00000282843	0	NA	NA	NA	NA	NA
PADI1	0.526176	0.884598	3.93897	0.224576	0.822309	NA
PADI3	17.4401	-0.792035	0.696975	-1.13639	0.255794	0.423635
MIR3972	0	NA	NA	NA	NA	NA
PADI4	0.765015	-2.64569	3.26428	-0.810497	0.417655	NA
PADI6	0.347641	2.3191	4.96757	0.466848	0.640609	NA
RCC2-AS1	0	NA	NA	NA	NA	NA
RCC2	7707.39	0.22988	0.0382621	6.00804	1.88e-09	2.09e-08
ENSG00000290096	0.883247	-0.670619	3.17681	-0.211098	0.83281	NA
ARHGEF10L	286.957	-0.091922	0.168467	-0.545639	0.585314	0.739395
LINC02810	0	NA	NA	NA	NA	NA
ACTL8	1.46973	-1.73784	2.46502	-0.704999	0.480811	NA
ENSG00000284653	0	NA	NA	NA	NA	NA
LINC01654	0	NA	NA	NA	NA	NA
IGSF21	31.0076	0.21535	0.500816	0.429999	0.667196	0.801169
ENSG00000280222	0.195493	-0.662994	4.98961	-0.132875	0.894292	NA
IGSF21-AS1	0	NA	NA	NA	NA	NA
ENSG00000225387	0	NA	NA	NA	NA	NA
KLHDC7A	5.04506	-2.0757	1.4171	-1.46476	0.142987	NA
DYNLL1P3	0	NA	NA	NA	NA	NA
ENSG00000225478	0	NA	NA	NA	NA	NA
PAX7	31.5682	-0.410999	0.497856	-0.825539	0.409066	0.587927
TAS1R2	1.41378	-0.276193	2.57163	-0.1074	0.914472	NA
ALDH4A1	493.178	-0.151697	0.127313	-1.19153	0.233445	0.395745
MIR4695	0	NA	NA	NA	NA	NA
MIR1290	0	NA	NA	NA	NA	NA
IFFO2	953.773	0.550809	0.0919182	5.99238	2.07e-09	2.29e-08
ENSG00000272084	7.72155	0.0896624	0.981932	0.0913122	0.927245	NA
UBR4	8639.31	-0.755612	0.0413663	-18.2663	1.53e-74	2.74e-72
EMC1-AS1	16.7114	-1.08346	0.726843	-1.49064	0.136056	0.262703
EMC1	2863.99	0.244417	0.0582094	4.19892	2.68e-05	0.000156864
MRTO4	2231.05	0.141798	0.0655313	2.16382	0.0304782	0.078955
ENSG00000286064	16.8433	-0.146994	0.681623	-0.215652	0.829259	0.90401
AKR7L	16.139	-0.43141	0.704939	-0.611982	0.540549	0.703081
AKR7A3	15.2133	-0.772498	0.735438	-1.05039	0.293538	0.465815
ENSG00000270728	47.4222	-0.776028	0.4323	-1.79511	0.0726354	0.160405
AKR7A2	1810.51	-0.0602209	0.0731393	-0.823373	0.410296	0.589141
RNU6-1099P	1.03757	0.826934	2.59031	0.319242	0.749543	NA
SLC66A1	549.245	-0.262371	0.120697	-2.1738	0.0297204	0.0772895
CAPZB	3476.41	0.253238	0.0509162	4.97363	6.57e-07	5.09e-06
RN7SL277P	0	NA	NA	NA	NA	NA
MICOS10	255.196	0.191701	0.175537	1.09208	0.274797	0.445141
RNU4-28P	0	NA	NA	NA	NA	NA
MICOS10-DT	0.315903	2.24954	4.99399	0.450449	0.652387	NA
NBL1	629.014	0.527486	0.116573	4.52494	6.04e-06	3.98e-05
MICOS10-NBL1	0	NA	NA	NA	NA	NA
ENSG00000226396	66.9384	0.400818	0.383461	1.04527	0.2959	0.468343
HTR6	213.958	-0.339975	0.192864	-1.76277	0.0779394	0.169359
TMCO4	160.205	-0.32117	0.220897	-1.45393	0.145964	0.277281
RNF186	0	NA	NA	NA	NA	NA
RNF186-AS1	0	NA	NA	NA	NA	NA
OTUD3	782.113	-0.280482	0.109767	-2.55524	0.0106116	0.032286
PLA2G2E	0	NA	NA	NA	NA	NA
RN7SL304P	0	NA	NA	NA	NA	NA
PLA2G2A	0.873818	1.89665	3.21969	0.589079	0.555808	NA
PLA2G5	0	NA	NA	NA	NA	NA
PLA2G2D	0.195493	-0.662994	4.98961	-0.132875	0.894292	NA
PLA2G2F	0.195493	-0.662994	4.98961	-0.132875	0.894292	NA
ENSG00000227066	0.315903	2.24954	4.99399	0.450449	0.652387	NA
PLA2G2C	0	NA	NA	NA	NA	NA
UBXN10	0.347641	2.3191	4.96757	0.466848	0.640609	NA
LINC01757	0	NA	NA	NA	NA	NA
ENSG00000284710	0.178535	-0.596889	4.99417	-0.119517	0.904866	NA
VWA5B1	8.58466	-0.245256	0.946751	-0.25905	0.795597	NA
ENSG00000226664	0	NA	NA	NA	NA	NA
LINC01141	0	NA	NA	NA	NA	NA
ENSG00000226487	0	NA	NA	NA	NA	NA
ENSG00000284641	0.347641	2.3191	4.96757	0.466848	0.640609	NA
ENSG00000284743	0	NA	NA	NA	NA	NA
CAMK2N1	494.001	-0.113584	0.126906	-0.895025	0.370774	0.549428
ENSG00000289402	1.50364	-1.77379	2.50263	-0.708768	0.478468	NA
MUL1	807.634	-0.0145037	0.107293	-0.135178	0.892471	0.942235
RPS4XP4	0.178535	-0.596889	4.99417	-0.119517	0.904866	NA
FAM43B	146.601	0.838386	0.228701	3.66585	0.000246514	0.00117925
CDA	35.2964	0.25284	0.464543	0.544277	0.586251	0.740169
PINK1	908.323	0.124662	0.10038	1.24189	0.214276	0.372144
MIR6084	0	NA	NA	NA	NA	NA
PINK1-AS	84.8052	-0.00143232	0.302549	-0.00473417	0.996223	0.997775
DDOST	7766.86	0.434064	0.03799	11.4257	3.11e-30	1.64e-28
KIF17	754.88	-0.18234	0.10332	-1.76481	0.077595	0.168741
ENSG00000235432	0.347641	2.3191	4.96757	0.466848	0.640609	NA
SH2D5	369.764	0.209665	0.144757	1.44839	0.147508	0.279676
ENSG00000233069	0.748057	-2.61693	3.26249	-0.802128	0.422479	NA
HP1BP3	3650.61	-0.077276	0.051337	-1.50527	0.132255	0.256989
EIF4G3	5835.89	0.173407	0.0454196	3.81789	0.000134598	0.000677627
RNU7-200P	0	NA	NA	NA	NA	NA
MIR1256	0	NA	NA	NA	NA	NA
RPS15AP6	0	NA	NA	NA	NA	NA
ENSG00000236073	0	NA	NA	NA	NA	NA
HSPE1P27	0.35707	-1.55663	4.84557	-0.321248	0.748022	NA
ENSG00000287192	0.543134	0.828946	3.89514	0.212815	0.831471	NA
ECE1	1987.96	0.231766	0.0664479	3.48793	0.000486772	0.00217392
ENSG00000236936	0.195493	-0.662994	4.98961	-0.132875	0.894292	NA
ECE1-AS1	3.63354	0.231659	1.42443	0.162632	0.870808	NA
PPP1R11P1	0	NA	NA	NA	NA	NA
PDE4DIPP10	0	NA	NA	NA	NA	NA
ENSG00000236009	0	NA	NA	NA	NA	NA
NBPF2P	17.5022	-0.190024	0.675239	-0.281418	0.77839	0.872897
HS6ST1P1	4.86463	-0.963064	1.29069	-0.74616	0.455571	NA
CROCCP5	0.347641	2.3191	4.96757	0.466848	0.640609	NA
NBPF3	837.196	0.30436	0.0971751	3.13207	0.00173576	0.00669399
PFN1P10	0	NA	NA	NA	NA	NA
ALPL	226.673	0.212933	0.203271	1.04753	0.294854	0.467462
ENSG00000289715	0	NA	NA	NA	NA	NA
LINC02596	0	NA	NA	NA	NA	NA
RAP1GAP	427.751	0.103804	0.135472	0.766241	0.443533	0.62023
USP48	2552.61	0.0615032	0.0592925	1.03728	0.299603	0.472384
ENSG00000231978	0	NA	NA	NA	NA	NA
LDLRAD2	0.374028	-1.61693	4.34244	-0.372355	0.709629	NA
HSPG2	986.695	-0.200926	0.0987757	-2.03416	0.0419354	0.102813
RPL21P29	3.91553	0.47089	1.41336	0.33317	0.739006	NA
ENSG00000283234	0	NA	NA	NA	NA	NA
CELA3B	0.195493	-0.662994	4.98961	-0.132875	0.894292	NA
ENSG00000285959	0	NA	NA	NA	NA	NA
RN7SL386P	0	NA	NA	NA	NA	NA
RNU6-1022P	0	NA	NA	NA	NA	NA
CELA3A	0	NA	NA	NA	NA	NA
RN7SL186P	0	NA	NA	NA	NA	NA
RNU6-776P	0	NA	NA	NA	NA	NA
LINC01635	2.31181	-0.374406	1.79409	-0.208688	0.834692	NA
LINC00339	52.4722	-0.303365	0.383672	-0.790687	0.429127	0.607258
ENSG00000289694	0	NA	NA	NA	NA	NA
CDC42-AS1	8.52872	-0.0288182	0.973853	-0.0295919	0.976393	NA
ENSG00000285794	0	NA	NA	NA	NA	NA
CDC42	38.3204	-0.657036	0.459544	-1.42976	0.152787	0.287641
CDC42-IT1	0.178535	-0.596889	4.99417	-0.119517	0.904866	NA
MPHOSPH6P1	0.58648	-2.26003	3.9471	-0.57258	0.566929	NA
WNT4	15.9976	-0.26497	0.692034	-0.382886	0.701805	0.826028
ENSG00000285873	2.34762	-2.62898	2.14908	-1.22331	0.221214	NA
MIR4418	0	NA	NA	NA	NA	NA
PPIAP34	2.86972	-0.113268	1.73304	-0.0653578	0.947889	NA
ENSG00000279625	1.08817	-3.1625	2.87914	-1.09842	0.272022	NA
ZBTB40	1385.96	0.132047	0.0767916	1.71955	0.0855134	0.182052
ZBTB40-IT1	3.73501	-0.898455	1.4602	-0.615295	0.53836	NA
EPHA8	468.478	0.598887	0.131444	4.55621	5.21e-06	3.47e-05
MIR6127	0	NA	NA	NA	NA	NA
C1QA	0	NA	NA	NA	NA	NA
ENSG00000289692	0	NA	NA	NA	NA	NA
C1QC	0	NA	NA	NA	NA	NA
C1QB	0.178535	-0.596889	4.99417	-0.119517	0.904866	NA
EPHB2	974.314	0.330761	0.0921623	3.58889	0.000332084	0.00153192
MIR4684	0	NA	NA	NA	NA	NA
ENSG00000225952	0	NA	NA	NA	NA	NA
MIR4253	0	NA	NA	NA	NA	NA
LACTBL1	0.315903	2.24954	4.99399	0.450449	0.652387	NA
TEX46	6.97884	0.731263	1.04207	0.70174	0.482841	NA
KDM1A	6558.75	0.232174	0.0412968	5.62208	1.89e-08	1.82e-07
ENSG00000240553	1.02061	0.874676	2.75159	0.317879	0.750576	NA
MIR3115	0	NA	NA	NA	NA	NA
ENSG00000266802	0	NA	NA	NA	NA	NA
LUZP1	1605.01	0.45772	0.0723969	6.32237	2.58e-10	3.2e-09
ENSG00000229010	0.195493	-0.662994	4.98961	-0.132875	0.894292	NA
RNU6-514P	0.195493	-0.662994	4.98961	-0.132875	0.894292	NA
RNU6-135P	0	NA	NA	NA	NA	NA
ENSG00000289014	0	NA	NA	NA	NA	NA
HTR1D	50.0038	-0.326849	0.392006	-0.833784	0.404402	0.583169
RPL29P6	1.4116	-0.173506	2.24459	-0.0772996	0.938385	NA
LINC01355	37.5296	-1.35759	0.51032	-2.66026	0.00780796	0.0248395
ENSG00000284726	16.3326	-0.21318	0.686099	-0.310712	0.756019	0.859566
HNRNPR	10653.4	0.546875	0.0361442	15.1304	1.02e-51	1.06e-49
ZNF436	364.034	-0.206993	0.147534	-1.40302	0.16061	0.298975
ZNF436-AS1	69.1514	0.0623048	0.334086	0.186493	0.852058	0.918677
ENSG00000271420	0.195493	-0.662994	4.98961	-0.132875	0.894292	NA
TCEA3	15.7409	1.01352	0.697835	1.45238	0.146396	0.277955
ENSG00000232482	0	NA	NA	NA	NA	NA
ASAP3	561.775	-0.375059	0.1226	-3.05921	0.00221923	0.00832665
E2F2	1762.46	0.0198807	0.0705478	0.281805	0.778093	0.872623
ENSG00000235052	4.66169	0.816345	1.26126	0.647248	0.517472	NA
ID3	1333.04	0.273477	0.0886203	3.08594	0.00202907	0.0077012
ENSG00000285802	0.526176	0.884598	3.93897	0.224576	0.822309	NA
MDS2	0	NA	NA	NA	NA	NA
EEF1A1P48	0	NA	NA	NA	NA	NA
RPL11	29704.7	0.587355	0.0273401	21.4833	2.23e-102	7.07e-100
ELOA-AS1	47.5354	-1.37935	0.424565	-3.24886	0.00115867	0.00468878
ELOA	2235.93	0.149256	0.0624829	2.38876	0.0169055	0.0481092
PITHD1	1374.14	-0.464756	0.078974	-5.88492	3.98e-09	4.23e-08
ENSG00000289835	2.07732	0.752322	2.03596	0.369517	0.711742	NA
LYPLA2	1115.28	0.309759	0.0848994	3.64854	0.000263739	0.00125168
GALE	584.38	0.10795	0.119568	0.902835	0.366613	0.545378
HMGCL	629.44	-0.305429	0.118162	-2.58482	0.00974292	0.0301004
FUCA1	807.153	0.222347	0.104128	2.13534	0.0327336	0.0838158
CNR2	1.68416	1.86811	2.2326	0.836742	0.402738	NA
BTBD6P1	4.02453	-0.0676232	1.3624	-0.0496353	0.960413	NA
ENSG00000232557	0	NA	NA	NA	NA	NA
MIR378F	0	NA	NA	NA	NA	NA
H3P1	3.65585	0.82731	1.42402	0.580967	0.561263	NA
PNRC2	2362.56	0.066582	0.0603064	1.10406	0.269566	0.439303
SRSF10	5148.56	-0.107961	0.0444752	-2.42743	0.0152061	0.0439427
RPL36P5	1.32174	1.35904	2.48993	0.545815	0.585193	NA
ENSG00000225315	0	NA	NA	NA	NA	NA
MYOM3	3.0662	0.777399	1.59884	0.486228	0.626806	NA
MYOM3-AS1	0	NA	NA	NA	NA	NA
IL22RA1	5.35887	0.310143	1.18782	0.261102	0.794014	NA
IFNLR1	443.315	0.339867	0.135955	2.49984	0.012425	0.036954
GRHL3	40.3396	-1.31516	0.46206	-2.8463	0.00442303	0.0152079
LINC02800	0.58648	-2.26003	3.9471	-0.57258	0.566929	NA
GRHL3-AS1	3.65387	-0.76452	1.51154	-0.505788	0.613005	NA
STPG1	703.571	-0.102138	0.107054	-0.954076	0.340045	0.517487
NIPAL3	1224.64	-0.149225	0.0818019	-1.82422	0.0681185	0.152432
ENSG00000288982	9.54308	0.521438	0.882777	0.590679	0.554735	NA
RCAN3AS	4.5391	0.526537	1.28336	0.41028	0.681601	NA
RCAN3	690.263	0.16971	0.108539	1.56359	0.117914	0.2346
NCMAP-DT	0	NA	NA	NA	NA	NA
NCMAP	1.21611	0.257987	2.40149	0.107428	0.914449	NA
ENSG00000227312	0	NA	NA	NA	NA	NA
SRRM1	5226.34	0.0290265	0.0446556	0.650008	0.515687	0.684245
ENSG00000284699	0	NA	NA	NA	NA	NA
CLIC4	4890.61	-0.314954	0.0476042	-6.61609	3.69e-11	5.09e-10
RNU6-1208P	0	NA	NA	NA	NA	NA
RUNX3	367.954	0.304318	0.149566	2.03467	0.0418839	0.102744
MIR6731	0	NA	NA	NA	NA	NA
RUNX3-AS1	0	NA	NA	NA	NA	NA
ENSG00000261025	0	NA	NA	NA	NA	NA
MIR4425	0	NA	NA	NA	NA	NA
LINC02793	0	NA	NA	NA	NA	NA
ENSG00000233755	0.347641	2.3191	4.96757	0.466848	0.640609	NA
IFITM3P7	0	NA	NA	NA	NA	NA
ENSG00000231953	0	NA	NA	NA	NA	NA
SYF2	765.052	0.0912109	0.103557	0.880778	0.378438	0.5569
ENSG00000284602	16.3907	-0.335768	0.685165	-0.490054	0.624096	0.768561
ENSG00000284657	2.6541	-0.766298	1.69802	-0.451289	0.651781	NA
RSRP1	318.288	-0.508649	0.161594	-3.14769	0.00164564	0.00638874
ENSG00000272432	3.32299	0.627286	1.4955	0.41945	0.674888	NA
ENSG00000261349	0	NA	NA	NA	NA	NA
RHD	0.526176	0.884598	3.93897	0.224576	0.822309	NA
SDHDP6	6.49573	-0.227268	1.0933	-0.207875	0.835327	NA
ENSG00000259984	1.77085	-0.818944	2.16421	-0.378403	0.705131	NA
TMEM50A	2393.56	0.221226	0.0606082	3.6501	0.00026214	0.00124585
RHCE	42.1047	-0.570421	0.433746	-1.3151	0.188476	0.337733
ENSG00000238084	9.69296	-0.315062	0.893148	-0.352755	0.724272	NA
MACO1	1222.94	0.227001	0.0812047	2.79542	0.00518319	0.0173842
LDLRAP1	811.081	0.0994519	0.102896	0.966528	0.33378	0.510587
ENSG00000225643	10.1666	0.543676	0.869783	0.625071	0.531925	NA
MAN1C1	153.919	-0.329522	0.231822	-1.42144	0.155188	0.291086
ENSG00000233478	1.06396	-1.18885	2.75281	-0.431866	0.665839	NA
SELENON	5227.1	0.404493	0.0448271	9.0234	1.82e-19	5.33e-18
ENSG00000255054	0	NA	NA	NA	NA	NA
ENSG00000228172	10.904	-0.0893986	0.833137	-0.107304	0.914548	NA
MTFR1L	797.259	0.217875	0.100456	2.16887	0.0300929	0.0781253
ENSG00000272478	0	NA	NA	NA	NA	NA
AUNIP	925.8	-0.317978	0.0936416	-3.39569	0.000684551	0.00295059
ENSG00000236528	3.00174	-0.337762	1.56992	-0.215147	0.829653	NA
PAQR7	144.972	0.019648	0.231451	0.0848904	0.932348	0.964568
STMN1	6578.82	0.120902	0.0412497	2.93098	0.00337898	0.0120673
SNRPFP2	0.178535	-0.596889	4.99417	-0.119517	0.904866	NA
ENSG00000223624	0.374028	-1.61693	4.34244	-0.372355	0.709629	NA
MIR3917	0	NA	NA	NA	NA	NA
PAFAH2	334.909	0.206783	0.155602	1.32892	0.183876	0.331718
RNU6-110P	0	NA	NA	NA	NA	NA
ENSG00000252190	0	NA	NA	NA	NA	NA
ENSG00000252691	0.195493	-0.662994	4.98961	-0.132875	0.894292	NA
EXTL1	28.5525	-0.383126	0.539361	-0.710334	0.477497	0.651203
SLC30A2	3.75922	-1.49669	1.50265	-0.996034	0.319234	NA
ENSG00000284309	0	NA	NA	NA	NA	NA
TRIM63	0.315903	2.24954	4.99399	0.450449	0.652387	NA
PDIK1L	543.753	0.0755759	0.120553	0.626911	0.530718	0.696274
FAM110D	11.6846	0.509918	0.814053	0.626394	0.531056	NA
C1orf232	0.195493	-0.662994	4.98961	-0.132875	0.894292	NA
ZNF593OS	8.10493	-1.63994	1.04358	-1.57144	0.116079	NA
ZNF593	0	NA	NA	NA	NA	NA
CNKSR1	35.5878	-0.0498741	0.463151	-0.107684	0.914246	0.953442
CATSPER4	1.047	-1.1616	2.79023	-0.416311	0.677183	NA
ZPLD2P	0.70689	-0.243852	3.45935	-0.0704907	0.943803	NA
ENSG00000278572	4.37744	-1.74836	1.42665	-1.2255	0.220387	NA
CEP85	1976.55	-0.0234193	0.0655989	-0.357007	0.721086	0.837465
ENSG00000270733	1.60709	-0.505882	2.13635	-0.236798	0.812814	NA
SH3BGRL3	511.656	0.52312	0.12834	4.07605	4.58e-05	0.000254842
UBXN11	476.952	-0.582901	0.14179	-4.11102	3.94e-05	0.00022228
CD52	0.35707	-1.55663	4.84557	-0.321248	0.748022	NA
CRYBG2	63.7907	-0.592086	0.351921	-1.68244	0.092483	0.19358
ENSG00000225854	0.347641	2.3191	4.96757	0.466848	0.640609	NA
ZNF683	0.704711	-0.0843516	3.46306	-0.0243575	0.980567	NA
LIN28A	0.569522	-2.22108	3.65316	-0.607988	0.543196	NA
DHDDS	722.599	-0.136547	0.111387	-1.22588	0.220243	0.379354
RPL17P9	3.06739	-0.338928	1.59499	-0.212495	0.831721	NA
DHDDS-AS1	2.99639	-1.08424	1.70637	-0.635408	0.525162	NA
HMGN2	10617.6	0.0809857	0.0376034	2.15368	0.0312654	0.0806339
DPPA2P2	0	NA	NA	NA	NA	NA
RPS6KA1	1304.84	0.282756	0.0793234	3.56459	0.000364419	0.001666
MIR1976	0.195493	-0.662994	4.98961	-0.132875	0.894292	NA
RN7SL679P	0	NA	NA	NA	NA	NA
RNU7-29P	0	NA	NA	NA	NA	NA
ENSG00000289452	0.178535	-0.596889	4.99417	-0.119517	0.904866	NA
ENSG00000229247	0	NA	NA	NA	NA	NA
ENSG00000238316	0	NA	NA	NA	NA	NA
ENSG00000235069	0	NA	NA	NA	NA	NA
ENSG00000260063	11.7514	0.217373	0.799767	0.271795	0.78578	NA
ENSG00000290006	0	NA	NA	NA	NA	NA
ARID1A	5020.98	0.322948	0.0470672	6.86143	6.82e-12	1.02e-10
PIGV	335.473	-0.266248	0.158014	-1.68497	0.0919953	0.192655
RN7SL165P	0.195493	-0.662994	4.98961	-0.132875	0.894292	NA
ENSG00000287810	0.178535	-0.596889	4.99417	-0.119517	0.904866	NA
ZDHHC18	1197.93	-0.024201	0.082359	-0.293848	0.768874	0.867391
SFN	36.9868	0.905529	0.453724	1.99577	0.0459587	0.110985
GPN2	967.344	-0.0801736	0.0911927	-0.879167	0.379311	0.557703
ENSG00000226698	0	NA	NA	NA	NA	NA
ENSG00000289554	26.0745	-0.100683	0.541935	-0.185785	0.852614	0.918746
GPATCH3	355.739	0.098731	0.148009	0.667062	0.504732	0.675145
NUDC	5000.72	0.151623	0.0446207	3.39804	0.000678696	0.00292986
NR0B2	0.195493	-0.662994	4.98961	-0.132875	0.894292	NA
KDF1	3.35881	-0.618719	1.50672	-0.41064	0.681336	NA
RPL12P13	3.35128	-1.27225	1.59278	-0.798765	0.424427	NA
RPL32P6	0	NA	NA	NA	NA	NA
OSTCP2	3.97176	1.01324	1.36922	0.74001	0.459294	NA
TRNP1	313.954	-0.3566	0.159247	-2.23929	0.0251371	0.067212
TENT5B	40.425	-0.16419	0.449516	-0.36526	0.714917	0.833987
SLC9A1	611.621	-0.0728539	0.115164	-0.632611	0.526988	0.693329
ENSG00000229985	0.178535	-0.596889	4.99417	-0.119517	0.904866	NA
CHCHD3P3	7.8378	-0.428021	0.992018	-0.431465	0.66613	NA
NPM1P39	97.4085	0.519251	0.282512	1.83798	0.0660655	0.148649
SNRPEP7	0.178535	-0.596889	4.99417	-0.119517	0.904866	NA
WDTC1-DT	0	NA	NA	NA	NA	NA
WDTC1	2736	0.451679	0.0572491	7.88971	3.03e-15	6.28e-14
ENSG00000243659	2.22947	1.51034	1.95913	0.770924	0.440752	NA
TMEM222	859.415	-0.797451	0.104569	-7.62604	2.42e-14	4.65e-13
RNU6-48P	0.374028	-1.61693	4.34244	-0.372355	0.709629	NA
ACTG1P20	29.4239	-0.0899824	0.509707	-0.176538	0.859872	0.92284
SYTL1	72.6068	-0.103709	0.334195	-0.310326	0.756313	0.859783
MAP3K6	575.745	-0.148412	0.126542	-1.17283	0.240865	0.404934
FCN3	4.22339	-1.08631	1.43123	-0.759002	0.447852	NA
CD164L2	2.07515	0.826943	1.86181	0.44416	0.656927	NA
ENSG00000231207	0.631806	3.21122	3.85256	0.833528	0.404547	NA
GPR3	26.39	-1.01598	0.59001	-1.72197	0.0850752	0.181394
WASF2	5213.28	-0.0889066	0.0437864	-2.03046	0.0423096	0.103632
ENSG00000241169	0	NA	NA	NA	NA	NA
ENSG00000237429	3.08415	1.70183	1.7185	0.990301	0.322027	NA
AHDC1	726.135	0.724014	0.109894	6.58832	4.45e-11	6.08e-10
FGR	0.390986	-1.67491	4.66731	-0.35886	0.7197	NA
ENSG00000235912	41.3237	-0.444017	0.434397	-1.02215	0.306712	0.480137
LINC02574	4.21784	-0.164953	1.32668	-0.124335	0.90105	NA
IFI6	351.654	0.0070361	0.321183	0.0219068	0.982522	0.990487
ENSG00000225886	5.09186	-1.03195	1.27497	-0.809393	0.418289	NA
RNU6-949P	0	NA	NA	NA	NA	NA
CHMP1AP1	0	NA	NA	NA	NA	NA
RNU6-424P	0.178535	-0.596889	4.99417	-0.119517	0.904866	NA
ENSG00000287244	1.7159	1.89485	2.24617	0.843588	0.3989	NA
FAM76A	668.687	0.0701673	0.108412	0.647226	0.517486	0.685549
ENSG00000231344	2.16719	-0.192682	1.89882	-0.101475	0.919174	NA
RPEP3	0	NA	NA	NA	NA	NA
STX12	1721.44	-0.40041	0.0739723	-5.41297	6.2e-08	5.55e-07
ENSG00000269971	0.569522	-2.22108	3.65316	-0.607988	0.543196	NA
ENSG00000270031	1.88908	0.104693	1.98304	0.0527942	0.957896	NA
RNU6-1245P	0	NA	NA	NA	NA	NA
ENSG00000286433	0	NA	NA	NA	NA	NA
PPP1R8	3141.83	0.252957	0.0531385	4.76033	1.93e-06	1.39e-05
SCARNA1	1.53419	0.723099	2.4661	0.293215	0.769358	NA
THEMIS2	184.908	0.156613	0.204321	0.766506	0.443375	0.620125
RPA2	4251.67	-0.288309	0.0498239	-5.78656	7.18e-09	7.35e-08
SMPDL3B	353.257	0.646808	0.148225	4.36368	1.28e-05	7.97e-05
ENSG00000227050	1.86269	1.28808	2.10461	0.612029	0.540519	NA
XKR8	511.829	0.426906	0.124552	3.42754	0.00060907	0.00265796
EYA3	2686	-0.0823757	0.057361	-1.43609	0.150976	0.284998
ENSG00000238231	0.178535	-0.596889	4.99417	-0.119517	0.904866	NA
RN7SL559P	1.59014	-0.485215	2.14185	-0.22654	0.820782	NA
SPCS2P4	26.5159	-0.104085	0.581329	-0.179046	0.857902	0.921903
ENSG00000228943	0	NA	NA	NA	NA	NA
ENSG00000289576	0	NA	NA	NA	NA	NA
ARL8BP2	0.511396	0.769769	3.97838	0.193488	0.846577	NA
RNU6-176P	0	NA	NA	NA	NA	NA
PTAFR	35.1996	0.375276	0.487317	0.770086	0.441249	0.618334
DNAJC8	6343.95	0.0364139	0.0423057	0.860732	0.389385	0.568487
ENSG00000290123	2.04341	0.802376	1.89326	0.423808	0.671706	NA
ATP5IF1	2748.72	0.167872	0.0576236	2.91325	0.00357688	0.0126787
ENSG00000270605	111.215	-0.353298	0.285396	-1.23792	0.215745	0.373729
ENSG00000271398	1.88908	0.104693	1.98304	0.0527942	0.957896	NA
SESN2	4639.78	-1.19479	0.0512645	-23.3064	3.82e-120	2.01e-117
MED18	666.804	0.262121	0.108935	2.40621	0.0161188	0.0462069
PHACTR4	3368.98	0.19245	0.0525097	3.66504	0.000247298	0.00118233
DNAJC8P4	2.10878	-1.13243	1.99537	-0.567529	0.570355	NA
RNU6ATAC27P	0	NA	NA	NA	NA	NA
RCC1	7296.12	0.298266	0.0437501	6.81749	9.26e-12	1.36e-10
SNHG3	1864.8	-0.264147	0.077587	-3.40452	0.000662807	0.00287085
SNORA73A	0	NA	NA	NA	NA	NA
SNORA73B	24.5547	0.356465	0.563012	0.633139	0.526643	0.693092
PRDX3P2	4.79272	-0.0431246	1.26526	-0.0340835	0.972811	NA
ENSG00000279443	40.3084	0.221147	0.440106	0.502486	0.615325	0.762635
TRNAU1AP	1004.23	-0.0229695	0.0938399	-0.244774	0.806632	0.890782
SNHG12	866.796	-1.7388	0.109785	-15.8383	1.69e-56	1.98e-54
SNORD99	9.82653	0.671409	0.900871	0.745288	0.456098	NA
SNORA61	0	NA	NA	NA	NA	NA
SNORA44	0	NA	NA	NA	NA	NA
SNORA16A	0	NA	NA	NA	NA	NA
TAF12	975.953	-0.122748	0.0916282	-1.33963	0.180367	0.326685
RAB42	8.86673	0.997299	0.931455	1.07069	0.284309	NA
TAF12-DT	13.6259	-0.230143	0.763343	-0.301494	0.763038	0.864444
ENSG00000270103	0	NA	NA	NA	NA	NA
RNU11	0	NA	NA	NA	NA	NA
GMEB1	947.137	0.323381	0.0979153	3.30266	0.000957727	0.0039633
ENSG00000252777	0	NA	NA	NA	NA	NA
ENSG00000289291	32.9739	0.141983	0.482036	0.294548	0.768339	0.867064
YTHDF2	4672.23	0.163291	0.0481512	3.39122	0.000695829	0.00299383
OPRD1	89.6859	0.0491071	0.302345	0.162421	0.870975	0.929062
ENSG00000233427	0.390986	-1.67491	4.66731	-0.35886	0.7197	NA
EPB41	6505.72	0.0913471	0.0398846	2.29029	0.0220046	0.060185
ENSG00000225616	57.6021	-0.329376	0.378657	-0.869853	0.384381	0.563187
Metazoa_SRP	54.7278	-0.181377	0.382507	-0.474178	0.635373	0.777394
TMEM200B	16.9633	-0.881976	0.685577	-1.28647	0.198278	0.350885
ENSG00000225750	0.347641	2.3191	4.96757	0.466848	0.640609	NA
SRSF4	7440.98	0.408798	0.0399228	10.2397	1.32e-24	5.32e-23
ENSG00000277916	0	NA	NA	NA	NA	NA
MECR	1765.14	-0.118133	0.073458	-1.60817	0.107798	0.218837
ENSG00000237934	2.24615	-0.372718	1.86995	-0.19932	0.842012	NA
PTPRU	6145.57	0.0586002	0.0446896	1.31127	0.189766	0.339394
LINC01756	0.374028	-1.61693	4.34244	-0.372355	0.709629	NA
ENSG00000225011	0.511396	0.769769	3.97838	0.193488	0.846577	NA
ENSG00000228176	0	NA	NA	NA	NA	NA
ENSG00000284676	0	NA	NA	NA	NA	NA
ENSG00000270927	0	NA	NA	NA	NA	NA
LINC01648	0	NA	NA	NA	NA	NA
ENSG00000233372	0.195493	-0.662994	4.98961	-0.132875	0.894292	NA
ENSG00000231251	0	NA	NA	NA	NA	NA
ENSG00000236335	0	NA	NA	NA	NA	NA
ENSG00000231949	0	NA	NA	NA	NA	NA
ENSG00000289710	0	NA	NA	NA	NA	NA
MATN1	12.7437	-0.0116923	0.779124	-0.015007	0.988027	0.993522
MATN1-AS1	35.4764	-0.7457	0.487502	-1.52963	0.126107	0.247243
ENSG00000287510	0	NA	NA	NA	NA	NA
LAPTM5	6.60473	-0.552912	1.08468	-0.509747	0.610229	NA
MIR4420	0	NA	NA	NA	NA	NA
ENSG00000229607	0	NA	NA	NA	NA	NA
LINC01778	1.46973	-1.73784	2.46502	-0.704999	0.480811	NA
RN7SKP91	0	NA	NA	NA	NA	NA
ENSG00000235143	0	NA	NA	NA	NA	NA
SDC3	2429.68	-0.218203	0.066514	-3.28056	0.00103602	0.00424977
RN7SL371P	0.195493	-0.662994	4.98961	-0.132875	0.894292	NA
PUM1	6173.44	0.45149	0.0419459	10.7636	5.11e-27	2.31e-25
ENSG00000237329	0.195493	-0.662994	4.98961	-0.132875	0.894292	NA
ENSG00000232768	0	NA	NA	NA	NA	NA
SELENOWP1	0	NA	NA	NA	NA	NA
RPL21P22	0.35707	-1.55663	4.84557	-0.321248	0.748022	NA
NKAIN1	305.516	0.622319	0.168024	3.70375	0.000212437	0.00102883
SNRNP40	3342.11	0.102125	0.0566015	1.80429	0.0711864	0.157702
ENSG00000229447	4.7084	-0.411191	1.33154	-0.308809	0.757467	NA
ZCCHC17	1027.75	0.152608	0.0894432	1.7062	0.0879703	0.186198
ENSG00000229044	0.960508	-2.97339	3.00949	-0.988004	0.323151	NA
FABP3	72.5347	-0.300291	0.327268	-0.91757	0.358844	0.537052
SERINC2	534.977	0.0873317	0.123368	0.707897	0.47901	0.652524
EEF1A1P46	2.51891	-1.54341	1.89293	-0.815351	0.414871	NA
RNU6-40P	0	NA	NA	NA	NA	NA
LDC1P	0	NA	NA	NA	NA	NA
LINC01226	1.03757	0.826934	2.59031	0.319242	0.749543	NA
ENSG00000229167	1.81737	-0.717093	2.12897	-0.336826	0.736248	NA
TINAGL1	4.11847	-1.70888	1.51797	-1.12577	0.260263	NA
HCRTR1	6.80094	-0.713784	1.1339	-0.629494	0.529026	NA
PEF1	3522.5	0.0958847	0.0513662	1.86669	0.0619452	0.14104
PEF1-AS1	1.76867	-0.741096	2.06286	-0.359257	0.719403	NA
ENSG00000264078	0.748057	-2.61693	3.26249	-0.802128	0.422479	NA
COL16A1	9.76833	-0.124029	0.891131	-0.139182	0.889306	NA
ADGRB2	1723.92	-0.0978185	0.0709445	-1.3788	0.167956	0.309271
MIR4254	1.54679	0.892397	2.29553	0.388755	0.697457	NA
ENSG00000254545	0.178535	-0.596889	4.99417	-0.119517	0.904866	NA
SPOCD1	53.5217	-0.0840256	0.385157	-0.218159	0.827305	0.903319
ENSG00000203620	0.526176	0.884598	3.93897	0.224576	0.822309	NA
ENSG00000269967	0.543134	0.828946	3.89514	0.212815	0.831471	NA
PTP4A2	8553.94	-0.0205284	0.0365782	-0.561219	0.574648	0.730092
ENSG00000288678	0	NA	NA	NA	NA	NA
ENSG00000228634	1.4603	-0.153972	2.36018	-0.0652372	0.947985	NA
ENSG00000284702	0	NA	NA	NA	NA	NA
KHDRBS1	12859.9	0.211856	0.0323125	6.55648	5.51e-11	7.46e-10
ENSG00000203325	1.66522	-1.96985	2.37209	-0.830429	0.406296	NA
TMEM39B	1064.23	0.00419603	0.0870263	0.0482157	0.961544	0.979372
MIR5585	0.543134	0.828946	3.89514	0.212815	0.831471	NA
KPNA6	3482.26	0.323982	0.0512386	6.32302	2.57e-10	3.19e-09
ENSG00000250135	0	NA	NA	NA	NA	NA
TXLNA	4462.9	-0.0497207	0.0471439	-1.05466	0.291581	0.463936
CCDC28B	518.463	0.393517	0.123819	3.17816	0.00148214	0.00583483
ENSG00000224066	7.32858	-0.529407	1.02913	-0.514423	0.606956	NA
IQCC	490.535	-0.924257	0.13058	-7.07807	1.46e-12	2.34e-11
DCDC2B	7.56425	-1.22283	1.10969	-1.10196	0.270481	NA
TMEM234	227.69	-0.617973	0.188465	-3.27899	0.00104181	0.00426621
EIF3I	12953.7	0.49136	0.03365	14.6021	2.72e-48	2.66e-46
ENSG00000291132	1.25945	-1.52096	2.59951	-0.585095	0.558484	NA
MTMR9LP	0	NA	NA	NA	NA	NA
ENSG00000290045	0.72167	-0.141448	3.2151	-0.0439947	0.964909	NA
FAM167B	3.33995	0.613661	1.49443	0.410633	0.681341	NA
LCK	9.63212	2.44907	1.00661	2.43298	0.0149751	NA
HDAC1	7416.87	0.232441	0.0394049	5.89879	3.66e-09	3.9e-08
MARCKSL1	11777.4	0.394323	0.033383	11.8121	3.38e-32	1.95e-30
ENSG00000233775	0.178535	-0.596889	4.99417	-0.119517	0.904866	NA
TSSK3	9.98387	-0.961043	0.942218	-1.01998	0.307738	NA
FAM229A	148.065	-0.478059	0.23633	-2.02285	0.0430888	0.105188
BSDC1	2423.58	0.12208	0.0632284	1.93079	0.0535096	0.125593
GAPDHP20	0.315903	2.24954	4.99399	0.450449	0.652387	NA
ENSG00000270850	0	NA	NA	NA	NA	NA
LRRC37A12P	0	NA	NA	NA	NA	NA
RN7SL122P	0	NA	NA	NA	NA	NA
ENSG00000254553	1.63883	-0.462826	2.22539	-0.207976	0.835248	NA
ZBTB8B	221.035	-0.074549	0.188424	-0.395644	0.692368	0.8198
ZBTB8A	369.125	-0.23435	0.157997	-1.48325	0.138007	0.265327
ZBTB8OS	620.823	-0.113987	0.123491	-0.923041	0.355986	0.534401
RBBP4	7976.8	0.0287165	0.0383922	0.747977	0.454474	0.630767
SYNC	46.3989	-0.208864	0.406713	-0.513541	0.607573	0.756877
ENSG00000224409	0	NA	NA	NA	NA	NA
KIAA1522	2748.4	0.332561	0.0567672	5.85834	4.68e-09	4.91e-08
YARS1	13977.1	-0.469476	0.0351663	-13.3502	1.18e-40	9.15e-39
S100PBP	1479.53	0.130766	0.0748396	1.74729	0.0805872	0.173966
FNDC5	61.2986	0.21701	0.355207	0.610939	0.54124	0.703373
HPCA	21.3545	-0.386067	0.600358	-0.64306	0.520185	0.687558
TMEM54	433.915	0.491289	0.136782	3.59178	0.000328431	0.00151715
ENSG00000287691	2.97535	0.357621	1.56644	0.228302	0.819412	NA
RNF19B	1278.28	0.221056	0.0811408	2.72436	0.00644268	0.0209968
ENSG00000278966	1.35348	1.39542	2.32625	0.599858	0.548601	NA
ENSG00000217644	0.748057	-2.61693	3.26249	-0.802128	0.422479	NA
ENSG00000239670	0.543134	0.828946	3.89514	0.212815	0.831471	NA
ENSG00000236065	0	NA	NA	NA	NA	NA
AK2	10001	0.069951	0.0347911	2.0106	0.0443677	0.107731
AZIN2	210.023	-0.124654	0.205897	-0.605422	0.544899	0.706444
ENSG00000278997	13.3139	-0.182642	0.760282	-0.24023	0.810152	0.893253
TRIM62	334.553	0.0417714	0.153386	0.272328	0.78537	0.877109
ENSG00000279179	9.47544	-0.072989	0.890763	-0.0819399	0.934695	NA
ENSG00000284721	0.315903	2.24954	4.99399	0.450449	0.652387	NA
ZNF362	1287.24	0.0487189	0.0829659	0.587216	0.557059	0.716462
ENSG00000270115	0.390986	-1.67491	4.66731	-0.35886	0.7197	NA
A3GALT2	1.32709	4.27057	2.68764	1.58897	0.112068	NA
ENSG00000225313	17.7634	0.324566	0.661373	0.490746	0.623606	0.768465
PHC2	2923.86	0.171819	0.0548239	3.13403	0.00172426	0.00666163
MIR3605	0.979447	3.8366	3.01335	1.2732	0.202946	NA
RN7SKP16	0.195493	-0.662994	4.98961	-0.132875	0.894292	NA
PHC2-AS1	8.67017	-0.439291	0.964105	-0.455646	0.648644	NA
TLR12P	0	NA	NA	NA	NA	NA
ZSCAN20	583.778	0.0878701	0.115843	0.758526	0.448136	0.624848
ENSG00000235907	1.923	0.0645779	1.93985	0.0332902	0.973443	NA
CSMD2	1.62405	-0.526611	2.16539	-0.243194	0.807855	NA
HSPD1P14	0	NA	NA	NA	NA	NA
HMGB4	0	NA	NA	NA	NA	NA
CSMD2-AS1	0	NA	NA	NA	NA	NA
RNA5SP42	0	NA	NA	NA	NA	NA
C1orf94	0	NA	NA	NA	NA	NA
ENSG00000270241	0	NA	NA	NA	NA	NA
ENSG00000287703	0.315903	2.24954	4.99399	0.450449	0.652387	NA
MIR552	0	NA	NA	NA	NA	NA
SMIM12	682.169	0.20237	0.110726	1.82766	0.0676011	0.151496
GJB5	0.960508	-2.97339	3.00949	-0.988004	0.323151	NA
GJB4	0.569522	-2.22108	3.65316	-0.607988	0.543196	NA
ENSG00000255811	0	NA	NA	NA	NA	NA
GJB3	0.178535	-0.596889	4.99417	-0.119517	0.904866	NA
GJA4	2.19556	1.56776	1.86193	0.842008	0.399783	NA
ENSG00000230163	0	NA	NA	NA	NA	NA
DLGAP3	124.514	0.29603	0.250062	1.18382	0.236482	0.399565
ENSG00000284773	3.81763	-0.903064	1.47429	-0.61254	0.540181	NA
GPR199P	0.374028	-1.61693	4.34244	-0.372355	0.709629	NA
TMEM35B	3.39906	0.98021	1.58187	0.619654	0.535485	NA
ENSG00000271741	0	NA	NA	NA	NA	NA
ZMYM6	189.817	0.05472	0.203457	0.268952	0.787967	0.878697
ZMYM1	1192.57	0.0244436	0.0828646	0.294983	0.768007	0.866957
RPL12P45	0	NA	NA	NA	NA	NA
EFCAB14P1	1.51505	0.858628	2.3102	0.371668	0.71014	NA
ENSG00000284640	3.78787	0.601227	1.41327	0.425416	0.670533	NA
SFPQ	15934.2	-0.22727	0.0352138	-6.45402	1.09e-10	1.42e-09
ZMYM4	3451.5	0.02919	0.0517208	0.564376	0.572498	0.728405
RN7SL503P	0	NA	NA	NA	NA	NA
SNORA62	0	NA	NA	NA	NA	NA
RPL5P4	65.4983	0.209073	0.383628	0.544989	0.585761	0.739793
ZMYM4-AS1	0.72167	-0.141448	3.2151	-0.0439947	0.964909	NA
KIAA0319L	2606.47	0.0165333	0.0594246	0.278224	0.780841	0.874304
ENSG00000236274	0.195493	-0.662994	4.98961	-0.132875	0.894292	NA
NCDN	1594.72	-0.155281	0.0731515	-2.12274	0.0337757	0.0859866
TFAP2E-AS1	5.68757	-0.524353	1.16057	-0.451806	0.651409	NA
TFAP2E	13.8475	-0.707711	0.75695	-0.93495	0.349814	0.528308
PSMB2	4698.58	0.263014	0.047093	5.58499	2.34e-08	2.22e-07
C1orf216	270.367	-0.423052	0.183544	-2.3049	0.0211721	0.0582682
CLSPN	1858.46	-0.199711	0.0682597	-2.92575	0.00343627	0.0122433
ENSG00000232335	0.195493	-0.662994	4.98961	-0.132875	0.894292	NA
AGO4	904.276	-0.330425	0.105768	-3.12404	0.00178386	0.00685725
AGO1	1946.45	0.108786	0.0661845	1.64368	0.100243	0.206481
CFAP97P1	0	NA	NA	NA	NA	NA
ENSG00000286899	0.315903	2.24954	4.99399	0.450449	0.652387	NA
ENSG00000271914	0	NA	NA	NA	NA	NA
AGO3	747.347	-0.158902	0.105825	-1.50157	0.133209	0.258335
ENSG00000271554	0.689931	-0.190631	3.26253	-0.0584303	0.953406	NA
ENSG00000232862	0.765015	-2.64569	3.26428	-0.810497	0.417655	NA
TEKT2	50.433	-0.567891	0.399992	-1.41976	0.155678	0.291647
ADPRS	961.499	0.27088	0.0991395	2.73231	0.00628915	0.0205642
COL8A2	4.49674	1.94866	1.35855	1.43437	0.151467	NA
TRAPPC3	1431.56	0.413947	0.0766003	5.40398	6.52e-08	5.82e-07
MAP7D1	4371.3	0.0857959	0.0476166	1.80181	0.0715756	0.158418
RN7SL131P	0	NA	NA	NA	NA	NA
THRAP3	7030.73	0.232531	0.0399795	5.81625	6.02e-09	6.21e-08
UBE2V2P4	0.195493	-0.662994	4.98961	-0.132875	0.894292	NA
SH3D21	127.141	-0.144872	0.251545	-0.575928	0.564664	0.722597
EVA1B	0	NA	NA	NA	NA	NA
ENSG00000286379	2.0824	-0.103116	2.05276	-0.0502329	0.959937	NA
STK40	2277.42	-0.0601198	0.0615574	-0.976646	0.328744	0.504814
LSM10	756.133	0.338849	0.103114	3.28617	0.0010156	0.00417927
RNU4-27P	0	NA	NA	NA	NA	NA
OSCP1	253.533	-0.513067	0.177877	-2.88439	0.00392171	0.013717
SNORA63C	0.960508	-2.97339	3.00949	-0.988004	0.323151	NA
MRPS15	1967.3	0.314853	0.0654166	4.81305	1.49e-06	1.09e-05
CSF3R	0.909634	-2.90353	3.06189	-0.948279	0.342987	NA
FTLP18	0	NA	NA	NA	NA	NA
ENSG00000284705	0	NA	NA	NA	NA	NA
ENSG00000284720	0	NA	NA	NA	NA	NA
ENSG00000234481	0	NA	NA	NA	NA	NA
GRIK3	4.79688	1.16016	1.25482	0.92456	0.355195	NA
ENSG00000284650	0	NA	NA	NA	NA	NA
ENSG00000223944	0	NA	NA	NA	NA	NA
MIR4255	0	NA	NA	NA	NA	NA
RNU6-636P	0	NA	NA	NA	NA	NA
RNA5SP43	0	NA	NA	NA	NA	NA
RPS29P6	0	NA	NA	NA	NA	NA
ZC3H12A-DT	13.6373	-0.682701	0.771269	-0.885167	0.376067	0.554534
ZC3H12A	98.7164	0.747984	0.283619	2.63729	0.0083572	0.0263573
MIR6732	0	NA	NA	NA	NA	NA
MEAF6	1268.2	0.0759649	0.0807528	0.940709	0.346854	0.524997
MIR5581	2.16719	-0.192682	1.89882	-0.101475	0.919174	NA
SNIP1	559.172	0.240753	0.122921	1.95861	0.0501589	0.119126
FTH1P1	1.53201	0.826094	2.16507	0.381556	0.702791	NA
RPS27P9	90.8589	0.756496	0.32039	2.36118	0.0182171	0.0512138
DNALI1	15.037	-0.754441	0.731613	-1.0312	0.302446	0.475818
GNL2	3461.64	0.171186	0.0512861	3.33786	0.000844256	0.00354444
ENSG00000284748	0.374028	-1.61693	4.34244	-0.372355	0.709629	NA
RSPO1	0.494438	0.82591	4.02612	0.205138	0.837464	NA
C1orf109	1191.59	0.021586	0.0836785	0.257963	0.796435	0.883645
CDCA8	2029.49	-0.11524	0.0661152	-1.74302	0.0813306	0.175054
EPHA10	97.069	-0.305287	0.283799	-1.07572	0.282054	0.453411
ACTN4P2	0.543134	0.828946	3.89514	0.212815	0.831471	NA
ENSG00000227416	0.178535	-0.596889	4.99417	-0.119517	0.904866	NA
MANEAL	1007.65	0.339716	0.0910519	3.73101	0.00019071	0.000932201
ENSG00000233728	0	NA	NA	NA	NA	NA
YRDC	704.998	0.375379	0.110277	3.40397	0.000664136	0.00287513
C1orf122	625.536	-0.00740295	0.112471	-0.065821	0.94752	0.972632
MTF1	617.492	0.420308	0.114426	3.67318	0.000239555	0.00114858
ENSG00000235673	0	NA	NA	NA	NA	NA
ENSG00000230955	0	NA	NA	NA	NA	NA
INPP5B	791.584	-0.626922	0.102577	-6.11173	9.86e-10	1.13e-08
SNORA63	0	NA	NA	NA	NA	NA
RNU6-584P	0	NA	NA	NA	NA	NA
SF3A3	4424.62	0.0429932	0.0468068	0.918525	0.358344	0.536595
RNU6-510P	0.917163	-0.747831	2.92777	-0.255427	0.798393	NA
FHL3	502.777	-0.0573442	0.127905	-0.448335	0.653912	0.791265
UTP11	1491.85	0.358895	0.0754076	4.75941	1.94e-06	1.39e-05
POU3F1	141.122	-0.162019	0.235326	-0.688486	0.491147	0.662774
MIR3659HG	10.1038	-0.494884	0.932404	-0.530761	0.595585	NA
ENSG00000223589	0	NA	NA	NA	NA	NA
MIR3659	0	NA	NA	NA	NA	NA
LINC02786	0	NA	NA	NA	NA	NA
ENSG00000286552	0	NA	NA	NA	NA	NA
ENSG00000287987	0	NA	NA	NA	NA	NA
LINC01343	0.178535	-0.596889	4.99417	-0.119517	0.904866	NA
ENSG00000275350	0	NA	NA	NA	NA	NA
RNU6-753P	0	NA	NA	NA	NA	NA
LINC01685	0.72167	-0.141448	3.2151	-0.0439947	0.964909	NA
HSPA5P1	39.6263	0.609473	0.43922	1.38763	0.165251	0.305488
ENSG00000284632	1.53201	0.826094	2.16507	0.381556	0.702791	NA
RRAGC	324.089	-0.0228447	0.165515	-0.138022	0.890223	0.940563
ENSG00000273637	0	NA	NA	NA	NA	NA
RRAGC-DT	27.9879	0.189637	0.518669	0.365622	0.714647	0.833846
MYCBP	526.366	-0.00428014	0.123366	-0.0346946	0.972323	0.98522
ENSG00000274944	0.178535	-0.596889	4.99417	-0.119517	0.904866	NA
GJA9	0	NA	NA	NA	NA	NA
RHBDL2	4.5032	-0.730227	1.34346	-0.543542	0.586756	NA
RNU6-605P	0	NA	NA	NA	NA	NA
EIF1P2	0	NA	NA	NA	NA	NA
AKIRIN1	3236.78	-0.0444757	0.0557635	-0.797578	0.425116	0.603819
NDUFS5	3248.21	0.498138	0.0528824	9.41974	4.52e-21	1.5e-19
MACF1	5161.73	0.126046	0.0503008	2.50585	0.0122157	0.0364604
RNU6-608P	0	NA	NA	NA	NA	NA
RNA5SP44	0	NA	NA	NA	NA	NA
ENSG00000287422	0	NA	NA	NA	NA	NA
ENSG00000226438	0	NA	NA	NA	NA	NA
HSPE1P8	3.12968	0.811522	1.54137	0.526495	0.598544	NA
BMP8A	66.7012	-0.370494	0.342877	-1.08054	0.2799	0.450859
OXCT2P1	2.02982	-0.963976	2.06334	-0.467193	0.640362	NA
PPIEL	117.087	-0.617842	0.264317	-2.3375	0.019413	0.0540643
PABPC4	5006.63	0.374507	0.0442315	8.46697	2.52e-17	6.11e-16
PABPC4-AS1	9.7587	0.690546	0.885709	0.779654	0.435595	NA
SNORA55	0	NA	NA	NA	NA	NA
HEYL	362.374	0.0340451	0.147725	0.230462	0.817732	0.896919
ENSG00000225903	0	NA	NA	NA	NA	NA
NT5C1A	319.421	0.121898	0.156766	0.777581	0.436816	0.614438
HPCAL4	406.033	0.0959728	0.142796	0.672097	0.501522	0.672403
PPIE	1631.85	-0.251722	0.0723041	-3.48144	0.000498734	0.00222262
ENSG00000225333	0.868467	-0.756881	2.97824	-0.254137	0.79939	NA
RNU7-121P	0	NA	NA	NA	NA	NA
ENSG00000289711	0	NA	NA	NA	NA	NA
BMP8B	406.663	0.0401148	0.139274	0.288027	0.773326	0.869883
OXCT2	20.3848	0.0225534	0.609649	0.0369941	0.97049	0.98452
BMP8B-AS1	1.06396	-1.18885	2.75281	-0.431866	0.665839	NA
ENSG00000261798	9.93398	-0.595726	0.883451	-0.674317	0.50011	NA
ENSG00000229213	0	NA	NA	NA	NA	NA
ENSG00000284719	5.17835	-0.679318	1.21983	-0.556895	0.577599	NA
LINC02811	0.195493	-0.662994	4.98961	-0.132875	0.894292	NA
TRIT1	960.627	-0.876705	0.0967103	-9.06527	1.24e-19	3.69e-18
MYCL	376.169	0.171176	0.143156	1.19573	0.231802	0.393675
MYCL-AS1	0.704711	-0.0843516	3.46306	-0.0243575	0.980567	NA
MFSD2A	169.798	0.336363	0.235629	1.42751	0.153433	0.288535
ENSG00000228477	209.195	0.167206	0.22616	0.739329	0.459708	0.635187
CAP1	4692.51	0.217929	0.0454131	4.79882	1.6e-06	1.16e-05
PPT1	3737.53	0.335908	0.0541177	6.20698	5.4e-10	6.48e-09
OAZ1P1	0.663544	3.27055	3.50284	0.933686	0.350466	NA
RLF	1651.05	0.292536	0.0726917	4.02433	5.71e-05	0.000310831
RNU6-1237P	0	NA	NA	NA	NA	NA
TMCO2	0	NA	NA	NA	NA	NA
ZMPSTE24-DT	160.098	-0.643273	0.229715	-2.80031	0.00510531	0.0171778
ZMPSTE24	1877.52	0.360375	0.0699672	5.15063	2.6e-07	2.12e-06
ENSG00000231296	0.511396	0.769769	3.97838	0.193488	0.846577	NA
COL9A2	63.8799	-0.17083	0.366121	-0.466595	0.64079	0.781519
RPL21P20	31.2467	0.167764	0.529574	0.316791	0.751403	0.856693
SMAP2	1986.86	0.118058	0.065559	1.8008	0.071735	0.158729
ENSG00000213172	0	NA	NA	NA	NA	NA
ENSG00000290111	0	NA	NA	NA	NA	NA
ENSG00000284677	1.71808	1.78704	2.21485	0.806843	0.419757	NA
ZFP69B	102.03	-0.205961	0.274655	-0.74989	0.453321	0.629779
ENSG00000260920	76.6659	-0.559873	0.328199	-1.70589	0.0880282	0.18625
ENSG00000279667	5.2215	0.0412271	1.2105	0.034058	0.972831	NA
ZFP69	219.521	0.0225233	0.191344	0.117711	0.906297	0.949389
EXO5-DT	5.52064	-0.853024	1.19784	-0.712132	0.476383	NA
EXO5	57.4696	-0.239147	0.380562	-0.628406	0.529738	0.695559
ENSG00000227278	0	NA	NA	NA	NA	NA
ENSG00000238186	1.94721	-0.958182	1.99916	-0.479293	0.63173	NA
ZNF684	108.436	-0.242883	0.266286	-0.912113	0.361709	0.540186
ENSG00000286838	0.35707	-1.55663	4.84557	-0.321248	0.748022	NA
ENSG00000236505	0.569522	-2.22108	3.65316	-0.607988	0.543196	NA
GTF2F2P2	0	NA	NA	NA	NA	NA
RIMS3	875.669	0.0151364	0.0992215	0.152551	0.878752	0.933685
ENSG00000287743	2.00533	-2.30808	2.24833	-1.02658	0.304619	NA
ENSG00000237899	3.5543	-0.749881	1.4696	-0.51026	0.609869	NA
NFYC-AS1	34.8793	-0.544667	0.489396	-1.11294	0.265736	0.43517
NFYC	1419.14	-0.197902	0.0782887	-2.52785	0.0114763	0.0345509
MIR30E	0	NA	NA	NA	NA	NA
MIR30C1	0.195493	-0.662994	4.98961	-0.132875	0.894292	NA
KCNQ4	216.868	-0.26448	0.189643	-1.39462	0.163132	0.302431
RN7SL326P	0	NA	NA	NA	NA	NA
CITED4	124.634	-0.0874432	0.251993	-0.347007	0.728586	0.841697
ENSG00000229528	0	NA	NA	NA	NA	NA
ENSG00000228940	0.347641	2.3191	4.96757	0.466848	0.640609	NA
ENSG00000286668	0.347641	2.3191	4.96757	0.466848	0.640609	NA
UBE2V1P8	0	NA	NA	NA	NA	NA
CTPS1	4278.45	-0.0270324	0.0476211	-0.567656	0.570268	0.726503
SLFNL1-AS1	25.8797	-0.412847	0.597604	-0.690838	0.489667	0.66155
SLFNL1	17.778	-0.773013	0.676173	-1.14322	0.252948	0.420206
SCMH1	1499.64	-0.390356	0.075099	-5.19788	2.02e-07	1.69e-06
RPL23AP17	0	NA	NA	NA	NA	NA
ENSG00000287400	0.663544	3.27055	3.50284	0.933686	0.350466	NA
SCMH1-DT	0.35707	-1.55663	4.84557	-0.321248	0.748022	NA
RPL36AP9	0	NA	NA	NA	NA	NA
ENSG00000291157	0	NA	NA	NA	NA	NA
ENSG00000286640	0	NA	NA	NA	NA	NA
FOXO6	222.113	0.410971	0.186863	2.19932	0.0278555	0.0732443
FOXO6-AS1	1.00583	0.776385	2.76474	0.280817	0.778851	NA
RNA5SP45	0	NA	NA	NA	NA	NA
EDN2	2.70469	-2.86284	2.07803	-1.37767	0.168305	NA
HIVEP3	212.979	-0.136954	0.191151	-0.716469	0.473702	0.647676
ENSG00000230881	0	NA	NA	NA	NA	NA
ENSG00000230638	0	NA	NA	NA	NA	NA
ENSG00000284895	0	NA	NA	NA	NA	NA
ENSG00000287587	0.631806	3.21122	3.85256	0.833528	0.404547	NA
HNRNPFP1	0.178535	-0.596889	4.99417	-0.119517	0.904866	NA
ENSG00000228776	0.178535	-0.596889	4.99417	-0.119517	0.904866	NA
GUCA2B	0	NA	NA	NA	NA	NA
GUCA2A	0	NA	NA	NA	NA	NA
FOXJ3	1708.99	0.0555112	0.0786843	0.705493	0.480503	0.653818
ENSG00000227527	6.35131	-1.12896	1.14716	-0.984136	0.325049	NA
RIMKLA	487.905	0.660503	0.128794	5.12837	2.92e-07	2.37e-06
ENSG00000235002	1.35883	4.29864	2.69574	1.5946	0.110801	NA
ZMYND12	4.37217	0.163467	1.29833	0.125905	0.899807	NA
PPCS	467.778	-0.305408	0.132472	-2.30545	0.0211416	0.0582115
CCDC30	85.7133	-1.2302	0.323559	-3.8021	0.000143475	0.000715883
RPS3AP11	0	NA	NA	NA	NA	NA
TMSB4XP1	0.35707	-1.55663	4.84557	-0.321248	0.748022	NA
RNU6-536P	0	NA	NA	NA	NA	NA
ENSG00000236180	0.569522	-2.22108	3.65316	-0.607988	0.543196	NA
PPIH	1026.43	0.257165	0.0896058	2.86996	0.00410527	0.0142848
ENSG00000285728	49.0784	-0.530767	0.408084	-1.30063	0.193384	0.344253
ENSG00000234917	2.84523	-0.821149	1.83799	-0.446764	0.655045	NA
YBX1	44128.7	0.35719	0.0245145	14.5706	4.32e-48	4.17e-46
CLDN19	1.05453	0.780153	2.72026	0.286794	0.77427	NA
P3H1	1723.3	0.162874	0.0716242	2.274	0.0229657	0.0624481
C1orf50	100.954	-0.554316	0.281634	-1.96821	0.0490435	0.116956
ENSG00000283580	0	NA	NA	NA	NA	NA
C1orf50-AS1	0	NA	NA	NA	NA	NA
TMEM269	51.9896	-0.144832	0.39106	-0.370359	0.711115	0.831643
SVBP	276.717	0.00737156	0.169301	0.0435411	0.96527	0.981324
ERMAP	131.795	0.0918166	0.242953	0.37792	0.70549	0.828036
ZNF691-DT	128.054	0.124533	0.244543	0.509247	0.610579	0.759137
ZNF691	384.853	-0.246642	0.143597	-1.7176	0.0858696	0.182648
ENSG00000233708	0.569522	-2.22108	3.65316	-0.607988	0.543196	NA
MKRN8P	2.60132	0.8459	1.67843	0.503981	0.614275	NA
ATP6V1E1P1	8.93766	0.112613	0.913228	0.123314	0.901859	NA
ENSG00000288955	1.11266	-1.17502	2.74073	-0.428726	0.668122	NA
SLC2A1	1411.95	1.39884	0.0784679	17.8269	4.37e-71	7.5e-69
ATP6V0CP4	0	NA	NA	NA	NA	NA
SLC2A1-DT	19.7013	-0.529924	0.651329	-0.813604	0.415872	0.59537
ENSG00000283973	0.631806	3.21122	3.85256	0.833528	0.404547	NA
RNU6-880P	0	NA	NA	NA	NA	NA
ENSG00000277513	0	NA	NA	NA	NA	NA
CFAP144	5.05984	-2.04874	1.36669	-1.49905	0.133861	NA
EBNA1BP2	2667.14	0.438458	0.0654717	6.69691	2.13e-11	3.01e-10
MIR6733	0	NA	NA	NA	NA	NA
CFAP57	8.77572	-1.48689	0.994398	-1.49526	0.134846	NA
RNA5SP46	0	NA	NA	NA	NA	NA
TMEM125	0.178535	-0.596889	4.99417	-0.119517	0.904866	NA
C1orf210	0.873818	1.89665	3.21969	0.589079	0.555808	NA
TIE1	0.390986	-1.67491	4.66731	-0.35886	0.7197	NA
MPL	4.88357	0.221741	1.23657	0.17932	0.857687	NA
ENSG00000287113	0.552563	-2.18246	3.69374	-0.590853	0.554619	NA
CDC20-DT	29.3526	0.593179	0.528053	1.12333	0.261296	0.429742
CDC20	4702.4	0.490657	0.0458808	10.6942	1.08e-26	4.85e-25
ELOVL1	807.531	0.208758	0.0994819	2.09846	0.035865	0.09028
MIR6734	0	NA	NA	NA	NA	NA
ENSG00000288772	3.37041	-1.32412	1.63197	-0.811362	0.417158	NA
MED8	799.529	-0.443619	0.104648	-4.23914	2.24e-05	0.000133562
MED8-AS1	4.66498	-2.55375	1.55603	-1.64119	0.100758	NA
SZT2	1119.85	-0.403069	0.0918873	-4.38656	1.15e-05	7.26e-05
SZT2-AS1	0	NA	NA	NA	NA	NA
MIR6735	0	NA	NA	NA	NA	NA
HYI	0	NA	NA	NA	NA	NA
HYI-AS1	1.15798	2.40857	2.7319	0.881647	0.377968	NA
PTPRF	10117.2	0.295354	0.0359168	8.22329	1.98e-16	4.53e-15
KDM4A	961.729	-0.385717	0.0919893	-4.19306	2.75e-05	0.000160748
ENSG00000284989	0	NA	NA	NA	NA	NA
KDM4A-AS1	50.1722	-0.46108	0.402511	-1.14551	0.251998	0.419041
ST3GAL3	68.0135	-0.307697	0.340304	-0.904183	0.365899	0.544555
ST3GAL3-AS1	0.195493	-0.662994	4.98961	-0.132875	0.894292	NA
ENSG00000233674	0	NA	NA	NA	NA	NA
MIR6079	0	NA	NA	NA	NA	NA
SHMT1P1	3.53516	-0.700668	1.54881	-0.452392	0.650986	NA
ARTN	13.3107	-0.353935	0.798171	-0.443432	0.657453	0.794061
LINC02918	9.5296	-1.62426	0.977445	-1.66174	0.0965645	NA
ENSG00000288573	10.4568	-0.178249	0.864169	-0.206266	0.836583	NA
IPO13	1378.4	-0.0346346	0.0771764	-0.448771	0.653597	0.791
ENSG00000285649	6.37758	1.07599	1.08744	0.989474	0.322431	NA
DPH2	852.68	0.294514	0.0991956	2.96902	0.0029875	0.0108326
ATP6V0B	2115.03	0.267929	0.0671627	3.98925	6.63e-05	0.000355524
B4GALT2	2868.46	0.479137	0.0565063	8.47936	2.26e-17	5.52e-16
CCDC24	59.4042	-0.251746	0.359275	-0.700706	0.483487	0.656221
SLC6A9	661.054	-0.689494	0.111397	-6.18953	6.03e-10	7.18e-09
ENSG00000230615	18.9856	-1.00657	0.653679	-1.53985	0.123596	0.243341
ENSG00000227163	0.347641	2.3191	4.96757	0.466848	0.640609	NA
KRT8P47	0	NA	NA	NA	NA	NA
RN7SL479P	0	NA	NA	NA	NA	NA
KLF17	0	NA	NA	NA	NA	NA
ENSG00000233514	50.2491	0.0454947	0.42002	0.108316	0.913745	0.953267
KLF18	0.195493	-0.662994	4.98961	-0.132875	0.894292	NA
ENSG00000226804	0	NA	NA	NA	NA	NA
OOSP1P1	0	NA	NA	NA	NA	NA
ENSG00000227994	0	NA	NA	NA	NA	NA
ENSG00000271329	0.689931	-0.190631	3.26253	-0.0584303	0.953406	NA
DMAP1	830.103	-0.043336	0.0989538	-0.437942	0.661429	0.796609
ERI3	2105.91	0.095246	0.0656802	1.45015	0.147017	0.27884
ERI3-IT1	4.22537	0.309025	1.32673	0.232922	0.815822	NA
RNU6-369P	0	NA	NA	NA	NA	NA
RNF220	2104.22	0.198105	0.0670612	2.95409	0.00313593	0.0113098
MIR5584	0.195493	-0.662994	4.98961	-0.132875	0.894292	NA
TMEM53	115.423	0.303091	0.25739	1.17756	0.238974	0.402898
ARMH1	11.855	-0.995511	0.831406	-1.19738	0.231158	NA
RNU5F-1	0.178535	-0.596889	4.99417	-0.119517	0.904866	NA
RNU5D-1	0	NA	NA	NA	NA	NA
KIF2C	2558.25	-0.161268	0.0587006	-2.7473	0.00600883	0.0197862
ENSG00000225721	4.24958	-0.150063	1.33507	-0.112401	0.910506	NA
RPS8	45994.7	0.392509	0.0245924	15.9606	2.41e-57	2.91e-55
SNORD55	0	NA	NA	NA	NA	NA
SNORD46	10.8924	0.109459	0.830286	0.131833	0.895116	NA
SNORD38A	1.88908	0.104693	1.98304	0.0527942	0.957896	NA
SNORD38B	0	NA	NA	NA	NA	NA
RPS15AP11	104.709	0.320999	0.289888	1.10732	0.268155	0.43781
BEST4	1.73286	1.85297	2.13789	0.866728	0.386091	NA
PLK3	117.537	-1.0233	0.263771	-3.87949	0.000104675	0.000538926
DYNLT4	0.178535	-0.596889	4.99417	-0.119517	0.904866	NA
ENSG00000290041	0.347641	2.3191	4.96757	0.466848	0.640609	NA
BTBD19	7.21958	-0.236528	1.02184	-0.231472	0.816948	NA
PTCH2	48.006	-0.976796	0.415706	-2.34973	0.0187871	0.0526351
RNU5E-6P	0	NA	NA	NA	NA	NA
ENSG00000226499	38.6895	-0.487059	0.501141	-0.971901	0.3311	0.507503
EIF2B3	1376.13	-0.0925792	0.0778878	-1.18862	0.234588	0.397322
RNA5SP47	0.195493	-0.662994	4.98961	-0.132875	0.894292	NA
CCNB1IP1P1	0	NA	NA	NA	NA	NA
PPIAP35	3.1149	0.778594	1.59348	0.488614	0.625115	NA
MRPS17P1	4.49448	-0.403225	1.35196	-0.298252	0.765511	NA
HECTD3	967.136	0.158191	0.0908415	1.7414	0.0816135	0.175617
UROD	1855.13	0.108368	0.0694709	1.5599	0.118783	0.235938
ZSWIM5	531.221	-0.0127704	0.129382	-0.0987031	0.921374	0.958672
OSTCP5	0.672973	-0.137482	3.51975	-0.0390603	0.968842	NA
LINC01144	33.9715	-0.163693	0.483656	-0.33845	0.735024	0.846111
HPDL	2.24417	-4.2019	2.2264	-1.88731	0.0591188	NA
MUTYH	42.8995	0.076343	0.43176	0.176818	0.859651	0.922662
ENSG00000288208	0	NA	NA	NA	NA	NA
TOE1	670.905	-0.52609	0.112899	-4.65984	3.16e-06	2.19e-05
TESK2	209.89	0.00184302	0.195846	0.00941054	0.992492	0.996018
PPIAP36	0	NA	NA	NA	NA	NA
CCDC163	157.673	-0.0102714	0.22085	-0.0465088	0.962905	0.98007
MMACHC	772.045	0.157638	0.101519	1.5528	0.12047	0.238613
PRDX1	6659.96	0.637107	0.0400655	15.9016	6.17e-57	7.26e-55
HMGB1P48	0	NA	NA	NA	NA	NA
AKR1A1	2005.47	0.344022	0.0665939	5.16597	2.39e-07	1.97e-06
ENSG00000281133	3.66746	0.209461	1.43466	0.146	0.883921	NA
ENSG00000280836	5.22705	-0.671691	1.23196	-0.54522	0.585602	NA
ENSG00000289407	29.2941	-0.0718811	0.513929	-0.139866	0.888766	0.939765
NASP	7465.26	0.174058	0.0388374	4.48172	7.4e-06	4.82e-05
ENSG00000281112	0.315903	2.24954	4.99399	0.450449	0.652387	NA
ENSG00000281825	0.178535	-0.596889	4.99417	-0.119517	0.904866	NA
CCDC17	5.09067	-0.32385	1.28302	-0.252412	0.800723	NA
GPBP1L1	2640.3	-0.0433393	0.0589305	-0.73543	0.462077	0.637309
RPS15AP10	1.35348	1.39542	2.32625	0.599858	0.548601	NA
RPL7AP16	3.23305	-2.0056	1.73503	-1.15594	0.247705	NA
TMEM69	889.005	0.161145	0.097546	1.65199	0.0985356	0.203676
IPP	406.351	0.146516	0.139252	1.05216	0.292724	0.464874
ENSG00000230896	30.9269	0.113219	0.506734	0.223428	0.823202	0.900503
RPL6P1	6.51051	-0.211132	1.11821	-0.188812	0.85024	NA
MAST2	1843.65	0.156185	0.0676679	2.30812	0.0209926	0.0578502
TMA16P2	4.26654	-0.158678	1.33124	-0.119196	0.90512	NA
PIK3R3	834.54	0.035274	0.0995897	0.354193	0.723194	0.838528
P3R3URF-PIK3R3	0	NA	NA	NA	NA	NA
ENSG00000226957	0.195493	-0.662994	4.98961	-0.132875	0.894292	NA
COX7BP4	0	NA	NA	NA	NA	NA
ENSG00000227857	2.64685	-0.0409705	1.7453	-0.0234748	0.981272	NA
TSPAN1	1.64826	-1.95389	2.37737	-0.821873	0.411149	NA
P3R3URF	0	NA	NA	NA	NA	NA
POMGNT1	1487.91	0.325855	0.0760543	4.28451	1.83e-05	0.000111224
LURAP1	31.7938	-0.173628	0.491685	-0.353128	0.723993	0.839101
RAD54L	1412.42	0.0517663	0.0774498	0.668386	0.503887	0.674283
LRRC41	2206.38	0.393296	0.063442	6.1993	5.67e-10	6.77e-09
UQCRH	5037.52	0.453409	0.0452891	10.0114	1.36e-23	5.16e-22
NSUN4	940.326	-0.276199	0.0956049	-2.88896	0.00386522	0.0135415
ENSG00000225779	1.20133	0.176718	2.54491	0.0694398	0.94464	NA
FAAH	81.6834	0.168454	0.307305	0.548164	0.583579	0.738313
FAAHP1	0	NA	NA	NA	NA	NA
ENSG00000291138	46.055	-0.623825	0.415789	-1.50034	0.133527	0.258831
LINC01398	1.78563	-0.758731	2.04752	-0.370561	0.710965	NA
DMBX1	331.102	0.18173	0.153835	1.18133	0.23747	0.400785
TMEM275	0	NA	NA	NA	NA	NA
MKNK1-AS1	2.13545	-0.222715	1.90748	-0.116759	0.907051	NA
KNCN	0.58648	-2.26003	3.9471	-0.57258	0.566929	NA
MKNK1	584.5	0.0883146	0.115903	0.761969	0.446078	0.622806
MOB3C	64.8007	-0.0755757	0.38085	-0.19844	0.842701	0.912126
ATPAF1	3233.23	-0.106161	0.0586706	-1.80945	0.0703814	0.156413
NENFP1	0.374028	-1.61693	4.34244	-0.372355	0.709629	NA
TEX38	1.3387	1.31075	2.62701	0.49895	0.617814	NA
EFCAB14-AS1	0	NA	NA	NA	NA	NA
EFCAB14	1237.76	0.125037	0.0834386	1.49855	0.133989	0.259466
ENSG00000236476	0	NA	NA	NA	NA	NA
CYP4B1	0	NA	NA	NA	NA	NA
CYP4Z2P	0	NA	NA	NA	NA	NA
TUBAP8	0	NA	NA	NA	NA	NA
CYP4A11	0	NA	NA	NA	NA	NA
CYP4A26P	0	NA	NA	NA	NA	NA
CYP4A43P	0	NA	NA	NA	NA	NA
CYP4A27P	0	NA	NA	NA	NA	NA
CYP4A44P	0	NA	NA	NA	NA	NA
CYP4X1	20.5927	0.288099	0.618099	0.466105	0.641141	0.781806
CYP4Z1	0	NA	NA	NA	NA	NA
TUBAP9	0.195493	-0.662994	4.98961	-0.132875	0.894292	NA
CYP4A22-AS1	4.2728	-1.22154	1.46631	-0.833066	0.404807	NA
CYP4A22	0.178535	-0.596889	4.99417	-0.119517	0.904866	NA
MTND1P34	0	NA	NA	NA	NA	NA
LINC00853	4.84331	-0.898885	1.3154	-0.683352	0.494384	NA
ENSG00000290081	0.178535	-0.596889	4.99417	-0.119517	0.904866	NA
PDZK1IP1	0.35707	-1.55663	4.84557	-0.321248	0.748022	NA
TAL1	33.3308	-0.447841	0.496013	-0.902882	0.366589	0.545378
ENSG00000226252	0	NA	NA	NA	NA	NA
STIL	1599.82	-0.221289	0.0726422	-3.04628	0.00231691	0.00864726
CMPK1	1413.5	-0.0706014	0.0766356	-0.921262	0.356914	0.535068
LINC01389	10.6395	0.29012	0.873383	0.33218	0.739754	NA
FOXE3	3.71398	0.251738	1.41863	0.177451	0.859154	NA
FOXD2-AS1	299.314	-0.389036	0.162706	-2.39104	0.0168008	0.0478681
FOXD2	182.223	0.155513	0.208143	0.747148	0.454974	0.631189
ENSG00000271355	0	NA	NA	NA	NA	NA
RPL21P24	0	NA	NA	NA	NA	NA
ATP6V0E1P4	0	NA	NA	NA	NA	NA
LINC01738	0.195493	-0.662994	4.98961	-0.132875	0.894292	NA
TRABD2B	164.765	0.0458831	0.215926	0.212494	0.831721	0.905579
ENSG00000223814	0	NA	NA	NA	NA	NA
ENSG00000225028	0.704711	-0.0843516	3.46306	-0.0243575	0.980567	NA
LINC02794	0	NA	NA	NA	NA	NA
ENSG00000231413	0	NA	NA	NA	NA	NA
CYP46A4P	0	NA	NA	NA	NA	NA
ENSG00000290466	0.178535	-0.596889	4.99417	-0.119517	0.904866	NA
ENSG00000279096	0	NA	NA	NA	NA	NA
SKINT1L	0	NA	NA	NA	NA	NA
ENSG00000291246	0	NA	NA	NA	NA	NA
ENSG00000223720	0	NA	NA	NA	NA	NA
SLC5A9	1.8743	0.0517444	2.07445	0.0249436	0.9801	NA
ENSG00000272491	0.195493	-0.662994	4.98961	-0.132875	0.894292	NA
ENSG00000279214	0	NA	NA	NA	NA	NA
SPATA6	228.715	-0.458207	0.188797	-2.42698	0.0152252	0.0439903
PPP1R8P1	0.315903	2.24954	4.99399	0.450449	0.652387	NA
RNU6-723P	0	NA	NA	NA	NA	NA
ENSG00000235105	14.0844	0.458053	0.81339	0.563141	0.573339	0.728981
RNU4-61P	0	NA	NA	NA	NA	NA
RPL21P25	0.178535	-0.596889	4.99417	-0.119517	0.904866	NA
AGBL4	0.934121	-0.781132	3.12067	-0.250309	0.802348	NA
ENSG00000287661	0.315903	2.24954	4.99399	0.450449	0.652387	NA
BEND5	14.7347	-0.587553	0.750353	-0.783035	0.433606	0.611537
ENSG00000286597	0	NA	NA	NA	NA	NA
ENSG00000229846	0.195493	-0.662994	4.98961	-0.132875	0.894292	NA
AGBL4-AS1	0	NA	NA	NA	NA	NA
AGBL4-IT1	0	NA	NA	NA	NA	NA
ENSG00000237478	0	NA	NA	NA	NA	NA
ZNF859P	0	NA	NA	NA	NA	NA
ENSG00000279324	0	NA	NA	NA	NA	NA
MTND2P29	0	NA	NA	NA	NA	NA
ELAVL4	1.71055	0.42036	2.06074	0.203985	0.838365	NA
ENSG00000230828	0	NA	NA	NA	NA	NA
ELAVL4-AS1	0	NA	NA	NA	NA	NA
ENSG00000233407	0	NA	NA	NA	NA	NA
LINC02808	0	NA	NA	NA	NA	NA
ENSG00000284645	0	NA	NA	NA	NA	NA
ENSG00000234080	6.54859	0.62533	1.08421	0.576761	0.564101	NA
HMGB1P45	2.75149	-0.73393	1.78422	-0.411344	0.68082	NA
FCF1P6	1.37768	-0.119972	2.44052	-0.0491587	0.960793	NA
DMRTA2	29.859	-0.218244	0.513458	-0.425047	0.670802	0.804063
ENSG00000284700	0	NA	NA	NA	NA	NA
FAF1	3864.4	0.167106	0.0510994	3.27022	0.00107463	0.00438566
FAF1-AS1	1.57536	-0.550138	2.25767	-0.243675	0.807482	NA
RNU6-1026P	0	NA	NA	NA	NA	NA
PHB1P12	7.59155	-3.38598	1.35162	-2.50513	0.0122407	NA
MRPS6P2	0	NA	NA	NA	NA	NA
CDKN2C	1201.9	0.324307	0.0823602	3.93766	8.23e-05	0.000433032
ENSG00000290102	0.178535	-0.596889	4.99417	-0.119517	0.904866	NA
MIR4421	0.543134	0.828946	3.89514	0.212815	0.831471	NA
MIR6500	0.543134	0.828946	3.89514	0.212815	0.831471	NA
C1orf185	1.68416	1.86811	2.2326	0.836742	0.402738	NA
CFL1P2	1.23842	2.4412	2.84935	0.856758	0.391579	NA
LINC01562	0.842079	1.84273	3.06595	0.601032	0.547818	NA
RNF11	1072.3	0.0300714	0.0878525	0.342295	0.732129	0.844155
ENSG00000233406	86.9571	0.00559913	0.317603	0.0176294	0.985935	0.992582
ENSG00000236434	1.58071	0.827778	2.14502	0.385907	0.699565	NA
TTC39A	432.796	0.13488	0.135839	0.992936	0.320741	0.495496
TTC39A-AS1	1.1432	2.32947	2.91948	0.797905	0.424926	NA
EPS15	1644.24	0.166649	0.0714402	2.33271	0.0196632	0.0546526
ENSG00000232027	1.3629	-0.193584	2.41504	-0.0801578	0.936112	NA
RNU6-877P	0	NA	NA	NA	NA	NA
ENSG00000238140	1.5584	-0.528954	2.26422	-0.233614	0.815285	NA
EPS15-AS1	3.97167	-1.6005	1.47274	-1.08675	0.277149	NA
RNU6-1281P	0	NA	NA	NA	NA	NA
CALR4P	0.35707	-1.55663	4.84557	-0.321248	0.748022	NA
OSBPL9	2365.4	-0.211535	0.06289	-3.36357	0.000769414	0.0032686
GAPDHP51	0	NA	NA	NA	NA	NA
SLC25A6P3	0	NA	NA	NA	NA	NA
ENSG00000212624	0	NA	NA	NA	NA	NA
NRDC	4546.16	0.0909148	0.0457348	1.98787	0.0468265	0.112676
ENSG00000266993	5.56181	-1.24918	1.21427	-1.02875	0.303599	NA
ENSG00000272175	0	NA	NA	NA	NA	NA
MIR761	0	NA	NA	NA	NA	NA
TSEN15P2	0	NA	NA	NA	NA	NA
RAB3B	522.016	0.041042	0.125602	0.326762	0.743848	0.85166
RNA5SP48	0	NA	NA	NA	NA	NA
ENSG00000229032	0	NA	NA	NA	NA	NA
RN7SL290P	0	NA	NA	NA	NA	NA
TXNDC12	237.632	0.086071	0.184611	0.466228	0.641052	0.781782
ENSG00000285839	0	NA	NA	NA	NA	NA
KTI12	135.921	0.12007	0.245566	0.488954	0.624874	0.769083
ENSG00000223390	0.178535	-0.596889	4.99417	-0.119517	0.904866	NA
TXNDC12-AS1	1.26361	4.21078	2.96107	1.42205	0.155012	NA
BTF3L4	1723.03	-0.296427	0.0723906	-4.09482	4.22e-05	0.000237057
ZFYVE9	1081.2	0.164474	0.0865253	1.90088	0.0573179	0.132496
RN7SL788P	0	NA	NA	NA	NA	NA
ENSG00000228407	7.40149	-0.799063	1.05866	-0.754789	0.450376	NA
ENSG00000223429	0.631806	3.21122	3.85256	0.833528	0.404547	NA
PDCL3P6	1.21611	0.257987	2.40149	0.107428	0.914449	NA
ENSG00000236004	0.195493	-0.662994	4.98961	-0.132875	0.894292	NA
DNAJC19P7	0.178535	-0.596889	4.99417	-0.119517	0.904866	NA
ANAPC10P1	2.05819	0.850187	1.88908	0.450055	0.652671	NA
CC2D1B	865.628	-0.0366191	0.105829	-0.34602	0.729328	0.84238
ENSG00000272100	2.35733	-1.41298	1.97436	-0.715663	0.474199	NA
ENSG00000287078	1.047	-1.1616	2.79023	-0.416311	0.677183	NA
PLA2G12AP1	8.59537	0.250787	0.934494	0.268366	0.788417	NA
ORC1	2344.48	-0.409565	0.0633874	-6.4613	1.04e-10	1.36e-09
PRPF38A	2642.39	0.156546	0.0596304	2.62526	0.00865819	0.027174
TUT4	2256.99	0.293631	0.0632546	4.64205	3.45e-06	2.37e-05
ENSG00000272371	0	NA	NA	NA	NA	NA
EEF1GP7	0.195493	-0.662994	4.98961	-0.132875	0.894292	NA
GPX7	0.765015	-2.64569	3.26428	-0.810497	0.417655	NA
SHISAL2A	0.663544	3.27055	3.50284	0.933686	0.350466	NA
COA7	2017.96	0.11363	0.0679144	1.67314	0.0942993	0.196549
NDUFS5P3	1.25727	-1.43845	2.63182	-0.54656	0.584681	NA
RN7SL62P	0	NA	NA	NA	NA	NA
ZYG11B	1765.2	0.0748194	0.0728432	1.02713	0.304359	0.477735
RNU2-30P	0	NA	NA	NA	NA	NA
RPS13P2	240.124	0.381506	0.206342	1.8489	0.0644726	0.145709
RNU6-969P	0	NA	NA	NA	NA	NA
ZYG11A	567.233	0.00195783	0.120319	0.0162721	0.987017	0.99297
ENSG00000242391	1.43799	-1.77239	2.48194	-0.714113	0.475157	NA
ECHDC2	314.673	-0.0909804	0.15867	-0.573396	0.566377	0.723916
ENSG00000230953	1.54144	-0.507975	2.30838	-0.220057	0.825827	NA
ENSG00000231866	0	NA	NA	NA	NA	NA
SCP2	1703.19	0.181457	0.0750877	2.4166	0.0156661	0.0450783
ENSG00000264834	0	NA	NA	NA	NA	NA
ENSG00000266188	0	NA	NA	NA	NA	NA
ENSG00000265815	0	NA	NA	NA	NA	NA
H3P2	0	NA	NA	NA	NA	NA
RRAS2P1	0.374028	-1.61693	4.34244	-0.372355	0.709629	NA
TUBBP10	0	NA	NA	NA	NA	NA
PODN	0.390986	-1.67491	4.66731	-0.35886	0.7197	NA
ENSG00000232993	0	NA	NA	NA	NA	NA
HIGD1AP11	0	NA	NA	NA	NA	NA
SLC1A7	0.178535	-0.596889	4.99417	-0.119517	0.904866	NA
ENSG00000235563	0	NA	NA	NA	NA	NA
ENSG00000277397	0	NA	NA	NA	NA	NA
CPT2	738.078	-0.0216275	0.105243	-0.2055	0.837181	0.909227
ENSG00000236723	2.447	0.299366	1.78734	0.167492	0.866983	NA
CZIB	754.757	-0.165175	0.105218	-1.56984	0.116453	0.23249
CZIB-DT	3.02087	-0.39486	1.62793	-0.242554	0.808351	NA
MAGOH	1434.21	0.551349	0.0797213	6.91596	4.65e-12	7.04e-11
MAGOH-DT	24.6704	0.619354	0.553657	1.11866	0.263285	0.432302
LRP8	786.978	0.187283	0.103793	1.80438	0.0711714	0.15769
ENSG00000234578	0	NA	NA	NA	NA	NA
ENSG00000228838	0.374028	-1.61693	4.34244	-0.372355	0.709629	NA
ENSG00000232762	0.569522	-2.22108	3.65316	-0.607988	0.543196	NA
LRP8-DT	2.07297	0.902083	2.03573	0.443125	0.657675	NA
ENSG00000285954	0	NA	NA	NA	NA	NA
ENSG00000226938	0	NA	NA	NA	NA	NA
LINC02812	0	NA	NA	NA	NA	NA
SLC25A3P1	0	NA	NA	NA	NA	NA
ENSG00000288527	0	NA	NA	NA	NA	NA
DMRTB1	0	NA	NA	NA	NA	NA
GLIS1	47.383	-0.123605	0.411142	-0.300638	0.76369	0.864662
RNU7-95P	0	NA	NA	NA	NA	NA
NDC1	4209.89	0.354508	0.0476074	7.4465	9.59e-14	1.74e-12
ENSG00000201003	0.526176	0.884598	3.93897	0.224576	0.822309	NA
ENSG00000229687	0	NA	NA	NA	NA	NA
YIPF1	341.815	-0.150583	0.154561	-0.974263	0.329926	0.506196
DIO1	2.60132	0.8459	1.67843	0.503981	0.614275	NA
IFT25	585.195	0.0550926	0.116151	0.474319	0.635273	0.777328
LRRC42	921.371	0.336837	0.0966164	3.48634	0.000489685	0.00218577
HNRNPA3P12	26.7956	0.551031	0.563289	0.978238	0.327956	0.503961
LDLRAD1	0.494438	0.82591	4.02612	0.205138	0.837464	NA
TMEM59	2248.62	0.127583	0.0626409	2.03674	0.0416758	0.102298
ENSG00000280378	4.99229	-1.02364	1.26322	-0.810336	0.417747	NA
TCEANC2	1586.64	-0.341781	0.0767531	-4.45299	8.47e-06	5.45e-05
MIR4781	0	NA	NA	NA	NA	NA
COX7BP3	1.12624	2.37106	2.93414	0.808094	0.419037	NA
ENSG00000279049	0	NA	NA	NA	NA	NA
ENSG00000256407	4.69532	-0.0532503	1.27083	-0.041902	0.966577	NA
CDCP2	0.374028	-1.61693	4.34244	-0.372355	0.709629	NA
ENSG00000280425	1.11266	-1.17502	2.74073	-0.428726	0.668122	NA
CYB5RL	1003.85	-0.206645	0.093296	-2.21494	0.0267644	0.0708463
MRPL37	7900.9	0.25721	0.0376841	6.82543	8.77e-12	1.29e-10
SSBP3	2678.26	0.19307	0.0570361	3.38505	0.000711659	0.00305256
SSBP3-AS1	17.8605	0.14982	0.724341	0.206836	0.836138	0.90849
ENSG00000225632	0	NA	NA	NA	NA	NA
ENSG00000232245	0	NA	NA	NA	NA	NA
ENSG00000287582	0	NA	NA	NA	NA	NA
LINC02784	0	NA	NA	NA	NA	NA
ENSG00000237173	0	NA	NA	NA	NA	NA
HNRNPA1P63	1.73286	1.85297	2.13789	0.866728	0.386091	NA
ACOT11	62.6138	-0.737075	0.356055	-2.07011	0.0384418	0.0955221
FAM151A	2.24207	1.6404	1.99445	0.822485	0.410801	NA
ENSG00000230728	0.195493	-0.662994	4.98961	-0.132875	0.894292	NA
MROH7	0.315903	2.24954	4.99399	0.450449	0.652387	NA
MROH7-TTC4	0	NA	NA	NA	NA	NA
TTC4	136.164	-0.188839	0.238627	-0.791356	0.428736	0.606859
PARS2	637.316	0.106978	0.115923	0.922831	0.356095	0.534413
TTC22	1.10513	-3.18242	2.82206	-1.1277	0.259448	NA
ENSG00000237453	0.315903	2.24954	4.99399	0.450449	0.652387	NA
LEXM	1.89661	1.22779	1.97429	0.621891	0.534013	NA
DHCR24	4853.55	0.31062	0.0480259	6.46776	9.95e-11	1.31e-09
ENSG00000287724	0	NA	NA	NA	NA	NA
ENSG00000242396	1.58071	0.827778	2.14502	0.385907	0.699565	NA
DHCR24-DT	9.35729	0.805613	0.916064	0.879428	0.379169	NA
ENSG00000284601	0	NA	NA	NA	NA	NA
TMEM61	0.347641	2.3191	4.96757	0.466848	0.640609	NA
ENSG00000233271	0	NA	NA	NA	NA	NA
BSND	0.526176	0.884598	3.93897	0.224576	0.822309	NA
PCSK9	4.03396	-0.573895	1.39757	-0.410637	0.681339	NA
USP24	5649.68	0.175315	0.0434235	4.03734	5.41e-05	0.000296113
MIR4422HG	0	NA	NA	NA	NA	NA
GYG1P3	2.03588	-0.185556	2.04725	-0.0906369	0.927781	NA
MIR4422	0	NA	NA	NA	NA	NA
ENSG00000234810	0.195493	-0.662994	4.98961	-0.132875	0.894292	NA
GOT2P1	0	NA	NA	NA	NA	NA
MTCO2P34	0	NA	NA	NA	NA	NA
RN7SKP291	0	NA	NA	NA	NA	NA
RNU6-830P	0	NA	NA	NA	NA	NA
LINC01755	0	NA	NA	NA	NA	NA
LINC01753	0	NA	NA	NA	NA	NA
PIGQP1	0	NA	NA	NA	NA	NA
ENSG00000235612	0	NA	NA	NA	NA	NA
ENSG00000260971	0	NA	NA	NA	NA	NA
ENSG00000284686	1.78563	-0.758731	2.04752	-0.370561	0.710965	NA
RPSAP20	0	NA	NA	NA	NA	NA
LINC01767	1.86071	-2.16989	2.29807	-0.944222	0.345056	NA
PLPP3	373.813	0.263911	0.14446	1.82688	0.0677184	0.151739
RPL21P23	0	NA	NA	NA	NA	NA
RPL23AP85	0	NA	NA	NA	NA	NA
ENSG00000225475	38.917	0.507396	0.50662	1.00153	0.316569	0.490916
PRKAA2	1831.84	-0.453283	0.0684577	-6.62136	3.56e-11	4.93e-10
FYB2	2.04868	-4.07109	2.28769	-1.77956	0.0751477	NA
ENSG00000229913	0	NA	NA	NA	NA	NA
C8A	0.511396	0.769769	3.97838	0.193488	0.846577	NA
C8B	0	NA	NA	NA	NA	NA
ENSG00000236341	0	NA	NA	NA	NA	NA
DAB1	35.7727	0.333883	0.464206	0.719256	0.471983	0.646117
ENSG00000227935	0.178535	-0.596889	4.99417	-0.119517	0.904866	NA
RPS20P5	0.315903	2.24954	4.99399	0.450449	0.652387	NA
DAB1-AS1	0	NA	NA	NA	NA	NA
ENSG00000290536	0	NA	NA	NA	NA	NA
HNRNPA1P6	0	NA	NA	NA	NA	NA
RPS26P15	5.8545	-0.222868	1.17155	-0.190234	0.849126	NA
ENSG00000235038	0	NA	NA	NA	NA	NA
ENSG00000230546	0	NA	NA	NA	NA	NA
ENSG00000233216	0.178535	-0.596889	4.99417	-0.119517	0.904866	NA
OMA1	634.209	0.0969892	0.114091	0.850101	0.395269	0.573672
ENSG00000286918	9.81773	-0.186356	0.883409	-0.210951	0.832926	NA
ENSG00000270209	0.195493	-0.662994	4.98961	-0.132875	0.894292	NA
RN7SL713P	0	NA	NA	NA	NA	NA
TACSTD2	0	NA	NA	NA	NA	NA
ENSG00000185839	32.6785	-0.225522	0.501878	-0.449357	0.653174	0.790771
MYSM1	1937	-0.390073	0.0682955	-5.71154	1.12e-08	1.12e-07
ENSG00000283445	0.494438	0.82591	4.02612	0.205138	0.837464	NA
JUN	13701.3	0.706112	0.033273	21.2218	6.01e-100	1.8e-97
ENSG00000290013	0.731099	-2.58761	3.31503	-0.780568	0.435056	NA
LINC01135	9.0675	0.050884	0.910676	0.055875	0.955441	NA
ENSG00000272226	4.24086	0.172585	1.41702	0.121794	0.903062	NA
ENSG00000231740	0	NA	NA	NA	NA	NA
LINC02777	3.36416	0.0233895	1.52406	0.0153468	0.987756	NA
LINC01358	0.494438	0.82591	4.02612	0.205138	0.837464	NA
PHB1P3	14.6536	0.110932	0.721024	0.153853	0.877726	0.933184
ENSG00000241042	0	NA	NA	NA	NA	NA
ENSG00000235215	0	NA	NA	NA	NA	NA
FGGY-DT	21.6561	-0.0202251	0.618352	-0.0327081	0.973907	0.98605
ENSG00000270457	1.17494	2.3713	2.71914	0.872079	0.383165	NA
FGGY	148.869	-0.0823735	0.229312	-0.35922	0.71943	0.836509
MIR4711	0	NA	NA	NA	NA	NA
ENSG00000226883	0	NA	NA	NA	NA	NA
HOOK1	1893.98	0.153674	0.0670825	2.29082	0.0219738	0.0601204
CYP2J2	92.2307	0.015805	0.289977	0.0545041	0.956534	0.977392
RN7SL475P	0	NA	NA	NA	NA	NA
C1orf87	0.35707	-1.55663	4.84557	-0.321248	0.748022	NA
PGBD4P8	0	NA	NA	NA	NA	NA
LINC02778	0	NA	NA	NA	NA	NA
LINC01748	3.96026	-3.43293	1.907	-1.80017	0.0718331	NA
ENSG00000231252	1.8268	-2.14182	2.30665	-0.928541	0.353127	NA
NFIA	583.484	0.193088	0.116689	1.65472	0.0979815	0.202666
NFIA-AS2	0	NA	NA	NA	NA	NA
NFIA-AS1	0	NA	NA	NA	NA	NA
ENSG00000284808	0	NA	NA	NA	NA	NA
ENSG00000287224	0.195493	-0.662994	4.98961	-0.132875	0.894292	NA
ENSG00000223920	0	NA	NA	NA	NA	NA
TM2D1	617.925	-0.389886	0.115879	-3.36461	0.00076652	0.00325878
PATJ-DT	4.45866	0.512348	1.30149	0.393662	0.693831	NA
PATJ	1206.79	0.10063	0.0848978	1.18531	0.235896	0.398855
RNU6-414P	0	NA	NA	NA	NA	NA
RNU6-1177P	0	NA	NA	NA	NA	NA
LAMTOR5P1	1.20133	0.176718	2.54491	0.0694398	0.94464	NA
RN7SL180P	0	NA	NA	NA	NA	NA
MIR3116-1	0	NA	NA	NA	NA	NA
MIR3116-2	0	NA	NA	NA	NA	NA
PIGPP2	0	NA	NA	NA	NA	NA
RPS15AP7	0	NA	NA	NA	NA	NA
L1TD1	0	NA	NA	NA	NA	NA
ENSG00000237227	0	NA	NA	NA	NA	NA
KANK4	7.17434	0.628414	1.02854	0.610979	0.541213	NA
RNU6-371P	0	NA	NA	NA	NA	NA
USP1	6842.55	-0.0823404	0.0405789	-2.02915	0.0424434	0.103869
DOCK7	3321.13	0.160944	0.0520041	3.09483	0.00196923	0.00749441
ENSG00000270549	0	NA	NA	NA	NA	NA
ANGPTL3	1.37043	1.35119	2.4347	0.554971	0.578915	NA
ENSG00000278967	3.47197	0.383636	1.46468	0.261924	0.79338	NA
RPL13AP9	0.347641	2.3191	4.96757	0.466848	0.640609	NA
DOCK7-DT	8.49936	-0.857492	0.985495	-0.870113	0.384239	NA
ATG4C	1164.09	-0.130472	0.0840454	-1.5524	0.120567	0.238664
ENSG00000234318	2.73453	-0.722143	1.77481	-0.406885	0.684092	NA
ENSG00000237163	0	NA	NA	NA	NA	NA
LINC01739	0	NA	NA	NA	NA	NA
ENSG00000286455	0	NA	NA	NA	NA	NA
ENSG00000227485	0	NA	NA	NA	NA	NA
ENSG00000229225	0	NA	NA	NA	NA	NA
ENSG00000203605	0.195493	-0.662994	4.98961	-0.132875	0.894292	NA
LINC00466	1.91139	1.28171	1.99404	0.642772	0.520372	NA
RNA5SP49	0	NA	NA	NA	NA	NA
ENSG00000228734	0	NA	NA	NA	NA	NA
RPSAP65	0	NA	NA	NA	NA	NA
FOXD3-AS1	213.75	-0.222375	0.197104	-1.12821	0.25923	0.427362
FOXD3	261.373	0.146101	0.171298	0.852906	0.393711	0.572417
MIR6068	0	NA	NA	NA	NA	NA
ENSG00000236674	1.24249	-1.49906	2.6085	-0.574684	0.565505	NA
ALG6	978.503	-0.303617	0.0940576	-3.22799	0.00124663	0.00499901
ITGB3BP	1558.12	0.0667717	0.0742282	0.899546	0.368362	0.547156
ENSG00000286429	0.511396	0.769769	3.97838	0.193488	0.846577	NA
EFCAB7	466.95	-0.600043	0.139539	-4.30018	1.71e-05	0.000103864
RN7SL488P	0.543134	0.828946	3.89514	0.212815	0.831471	NA
RNU7-123P	3.74254	-0.343467	1.4438	-0.23789	0.811966	NA
DLEU2L	10.2783	-0.130862	0.869124	-0.150568	0.880317	NA
ENSG00000276884	0	NA	NA	NA	NA	NA
ENSG00000278287	0	NA	NA	NA	NA	NA
ENSG00000277565	0	NA	NA	NA	NA	NA
ENSG00000275823	0	NA	NA	NA	NA	NA
ENSG00000277689	0	NA	NA	NA	NA	NA
ENSG00000274199	0	NA	NA	NA	NA	NA
PGM1	3194.86	0.382168	0.0547289	6.98292	2.89e-12	4.45e-11
RN7SL130P	5.48146	0.552365	1.1758	0.469777	0.638515	NA
ROR1	548.807	0.414626	0.119221	3.4778	0.000505545	0.00224955
ENSG00000177452	0.195493	-0.662994	4.98961	-0.132875	0.894292	NA
CFL1P3	3.65268	0.180779	1.49963	0.120549	0.904048	NA
RNU6-809P	0	NA	NA	NA	NA	NA
ROR1-AS1	2.24425	1.56075	1.8509	0.843236	0.399096	NA
ENSG00000284928	0	NA	NA	NA	NA	NA
UBE2U	0.672973	-0.137482	3.51975	-0.0390603	0.968842	NA
RNU7-62P	0	NA	NA	NA	NA	NA
CACHD1	2139.86	0.431793	0.063498	6.8001	1.05e-11	1.53e-10
MIR4794	0	NA	NA	NA	NA	NA
RAVER2	2102.03	0.0399923	0.0690071	0.57954	0.562225	0.7209
JAK1	3100.87	0.385492	0.0536946	7.17933	7.01e-13	1.15e-11
ENSG00000234784	0	NA	NA	NA	NA	NA
ENSG00000233877	0	NA	NA	NA	NA	NA
LINC01359	4.72746	-3.73815	1.86908	-1.99999	0.0455013	NA
SLC2A3P2	0	NA	NA	NA	NA	NA
ENSG00000272506	1.39682	-0.245803	2.39815	-0.102497	0.918362	NA
RNU6-1176P	0.195493	-0.662994	4.98961	-0.132875	0.894292	NA
MIR3671	1.56375	0.858346	2.15184	0.398889	0.689975	NA
MIR101-1	0	NA	NA	NA	NA	NA
ENSG00000288804	2.24425	1.56075	1.8509	0.843236	0.399096	NA
ENSG00000235804	0	NA	NA	NA	NA	NA
MRPS21P1	1.12209	-3.2019	2.79802	-1.14434	0.252481	NA
AK4	2079.31	0.291627	0.0651432	4.47671	7.58e-06	4.92e-05
RPS29P7	0.347641	2.3191	4.96757	0.466848	0.640609	NA
DNAJC6	1025.18	0.202741	0.0897612	2.25867	0.0239037	0.0644461
ENSG00000229294	0.178535	-0.596889	4.99417	-0.119517	0.904866	NA
COX6CP13	0	NA	NA	NA	NA	NA
ENSG00000290094	0.178535	-0.596889	4.99417	-0.119517	0.904866	NA
RNU2-15P	0	NA	NA	NA	NA	NA
LEPROT	764.496	-0.306422	0.102924	-2.97717	0.00290926	0.01059
LEPR	594.308	-0.329577	0.117669	-2.80088	0.00509641	0.0171547
ENSG00000237852	1.59957	-1.97028	2.4137	-0.816291	0.414334	NA
ENSG00000224570	0.731099	-2.58761	3.31503	-0.780568	0.435056	NA
ENSG00000285079	0	NA	NA	NA	NA	NA
RN7SL854P	0	NA	NA	NA	NA	NA
PDE4B	38.0684	-0.809176	0.460724	-1.75631	0.0790349	0.171319
PDE4B-AS1	0	NA	NA	NA	NA	NA
RNU4-88P	0	NA	NA	NA	NA	NA
SGIP1	0.810341	1.78865	3.30258	0.541592	0.5881	NA
MIR3117	0	NA	NA	NA	NA	NA
ENSG00000248458	0	NA	NA	NA	NA	NA
DYNLT5	0	NA	NA	NA	NA	NA
INSL5	0.511396	0.769769	3.97838	0.193488	0.846577	NA
DNAI4	129.755	-1.39171	0.257572	-5.4032	6.55e-08	5.84e-07
ENSG00000231080	0	NA	NA	NA	NA	NA
MIER1	1887.9	0.304051	0.070351	4.32192	1.55e-05	9.51e-05
ENSG00000289394	8.44112	1.31817	0.967592	1.36232	0.173095	NA
SLC35D1	1018.71	0.00777142	0.0902867	0.0860749	0.931407	0.964495
C1orf141	0	NA	NA	NA	NA	NA
ENSG00000252433	0	NA	NA	NA	NA	NA
ENSG00000275678	0	NA	NA	NA	NA	NA
IL23R	1.40407	-1.7352	2.54745	-0.68115	0.495776	NA
RNU6-586P	0	NA	NA	NA	NA	NA
RNU4ATAC4P	0	NA	NA	NA	NA	NA
DNAJB6P4	0.704711	-0.0843516	3.46306	-0.0243575	0.980567	NA
IL12RB2	79.1889	-0.205698	0.311364	-0.660633	0.508848	0.678867
SERBP1	39745.6	0.44555	0.0260533	17.1015	1.45e-65	2.17e-63
RNU6-387P	1.74228	0.451776	2.04924	0.220461	0.825513	NA
LINC01702	0	NA	NA	NA	NA	NA
RNU6-1031P	0	NA	NA	NA	NA	NA
ENSG00000238139	0	NA	NA	NA	NA	NA
RN7SL392P	0	NA	NA	NA	NA	NA
HNRNPCP9	0	NA	NA	NA	NA	NA
GADD45A	1362.77	-1.05679	0.0838501	-12.6034	2.02e-36	1.37e-34
GNG12	2585.42	-0.105378	0.0582733	-1.80835	0.0705527	0.156683
RNU7-80P	0	NA	NA	NA	NA	NA
GNG12-AS1	27.8357	-0.212164	0.523265	-0.405462	0.685138	0.813991
ENSG00000235055	0.178535	-0.596889	4.99417	-0.119517	0.904866	NA
DIRAS3	20.3467	-0.244752	0.614237	-0.398466	0.690287	0.818258
ARL5AP3	0.315903	2.24954	4.99399	0.450449	0.652387	NA
WLS	4292.93	-0.0214018	0.0470508	-0.454866	0.649205	0.787693
CTBP2P8	7.64975	-1.4879	1.06777	-1.39346	0.163481	NA
MIR1262	0	NA	NA	NA	NA	NA
RPS7P4	45.5174	0.374616	0.437947	0.85539	0.392335	0.571009
COX6B1P7	0	NA	NA	NA	NA	NA
ELOCP18	0	NA	NA	NA	NA	NA
ENSG00000229440	0	NA	NA	NA	NA	NA
RPE65	0.374028	-1.61693	4.34244	-0.372355	0.709629	NA
DEPDC1	3734.25	0.300848	0.0565546	5.3196	1.04e-07	9.05e-07
ENSG00000233589	29.5652	0.341752	0.504814	0.676986	0.498415	0.669674
DEPDC1-AS1	2.37936	-2.60313	2.14011	-1.21635	0.223851	NA
TXNP2	0	NA	NA	NA	NA	NA
ENSG00000285041	0.347641	2.3191	4.96757	0.466848	0.640609	NA
ENSG00000285407	11.6404	-0.945116	0.828356	-1.14095	0.253889	NA
ENSG00000285473	0	NA	NA	NA	NA	NA
LINC01707	0.72167	-0.141448	3.2151	-0.0439947	0.964909	NA
LINC02791	0	NA	NA	NA	NA	NA
LINC01758	0.195493	-0.662994	4.98961	-0.132875	0.894292	NA
ENSG00000287453	0	NA	NA	NA	NA	NA
LRRC7	31.1421	0.313688	0.496548	0.631737	0.527559	0.693917
SGO1P1	0	NA	NA	NA	NA	NA
ENSG00000287283	0	NA	NA	NA	NA	NA
RN7SL538P	0	NA	NA	NA	NA	NA
PIN1P1	0	NA	NA	NA	NA	NA
LRRC7-AS1	0	NA	NA	NA	NA	NA
LRRC40	1987.05	-0.130195	0.0672914	-1.93479	0.0530157	0.124695
RN7SL242P	0	NA	NA	NA	NA	NA
SRSF11	7037.8	-0.172441	0.046448	-3.71255	0.000205178	0.000996255
ENSG00000228988	0.315903	2.24954	4.99399	0.450449	0.652387	NA
[truncated: 59,268 more rows]

## Sheet: RAB7A-targeting U7smOPT snRNA
	baseMean	log2FoldChange	lfcSE	stat	pvalue	padj
DDX11L2	2.85499	-0.139192	1.79119	-0.0777088	0.93806	NA
DDX11L1	0	NA	NA	NA	NA	NA
WASH7P	80.7729	0.159554	0.381616	0.418101	0.675873	NA
MIR6859-1	13.6167	-0.0756886	0.791432	-0.095635	0.92381	NA
MIR1302-2HG	3.37423	0.333928	1.64175	0.203397	0.838824	NA
MIR1302-2	0	NA	NA	NA	NA	NA
FAM138A	0	NA	NA	NA	NA	NA
OR4G4P	0	NA	NA	NA	NA	NA
ENSG00000290826	0	NA	NA	NA	NA	NA
OR4G11P	0	NA	NA	NA	NA	NA
OR4F5	0	NA	NA	NA	NA	NA
ENSG00000238009	0.944488	1.59632	3.30068	0.483634	0.628646	NA
ENSG00000239945	0	NA	NA	NA	NA	NA
CICP27	0.251952	-1.3874	4.99009	-0.278032	0.780988	NA
ENSG00000268903	0	NA	NA	NA	NA	NA
ENSG00000269981	0	NA	NA	NA	NA	NA
ENSG00000239906	0.462773	-2.28805	4.68506	-0.488371	0.625287	NA
ENSG00000241860	8.86696	-1.68626	1.03454	-1.62996	0.10311	NA
RNU6-1100P	0	NA	NA	NA	NA	NA
ENSG00000241599	0	NA	NA	NA	NA	NA
DDX11L17	0.231387	-1.32539	4.99438	-0.265376	0.790719	NA
WASH9P	349.384	-0.13619	0.170469	-0.798912	0.424342	0.721073
MIR6859-2	0	NA	NA	NA	NA	NA
ENSG00000228463	9.49389	-0.342991	0.948749	-0.361519	0.717711	NA
ENSG00000286448	0	NA	NA	NA	NA	NA
RPL23AP24	2.45891	-1.15543	1.86265	-0.620315	0.53505	NA
ENSG00000236601	0	NA	NA	NA	NA	NA
ENSG00000290385	20.0743	-0.896328	0.700036	-1.2804	0.200404	NA
WBP1LP7	0	NA	NA	NA	NA	NA
OR4F29	0	NA	NA	NA	NA	NA
ENSG00000237094	0	NA	NA	NA	NA	NA
CICP7	0.251952	-1.3874	4.99009	-0.278032	0.780988	NA
ENSG00000250575	0	NA	NA	NA	NA	NA
U6	3.34356	-1.59979	1.85869	-0.860709	0.389399	NA
ENSG00000230021	9.55787	-0.754159	0.953129	-0.791245	0.428801	NA
ENSG00000235146	0	NA	NA	NA	NA	NA
MTND1P23	64.688	-0.392424	0.374666	-1.0474	0.294917	NA
MTND2P28	904.798	-0.703899	0.125241	-5.62038	1.91e-08	2.22e-06
MTCO1P12	1006.96	-0.417261	0.363549	-1.14775	0.251074	0.565619
ENSG00000278791	0	NA	NA	NA	NA	NA
MTCO2P12	460.801	-0.675465	0.183651	-3.67798	0.000235086	0.0058828
MTATP8P1	2.24015	0.317444	2.09185	0.151753	0.879382	NA
MTATP6P1	6155.32	-0.4821	0.0791375	-6.09192	1.12e-09	1.58e-07
MTCO3P12	494.977	-0.624843	0.170742	-3.65957	0.000252641	0.00622234
WBP1LP6	0	NA	NA	NA	NA	NA
OR4F16	0	NA	NA	NA	NA	NA
CICP3	0.483339	-2.34413	4.21157	-0.556593	0.577806	NA
ENSG00000291215	150.419	-0.820264	0.250218	-3.2782	0.00104473	0.0183482
RNU6-1199P	0	NA	NA	NA	NA	NA
ENSG00000229905	0	NA	NA	NA	NA	NA
ENSG00000228327	0	NA	NA	NA	NA	NA
LINC01409	40.8843	-0.659676	0.474659	-1.38979	0.164593	NA
ENSG00000285268	0	NA	NA	NA	NA	NA
ENSG00000290784	1.50918	-0.790988	2.47329	-0.319812	0.749111	NA
ENSG00000230092	0	NA	NA	NA	NA	NA
FAM87B	1.52975	-0.817173	2.43687	-0.335337	0.737371	NA
LINC00115	37.841	0.644659	0.494543	1.30355	0.192389	NA
LINC01128	407.51	-0.125591	0.155148	-0.809494	0.418231	0.715306
ENSG00000288531	1.96925	-1.48532	2.09771	-0.708068	0.478903	NA
FAM41C	0.281536	1.63076	4.98316	0.327255	0.743475	NA
TUBB8P11	1.54508	1.19342	2.46148	0.48484	0.62779	NA
ENSG00000283040	0	NA	NA	NA	NA	NA
ENSG00000272438	13.6443	-0.359334	0.799992	-0.449172	0.653308	NA
ENSG00000230699	82.9345	-0.143163	0.326848	-0.438011	0.661378	NA
ENSG00000241180	0.251952	-1.3874	4.99009	-0.278032	0.780988	NA
LINC02593	337.38	-0.463361	0.175158	-2.64538	0.0081599	0.0766687
SAMD11	1755.25	-0.118808	0.0909079	-1.3069	0.191247	0.497291
NOC2L	7435.13	0.0468714	0.0664131	0.705755	0.480341	0.76332
KLHL17	993.069	-0.29828	0.109194	-2.73165	0.00630173	0.0646539
PLEKHN1	21.9802	-0.417789	0.632342	-0.660701	0.508804	NA
PERM1	3.76466	0.676241	1.4834	0.455873	0.648481	NA
ENSG00000272512	364.461	0.381292	0.164289	2.32086	0.0202942	0.138868
HES4	3519.16	-0.0641079	0.0998592	-0.641983	0.520884	0.789642
ISG15	247.638	0.434235	0.537803	0.807424	0.419423	0.716559
ENSG00000231702	2.50112	0.633134	1.83727	0.344606	0.730391	NA
ENSG00000224969	14.9181	-0.920255	0.782873	-1.17549	0.239801	NA
AGRN	2875.34	0.029007	0.0920457	0.315137	0.752658	0.913712
ENSG00000242590	0	NA	NA	NA	NA	NA
ENSG00000291156	33.9365	-0.242247	0.514736	-0.470623	0.63791	NA
ENSG00000273443	3.71614	-0.873399	1.51474	-0.576601	0.564209	NA
ENSG00000217801	7.28544	-1.39374	1.12723	-1.23643	0.216299	NA
RNF223	1.92812	-1.45111	2.16044	-0.671673	0.501792	NA
C1orf159	559.005	-0.221715	0.144515	-1.5342	0.12498	0.405675
ENSG00000285812	8.53618	-1.96335	1.11306	-1.76392	0.077745	NA
LINC01342	0	NA	NA	NA	NA	NA
MIR200B	0	NA	NA	NA	NA	NA
MIR200A	0	NA	NA	NA	NA	NA
MIR429	0	NA	NA	NA	NA	NA
ENSG00000272141	0	NA	NA	NA	NA	NA
TTLL10-AS1	0	NA	NA	NA	NA	NA
TTLL10	0.237701	1.50736	4.99134	0.301996	0.762655	NA
TNFRSF18	3.42666	-0.331553	1.55634	-0.213034	0.8313	NA
TNFRSF4	0.231387	-1.32539	4.99438	-0.265376	0.790719	NA
SDF4	3190.1	0.0478765	0.0802802	0.596367	0.55093	0.809359
B3GALT6	1171.99	-0.191985	0.121956	-1.57421	0.115438	0.390221
C1QTNF12	34.2275	0.57483	0.505208	1.13781	0.255201	NA
ENSG00000260179	6.56842	-0.578118	1.16754	-0.495158	0.620489	NA
UBE2J2	2173.66	-0.0402012	0.0894593	-0.44938	0.653157	0.866978
LINC01786	27.9905	0.270124	0.588288	0.45917	0.646112	NA
SCNN1D	222.317	-0.437318	0.206888	-2.11379	0.0345329	0.191103
ACAP3	1570.09	-0.31428	0.0930026	-3.37926	0.000726816	0.0144289
MIR6726	0	NA	NA	NA	NA	NA
PUSL1	1757.35	0.0356177	0.0999878	0.35622	0.721676	0.899897
INTS11	2979.21	-0.201756	0.0771103	-2.61646	0.00888471	0.0810397
MIR6727	0	NA	NA	NA	NA	NA
ENSG00000240731	67.2673	-0.374403	0.363562	-1.02982	0.303095	NA
CPTP	887.061	0.158374	0.117904	1.34325	0.179192	0.481198
TAS1R3	13.7805	0.0693366	0.795228	0.0871909	0.93052	NA
DVL1	4551.77	0.118855	0.0801087	1.48367	0.137896	0.424532
MIR6808	0	NA	NA	NA	NA	NA
MXRA8	210.901	-0.0122479	0.22279	-0.054975	0.956158	0.988187
AURKAIP1	2770.37	0.0655131	0.098591	0.664494	0.506374	0.779263
NDUFB4P8	0.972991	-1.53121	3.03583	-0.504379	0.613995	NA
CCNL2	1748	-0.721058	0.09299	-7.75414	8.89e-15	2.22e-12
MRPL20-AS1	875.524	0.0349724	0.115892	0.301766	0.762831	0.918107
MRPL20	1958.98	0.154684	0.0876798	1.7642	0.0776987	0.306694
RN7SL657P	0	NA	NA	NA	NA	NA
MRPL20-DT	80.0214	-0.519222	0.334977	-1.55002	0.121136	NA
ANKRD65	2.704	1.47989	1.81748	0.814257	0.415498	NA
ANKRD65-AS1	1.25453	-0.499886	2.51327	-0.198898	0.842342	NA
TMEM88B	7.94881	-0.636202	1.03413	-0.615207	0.538418	NA
LINC01770	21.0589	-0.225494	0.640526	-0.352045	0.724805	NA
VWA1	654.287	0.0952344	0.155822	0.611175	0.541084	0.804634
ATAD3C	6.84996	-0.433619	1.14795	-0.377734	0.705628	NA
ATAD3B	2524.99	-0.172725	0.082655	-2.08971	0.0366438	0.19903
ENSG00000290916	1.09656	1.75913	3.1421	0.559857	0.575577	NA
ENSG00000284740	0	NA	NA	NA	NA	NA
ATAD3A	3759.48	-0.01168	0.0784667	-0.148853	0.88167	0.961364
TMEM240	26.4129	0.13249	0.575082	0.230384	0.817793	NA
SSU72	4246.68	0.115666	0.0783784	1.47574	0.140015	0.428151
ENSG00000215014	68.2211	-0.0594591	0.36782	-0.161653	0.871579	NA
ENSG00000274481	0	NA	NA	NA	NA	NA
FNDC10	1197.74	0.10664	0.117378	0.908515	0.363606	0.675145
ENSG00000286989	44.4861	-0.269702	0.459968	-0.586349	0.557641	NA
ENSG00000272106	142.219	0.0119459	0.256204	0.0466264	0.962811	0.989685
MIB2	1068.29	-0.228896	0.110618	-2.06924	0.0385233	0.205925
MMP23B	17.2815	0.140683	0.701326	0.200595	0.841015	NA
CDK11B	1774.66	0.0513642	0.0990866	0.518377	0.604195	0.840062
ENSG00000272004	2.52439	0.686782	1.79823	0.381922	0.702519	NA
SLC35E2B	2190.52	-0.472096	0.0870783	-5.42151	5.91e-08	5.86e-06
ENSG00000269737	24.0954	0.37949	0.615064	0.616993	0.53724	NA
MMP23A	1.21069	-0.589888	2.69602	-0.2188	0.826806	NA
CDK11A	75.8107	-0.209917	0.346019	-0.606664	0.544074	NA
ENSG00000268575	59.9688	0.10139	0.390984	0.25932	0.795389	NA
ENSG00000227775	75.5467	-0.660211	0.386515	-1.70811	0.0876156	NA
ENSG00000290854	45.5039	-0.550329	0.442269	-1.24433	0.213377	NA
SLC35E2A	0	NA	NA	NA	NA	NA
NADK	2745.92	-0.0442227	0.0839089	-0.527032	0.598171	0.835864
GNB1	13643	0.191446	0.0625705	3.05968	0.00221576	0.0312142
GNB1-DT	37.6472	0.44153	0.480132	0.9196	0.357782	NA
CALML6	6.77792	-1.47392	1.17747	-1.25176	0.210656	NA
TMEM52	175.507	0.356899	0.233052	1.53141	0.125667	0.406797
CFAP74	36.9445	-0.276823	0.493351	-0.561107	0.574724	NA
ENSG00000233542	1.22494	-1.95344	2.80569	-0.696244	0.486276	NA
GABRD	285.513	0.200951	0.184225	1.09079	0.275364	0.591718
PRKCZ-DT	5.40061	0.316897	1.26341	0.250828	0.801947	NA
PRKCZ	1061.67	0.089446	0.106458	0.840202	0.400795	0.703207
ENSG00000271806	5.2596	0.53164	1.26898	0.418951	0.675252	NA
PRKCZ-AS1	44.2966	-0.467154	0.462464	-1.01014	0.312427	NA
FAAP20	1361.2	0.0983348	0.115209	0.853536	0.393362	0.698316
ENSG00000234396	0.78544	-0.884669	3.54436	-0.249599	0.802897	NA
SKI	3774.34	0.130804	0.0752386	1.73852	0.0821198	0.318259
ENSG00000287356	35.6912	-0.582218	0.506013	-1.1506	0.249898	NA
MORN1	370.532	-0.238673	0.163699	-1.458	0.14484	0.434277
ENSG00000272161	1.19644	0.586927	2.72829	0.215126	0.829669	NA
ENSG00000269896	83.1624	-0.615458	0.340341	-1.80836	0.0705511	NA
ENSG00000272420	4.36484	-0.247077	1.41083	-0.17513	0.860978	NA
RER1	2094.36	-0.129798	0.0896065	-1.44853	0.147469	0.437295
PEX10	731.829	0.0271705	0.130702	0.207881	0.835322	0.944267
PLCH2	9.25415	-0.394844	0.98521	-0.400772	0.688588	NA
ENSG00000224387	0.462773	-2.28805	4.68506	-0.488371	0.625287	NA
ENSG00000229393	0	NA	NA	NA	NA	NA
PANK4	1420.4	0.2447	0.0954846	2.56272	0.0103857	0.0904348
HES5	49.1135	0.159926	0.421934	0.379031	0.704665	NA
ENSG00000272449	171.933	0.153824	0.230992	0.665928	0.505457	0.778831
TNFRSF14-AS1	0.794459	1.21632	3.53545	0.344036	0.730819	NA
TNFRSF14	3.75041	1.09076	1.50754	0.723533	0.469353	NA
ENSG00000225931	0.483339	-2.34413	4.21157	-0.556593	0.577806	NA
ENSG00000228037	0.231387	-1.32539	4.99438	-0.265376	0.790719	NA
ENSG00000289610	1.01683	-1.4497	2.99199	-0.484527	0.628012	NA
PRXL2B	557.679	0.0582739	0.136832	0.425879	0.670196	0.875758
MMEL1	10.0813	0.285788	0.947667	0.30157	0.76298	NA
MMEL1-AS1	0.237701	1.50736	4.99134	0.301996	0.762655	NA
TTC34	23.0589	-0.313951	0.632524	-0.496346	0.61965	NA
ENSG00000285945	0	NA	NA	NA	NA	NA
ENSG00000283259	0	NA	NA	NA	NA	NA
ENSG00000233234	0	NA	NA	NA	NA	NA
ENSG00000287396	10.0633	-0.0264469	0.922535	-0.0286676	0.97713	NA
ENSG00000231630	2.89841	-1.56924	1.84818	-0.849073	0.395841	NA
ENSG00000284745	0	NA	NA	NA	NA	NA
ACTRT2	0	NA	NA	NA	NA	NA
PRDM16-DT	80.2476	-0.438695	0.337406	-1.3002	0.193533	NA
PRDM16	600.599	-0.0766507	0.134416	-0.570252	0.568507	0.82034
MIR4251	0	NA	NA	NA	NA	NA
ENSG00000226286	0.251952	-1.3874	4.99009	-0.278032	0.780988	NA
ENSG00000279839	0.755856	-2.98333	3.83188	-0.778555	0.436242	NA
ENSG00000272235	0.469087	0.0831634	4.37423	0.0190121	0.984831	NA
ENSG00000287828	6.45724	-0.716782	1.24511	-0.575677	0.564834	NA
ENSG00000286518	1.44208	-0.984278	2.4914	-0.39507	0.692791	NA
ARHGEF16	228.827	-0.0824606	0.202948	-0.406314	0.684512	0.883575
ENSG00000272088	0.95874	0.00664617	2.98259	0.00222832	0.998222	NA
MEGF6	145.706	-0.307697	0.248586	-1.23779	0.215794	0.527941
MIR551A	0.237701	1.50736	4.99134	0.301996	0.762655	NA
ENSG00000238260	14.0671	0.822093	0.803016	1.02376	0.305951	NA
TPRG1L	483.236	-0.110873	0.146629	-0.756143	0.449563	0.740914
WRAP73	1395.82	-0.255952	0.105442	-2.42742	0.0152067	0.116352
TP73	722.132	0.0445204	0.124275	0.358242	0.720162	0.899449
TP73-AS3	0.251952	-1.3874	4.99009	-0.278032	0.780988	NA
TP73-AS2	0.251952	-1.3874	4.99009	-0.278032	0.780988	NA
TP73-AS1	1220.5	-0.195806	0.100468	-1.94893	0.0513038	0.241111
ENSG00000276189	0	NA	NA	NA	NA	NA
CCDC27	9.30321	-0.713901	0.975522	-0.731814	0.464282	NA
SMIM1	57.3082	0.326257	0.413257	0.789477	0.429833	NA
LRRC47	2680.2	0.0346518	0.0802466	0.431816	0.665875	0.873035
RN7SL574P	1.87677	2.7674	2.47863	1.1165	0.264207	NA
ENSG00000272153	14.4213	-1.14487	0.804472	-1.42314	0.154697	NA
CEP104	1921.79	-0.0342874	0.0870383	-0.393934	0.693629	0.88707
DFFB	781.838	-0.106565	0.118827	-0.896809	0.369821	0.679689
C1orf174	997.398	0.183023	0.111536	1.64093	0.100812	0.361011
LINC01134	17.8971	-0.600937	0.703708	-0.853958	0.393128	NA
LINC01346	0.475401	2.43334	4.6334	0.525175	0.599462	NA
LINC01345	0	NA	NA	NA	NA	NA
LINC02780	0.231387	-1.32539	4.99438	-0.265376	0.790719	NA
ENSG00000284703	0	NA	NA	NA	NA	NA
EEF1DP6	1.43576	-2.23796	2.62922	-0.851188	0.394665	NA
LINC01777	0	NA	NA	NA	NA	NA
ENSG00000284694	0.231387	-1.32539	4.99438	-0.265376	0.790719	NA
ENSG00000227169	0	NA	NA	NA	NA	NA
LINC01646	0	NA	NA	NA	NA	NA
AJAP1	0	NA	NA	NA	NA	NA
ENSG00000287586	0	NA	NA	NA	NA	NA
ENSG00000284739	0	NA	NA	NA	NA	NA
LINC02781	0	NA	NA	NA	NA	NA
LINC02782	0	NA	NA	NA	NA	NA
ENSG00000284616	0	NA	NA	NA	NA	NA
ENSG00000284692	0	NA	NA	NA	NA	NA
ENSG00000284666	0	NA	NA	NA	NA	NA
ENSG00000260972	0	NA	NA	NA	NA	NA
ENSG00000283356	0	NA	NA	NA	NA	NA
ENSG00000236948	0	NA	NA	NA	NA	NA
ENSG00000264341	0	NA	NA	NA	NA	NA
ENSG00000289893	0	NA	NA	NA	NA	NA
MIR4689	0	NA	NA	NA	NA	NA
NPHP4	912.721	-0.204344	0.117103	-1.74499	0.080987	0.315657
KCNAB2	467.526	0.179612	0.149036	1.20515	0.228144	0.543773
CHD5	42.559	0.014617	0.451157	0.0323989	0.974154	NA
ENSG00000285629	0.231387	-1.32539	4.99438	-0.265376	0.790719	NA
RPL22	3342.88	0.170587	0.0761219	2.24097	0.0250278	0.156731
RNF207-AS1	12.9395	-0.0188902	0.807516	-0.0233929	0.981337	NA
RNF207	145.394	-0.50573	0.257853	-1.96131	0.0498424	0.237178
ICMT	6470.76	-0.0155787	0.0666851	-0.233617	0.815283	0.936821
ICMT-DT	99.6877	0.0330371	0.298008	0.11086	0.911728	0.97236
HES3	1.076	1.80278	3.16292	0.569974	0.568695	NA
GPR153	887.183	0.0304245	0.123849	0.245658	0.805947	0.934328
ACOT7	2698.02	0.188899	0.0878461	2.15034	0.0315285	0.181093
ENSG00000271746	8.31477	0.531056	1.01132	0.525112	0.599506	NA
HES2	52.8378	-0.436352	0.412902	-1.05679	0.290606	NA
ESPN	19.8608	-0.0646088	0.659349	-0.0979887	0.921941	NA
MIR4252	0	NA	NA	NA	NA	NA
ENSG00000231868	0.251952	-1.3874	4.99009	-0.278032	0.780988	NA
TNFRSF25	105.831	-0.00933336	0.294659	-0.0316752	0.974731	0.992827
PLEKHG5	483.364	-0.0729841	0.144587	-0.504777	0.613716	0.846044
NOL9	1302.1	-0.323966	0.101289	-3.19843	0.00138176	0.0225248
RNU6-731P	0.512923	0.194135	4.2329	0.0458632	0.963419	NA
ENSG00000229519	1.27509	-0.532361	2.67331	-0.199139	0.842154	NA
TAS1R1	6.25207	-0.493668	1.16708	-0.422995	0.672299	NA
ZBTB48	1082.18	-0.177423	0.113055	-1.56935	0.116567	0.392228
KLHL21	1458.33	0.0606012	0.100911	0.600539	0.548147	0.807462
PHF13	1475.13	0.146299	0.0963635	1.5182	0.128963	0.411331
THAP3	890.605	0.148547	0.115816	1.28261	0.199628	0.507691
DNAJC11	2006.27	0.0315079	0.098996	0.318274	0.750277	0.912329
LINC01672	0	NA	NA	NA	NA	NA
ENSG00000284744	0.281536	1.63076	4.98316	0.327255	0.743475	NA
CAMTA1-DT	32.4279	0.178569	0.533	0.335026	0.737605	NA
CAMTA1	1847.19	0.221501	0.0876727	2.52645	0.0115222	0.0971488
ENSG00000227950	0.462773	-2.28805	4.68506	-0.488371	0.625287	NA
CAMTA1-AS3	0	NA	NA	NA	NA	NA
RNU1-8P	0	NA	NA	NA	NA	NA
CAMTA1-IT1	1.50648	-0.92385	2.34967	-0.393182	0.694185	NA
CAMTA1-AS2	0	NA	NA	NA	NA	NA
CAMTA1-AS1	0	NA	NA	NA	NA	NA
ENSG00000270171	3.79317	-0.0902421	1.48364	-0.0608246	0.951499	NA
ENSG00000270035	2.69029	-1.3404	1.7965	-0.746119	0.455595	NA
ENSG00000269978	4.67109	-1.85993	1.44831	-1.2842	0.19907	NA
VAMP3	2467.51	0.163808	0.0831949	1.96897	0.0489561	0.235121
ENSG00000269925	7.14641	-0.433779	1.09343	-0.396715	0.691577	NA
PER3	123.097	0.191048	0.272144	0.70201	0.482673	0.764418
ENSG00000236266	0.231387	-1.32539	4.99438	-0.265376	0.790719	NA
UTS2	0.946112	-3.31688	3.22216	-1.0294	0.303293	NA
TNFRSF9	19.6163	-0.853752	0.673304	-1.268	0.204796	NA
ENSG00000270330	0	NA	NA	NA	NA	NA
PARK7	5710.68	0.247462	0.0684745	3.61393	0.000301594	0.00714611
Y_RNA	215.595	-0.287838	0.210801	-1.36545	0.172112	0.47307
ENSG00000284747	20.8623	-0.266116	0.646918	-0.411359	0.680809	NA
ENSG00000284716	1.70828	-2.52735	2.49237	-1.01403	0.310567	NA
ERRFI1	1024.11	0.254374	0.109711	2.31859	0.0204174	0.139166
ERRFI1-DT	0.519237	2.54593	4.09682	0.621442	0.534309	NA
RPL7AP18	1.96294	-2.66644	2.37264	-1.12383	0.261085	NA
ENSG00000229305	0	NA	NA	NA	NA	NA
ENSG00000288816	0.281536	1.63076	4.98316	0.327255	0.743475	NA
LINC01714	0	NA	NA	NA	NA	NA
RNU1-7P	0	NA	NA	NA	NA	NA
ENSG00000233645	0	NA	NA	NA	NA	NA
RNU6-991P	0	NA	NA	NA	NA	NA
SLC45A1	9.12631	-0.952505	0.976071	-0.975856	0.329136	NA
RERE	3607.21	0.0126667	0.0767507	0.165037	0.868915	0.95596
RERE-AS1	1.53606	0.116111	2.28805	0.0507468	0.959527	NA
ENSG00000221083	0	NA	NA	NA	NA	NA
ENSG00000270282	0	NA	NA	NA	NA	NA
RPL7P11	1.44208	-0.984278	2.4914	-0.39507	0.692791	NA
RPL7P7	2.96389	0.0708361	1.65917	0.0426937	0.965946	NA
ENSG00000226545	0.237701	1.50736	4.99134	0.301996	0.762655	NA
ENSG00000228423	0.281536	1.63076	4.98316	0.327255	0.743475	NA
RPL23AP19	0	NA	NA	NA	NA	NA
ENO1	74864.2	0.650687	0.0666092	9.76873	1.53e-22	7.98e-20
MIR6728	0	NA	NA	NA	NA	NA
ENO1-AS1	14.4498	0.204793	0.770614	0.265753	0.790429	NA
RNU6-304P	0.469087	0.0831634	4.37423	0.0190121	0.984831	NA
HMGN2P17	25.6901	-0.179622	0.586711	-0.306151	0.759489	NA
ENSG00000232208	2.19	-0.34563	2.1082	-0.163946	0.869774	NA
ENSG00000232663	0	NA	NA	NA	NA	NA
CA6	0.251952	-1.3874	4.99009	-0.278032	0.780988	NA
ENSG00000290109	0	NA	NA	NA	NA	NA
RN7SL451P	0	NA	NA	NA	NA	NA
SLC2A7	2.20064	-1.70077	2.01684	-0.843283	0.39907	NA
SLC2A5	4.75353	-0.992122	1.35959	-0.72972	0.465561	NA
ENSG00000252404	0	NA	NA	NA	NA	NA
GPR157	576.041	0.348255	0.134133	2.59634	0.00942234	0.0845235
MIR34AHG	127.211	-0.444445	0.26994	-1.64646	0.0996689	0.359389
MIR34A	0	NA	NA	NA	NA	NA
ENSG00000289914	0	NA	NA	NA	NA	NA
LNCTAM34A	55.2453	-0.243449	0.422508	-0.576199	0.564481	NA
H6PD	1789.37	0.00238293	0.100331	0.0237507	0.981051	0.99435
SPSB1	273.168	0.0222878	0.200294	0.111275	0.911398	0.972288
ENSG00000284652	4.68751	-0.081051	1.33294	-0.0608062	0.951514	NA
LINC02606	38.1605	-0.128069	0.479119	-0.267301	0.789238	NA
RNA5SP40	0	NA	NA	NA	NA	NA
ENSG00000235263	0.231387	-1.32539	4.99438	-0.265376	0.790719	NA
SLC25A33	820.229	0.229941	0.119209	1.92889	0.053745	0.247912
ENSG00000231181	43.257	-0.585305	0.459229	-1.27454	0.202473	NA
TMEM201	2179.21	0.00492318	0.0849139	0.0579785	0.953766	0.987522
PIK3CD	709.591	0.25234	0.12615	2.00031	0.0454667	0.224951
PIK3CD-AS1	0.475401	2.43334	4.6334	0.525175	0.599462	NA
ENSG00000233268	0	NA	NA	NA	NA	NA
PIK3CD-AS2	516.341	0.137118	0.142418	0.96279	0.335653	0.651124
CLSTN1	6223.85	0.0196356	0.0685671	0.286371	0.774594	0.922605
MZT1P1	1.02585	0.244665	3.11706	0.0784921	0.937437	NA
ENSG00000280113	0	NA	NA	NA	NA	NA
CTNNBIP1	1018.06	0.16678	0.111201	1.4998	0.133666	0.41769
ENSG00000223989	0	NA	NA	NA	NA	NA
ENSG00000285701	0.281536	1.63076	4.98316	0.327255	0.743475	NA
LZIC	1409.81	0.105496	0.100503	1.04968	0.293864	0.611072
ENSG00000228150	12.7418	-0.427391	0.827859	-0.516261	0.605672	NA
NMNAT1	466.376	0.0137145	0.147222	0.0931552	0.92578	0.978353
RN7SKP269	7.40377	-0.467731	1.07993	-0.433114	0.664932	NA
TMEM274P	0.231387	-1.32539	4.99438	-0.265376	0.790719	NA
MIR5697	0	NA	NA	NA	NA	NA
ENSG00000241326	0	NA	NA	NA	NA	NA
RBP7	98.1537	0.0167533	0.306786	0.0546092	0.95645	NA
UBE4B	3588.6	-0.0269847	0.0747054	-0.361215	0.717939	0.898954
RPL21P21	0	NA	NA	NA	NA	NA
PGAM1P11	0	NA	NA	NA	NA	NA
RNU6-828P	0.993557	-1.56733	3.24256	-0.483362	0.628839	NA
KIF1B	5515.01	0.137384	0.0679056	2.02316	0.0430566	0.21829
ENSG00000264881	0	NA	NA	NA	NA	NA
RNU6-37P	0.844608	3.23608	3.67301	0.881043	0.378294	NA
RN7SL731P	0	NA	NA	NA	NA	NA
ENSG00000284735	14.3508	0.345422	0.775769	0.445265	0.656128	NA
ENSG00000284642	19.0747	-0.0576963	0.67677	-0.0852525	0.932061	NA
PGD	7049.99	0.156038	0.0652789	2.39033	0.0168333	0.12401
ENSG00000271989	3.65011	0.266454	1.53432	0.173662	0.862131	NA
CENPS-CORT	2.95018	-3.3402	2.10858	-1.58409	0.113172	NA
CENPS	80.9633	-0.263881	0.336528	-0.784126	0.432966	NA
CORT	7.5897	-0.00490606	1.07415	-0.00456738	0.996356	NA
DFFA	10183.7	0.170026	0.0645827	2.63269	0.00847122	0.078764
ENSG00000203469	0	NA	NA	NA	NA	NA
PEX14	1319.37	0.205676	0.0984628	2.08887	0.0367196	0.199356
ENSG00000287727	2.26342	0.382674	1.91311	0.200027	0.84146	NA
RN7SL614P	0	NA	NA	NA	NA	NA
CASZ1	353.794	0.0441697	0.165798	0.266406	0.789927	0.927768
ENSG00000272078	15.6831	-0.310533	0.773342	-0.401547	0.688017	NA
HSPE1P24	0	NA	NA	NA	NA	NA
C1orf127	4.13977	0.230193	1.44203	0.159631	0.873171	NA
CFL1P6	0.74431	-0.781986	3.61326	-0.216421	0.828659	NA
TARDBP	7002.62	0.252062	0.0764935	3.29521	0.000983468	0.0176646
MASP2	54.8281	-0.866768	0.437139	-1.98282	0.0473872	NA
SRM	5739.96	0.106946	0.0937536	1.14071	0.25399	0.568789
EXOSC10	3603.2	-0.20877	0.0742871	-2.81031	0.00494936	0.0546398
ENSG00000226849	3.68643	2.72177	1.72518	1.57767	0.114641	NA
EXOSC10-AS1	34.492	-0.374757	0.508315	-0.737252	0.460969	NA
MTOR	6929.52	-0.0989881	0.0658008	-1.50436	0.132489	0.416747
MTOR-AS1	0.475401	2.43334	4.6334	0.525175	0.599462	NA
RNU6-537P	0	NA	NA	NA	NA	NA
ANGPTL7	0	NA	NA	NA	NA	NA
RNU6-291P	0	NA	NA	NA	NA	NA
RPL39P6	7.54316	-0.0425247	1.09628	-0.03879	0.969058	NA
UBIAD1	1048.15	-0.0721399	0.108058	-0.667605	0.504386	0.778163
UBE2V2P3	13.3395	-0.438454	0.802412	-0.546421	0.584777	NA
ENSG00000284646	0	NA	NA	NA	NA	NA
MTCYBP45	0	NA	NA	NA	NA	NA
DISP3	43.8647	-0.22693	0.44755	-0.507051	0.612119	NA
ENSG00000285833	0	NA	NA	NA	NA	NA
LINC01647	3.19365	1.21651	1.66139	0.732221	0.464033	NA
ENSG00000284708	0.237701	1.50736	4.99134	0.301996	0.762655	NA
FBXO2	70.812	0.45245	0.351648	1.28665	0.198215	NA
FBXO44	807.889	0.0440392	0.120084	0.366738	0.713815	0.897343
MAD2L2	2653.59	0.129946	0.112181	1.15836	0.246719	0.561657
FBXO6	8.4823	-0.586787	1.00433	-0.584259	0.559046	NA
DRAXIN	23.0618	-0.036173	0.61856	-0.0584794	0.953367	NA
AGTRAP	1286.53	0.0629782	0.107731	0.584589	0.558824	0.814155
C1orf167	47.366	-0.371501	0.435111	-0.853809	0.393211	NA
C1orf167-AS1	0.469087	0.0831634	4.37423	0.0190121	0.984831	NA
MTHFR	852.782	-0.221726	0.114331	-1.93933	0.052461	0.244069
CLCN6	656.203	-0.0945014	0.12816	-0.73737	0.460898	0.749923
ENSG00000276470	0	NA	NA	NA	NA	NA
ENSG00000278852	0	NA	NA	NA	NA	NA
NPPA	1.01683	-1.4497	2.99199	-0.484527	0.628012	NA
ENSG00000275915	0	NA	NA	NA	NA	NA
NPPB	0.800773	3.16587	3.4413	0.919962	0.357593	NA
SBF1P2	4.06274	-0.449401	1.52024	-0.295612	0.767527	NA
ENSG00000285646	44.2454	0.401739	0.445122	0.902536	0.366772	NA
RNU5E-1	0	NA	NA	NA	NA	NA
RNU5E-4P	0.706788	1.01476	3.68636	0.275274	0.783106	NA
KIAA2013	1853.05	0.147993	0.095577	1.54842	0.121522	0.400818
PLOD1	3011.75	0.240294	0.0786992	3.05332	0.00226324	0.0316828
ENSG00000287384	0.764875	-0.839876	3.33816	-0.251599	0.801351	NA
MFN2	5023.43	0.105057	0.0697305	1.50661	0.13191	0.416476
ENSG00000270914	0	NA	NA	NA	NA	NA
MIIP	826.979	-0.0229596	0.117368	-0.19562	0.844907	0.948373
MIR6729	0	NA	NA	NA	NA	NA
RN7SL649P	0	NA	NA	NA	NA	NA
TNFRSF8	4.79965	-1.91612	1.43148	-1.33855	0.180717	NA
RNU6-777P	0	NA	NA	NA	NA	NA
RPL23AP89	0.231387	-1.32539	4.99438	-0.265376	0.790719	NA
ENSG00000285604	0	NA	NA	NA	NA	NA
MIR7846	0	NA	NA	NA	NA	NA
TNFRSF1B	17.3064	-0.0929037	0.709095	-0.131017	0.895762	NA
MIR4632	0.996262	-1.41562	3.01067	-0.470201	0.638211	NA
RPL10P17	0	NA	NA	NA	NA	NA
SNORA70	4.24169	-0.0634832	1.39224	-0.0455979	0.963631	NA
VPS13D	2611.5	-0.185364	0.0820868	-2.25814	0.0239367	0.154071
SNORA59A	3.20791	0.722644	1.63002	0.443336	0.657523	NA
LINC02766	0	NA	NA	NA	NA	NA
DHRS3	447.561	0.379479	0.151473	2.50526	0.0122361	0.101389
RNU6ATAC18P	0	NA	NA	NA	NA	NA
MIR6730	0.74431	-0.781986	3.61326	-0.216421	0.828659	NA
ENSG00000288927	9.47531	0.229787	0.946713	0.242721	0.808222	NA
ENSG00000272482	6.13066	0.420841	1.18991	0.353673	0.723584	NA
AADACL4	0.503904	-2.3982	4.52454	-0.530043	0.596082	NA
ENSG00000226166	0	NA	NA	NA	NA	NA
AADACL3	0	NA	NA	NA	NA	NA
CFAP107	0	NA	NA	NA	NA	NA
PRAMEF12	0	NA	NA	NA	NA	NA
PRAMEF1	0	NA	NA	NA	NA	NA
LINC01784	0	NA	NA	NA	NA	NA
PRAMEF11	0	NA	NA	NA	NA	NA
PRAMEF30P	0	NA	NA	NA	NA	NA
HNRNPCL1	37.6801	-0.0735029	0.477917	-0.153798	0.877769	NA
PRAMEF2	0	NA	NA	NA	NA	NA
PRAMEF4	0	NA	NA	NA	NA	NA
PRAMEF10	0	NA	NA	NA	NA	NA
PRAMEF7	0	NA	NA	NA	NA	NA
RNU6-1072P	0	NA	NA	NA	NA	NA
PRAMEF29P	0	NA	NA	NA	NA	NA
PRAMEF6	0.231387	-1.32539	4.99438	-0.265376	0.790719	NA
PRAMEF28P	0	NA	NA	NA	NA	NA
PRAMEF27	0	NA	NA	NA	NA	NA
HNRNPCL3	5.34216	-1.28934	1.31516	-0.980364	0.326907	NA
PRAMEF25	0	NA	NA	NA	NA	NA
PRAMEF34P	0	NA	NA	NA	NA	NA
PRAMEF35P	0	NA	NA	NA	NA	NA
HNRNPCL2	0.741605	-0.982795	3.61806	-0.271636	0.785902	NA
PRAMEF36P	0	NA	NA	NA	NA	NA
ENSG00000290772	0	NA	NA	NA	NA	NA
ENSG00000233336	0	NA	NA	NA	NA	NA
PRAMEF26	0	NA	NA	NA	NA	NA
HNRNPCL4	25.0751	0.355939	0.597025	0.596187	0.55105	NA
PRAMEF9	0	NA	NA	NA	NA	NA
PRAMEF13	0	NA	NA	NA	NA	NA
PRAMEF18	0	NA	NA	NA	NA	NA
PRAMEF31P	0	NA	NA	NA	NA	NA
PRAMEF5	0	NA	NA	NA	NA	NA
PRAMEF32P	0	NA	NA	NA	NA	NA
RNU6-771P	0	NA	NA	NA	NA	NA
PRAMEF8	0	NA	NA	NA	NA	NA
PRAMEF33	0	NA	NA	NA	NA	NA
PRAMEF15	0	NA	NA	NA	NA	NA
ENSG00000228229	0	NA	NA	NA	NA	NA
PRAMEF14	0	NA	NA	NA	NA	NA
PRAMEF19	0	NA	NA	NA	NA	NA
PRAMEF17	0	NA	NA	NA	NA	NA
PRAMEF20	0	NA	NA	NA	NA	NA
LRRC38	1.25453	-0.499886	2.51327	-0.198898	0.842342	NA
ENSG00000259961	0	NA	NA	NA	NA	NA
BRWD1P1	1.16956	-0.527092	2.94085	-0.179231	0.857756	NA
PDPN	1109.61	0.153988	0.104903	1.46791	0.142128	0.430451
RNA5SP41	0	NA	NA	NA	NA	NA
ENSG00000237445	0	NA	NA	NA	NA	NA
ENSG00000253085	0	NA	NA	NA	NA	NA
PRDM2	1576.21	-0.165749	0.10015	-1.655	0.0979237	0.355963
ENSG00000289380	0.706788	1.01476	3.68636	0.275274	0.783106	NA
KAZN	736.442	0.266288	0.121889	2.18467	0.0289131	0.172498
RNU6-1265P	0	NA	NA	NA	NA	NA
ENSG00000231606	0.251952	-1.3874	4.99009	-0.278032	0.780988	NA
KAZN-AS1	0.281536	1.63076	4.98316	0.327255	0.743475	NA
TBCAP2	0	NA	NA	NA	NA	NA
ENSG00000287756	0	NA	NA	NA	NA	NA
TMEM51-AS1	15.2336	-1.02708	0.781855	-1.31365	0.188963	NA
TMEM51	269.693	0.0488232	0.186542	0.261728	0.793531	0.92845
TMEM51-AS2	0.281536	1.63076	4.98316	0.327255	0.743475	NA
MFFP1	0	NA	NA	NA	NA	NA
ZBTB2P1	0.251952	-1.3874	4.99009	-0.278032	0.780988	NA
FHAD1	88.9097	-0.357277	0.321819	-1.11018	0.266921	NA
FHAD1-AS1	0	NA	NA	NA	NA	NA
ENSG00000236045	1.73787	-1.23181	2.2022	-0.559354	0.57592	NA
EFHD2-AS1	9.45679	0.208863	0.978297	0.213497	0.83094	NA
EFHD2	2291.4	0.170078	0.0846337	2.00958	0.0444754	0.22271
CTRC	1.92018	0.102021	2.21677	0.0460222	0.963293	NA
CELA2A	0.489653	0.0269197	4.30529	0.0062527	0.995011	NA
CELA2B	3.19528	-0.14448	1.60248	-0.0901602	0.92816	NA
CASP9	568.622	0.162481	0.135081	1.20284	0.229039	0.54435
DNAJC16	693.839	-0.149232	0.124958	-1.19426	0.232378	0.548053
SCARNA21B	0.533488	0.138005	4.17268	0.0330734	0.973616	NA
ENSG00000272510	0.251952	-1.3874	4.99009	-0.278032	0.780988	NA
AGMAT	66.4681	-0.288043	0.369248	-0.780079	0.435344	NA
ENSG00000237301	8.33383	-0.475354	1.05209	-0.45182	0.651398	NA
CHCHD2P6	39.9979	-0.437346	0.474502	-0.921695	0.356688	NA
RNU7-179P	0	NA	NA	NA	NA	NA
CD24P1	0	NA	NA	NA	NA	NA
DDI2	2860.04	-0.00849398	0.0783982	-0.108344	0.913723	0.972572
RSC1A1	0.771189	1.07207	3.33406	0.321552	0.747792	NA
ENSG00000271742	0.503904	-2.3982	4.52454	-0.530043	0.596082	NA
PLEKHM2	2723.09	0.00607534	0.0823386	0.0737848	0.941182	0.982403
ENSG00000237938	7.2045	-0.622855	1.08697	-0.573018	0.566632	NA
SLC25A34	6.01816	0.132369	1.19338	0.110919	0.91168	NA
SLC25A34-AS1	0	NA	NA	NA	NA	NA
TMEM82	0	NA	NA	NA	NA	NA
FBLIM1	755.036	0.190864	0.133758	1.42693	0.1536	0.44667
RPL12P14	73.497	-0.133039	0.360956	-0.368574	0.712445	NA
UQCRHL	554.659	0.329607	0.140234	2.3504	0.0187532	0.133355
ENSG00000178715	46.3105	0.0445154	0.454405	0.0979642	0.921961	NA
SPEN-AS1	381.553	0.508299	0.165225	3.0764	0.00209517	0.0300027
SPEN	17898.6	0.324456	0.0653845	4.96228	6.97e-07	5.03e-05
ENSG00000270620	0.563072	2.65075	4.32604	0.612742	0.540047	NA
ZBTB17	1118.8	-0.0353559	0.103728	-0.340852	0.733215	0.906231
ENSG00000234607	0	NA	NA	NA	NA	NA
ENSG00000231353	0.281536	1.63076	4.98316	0.327255	0.743475	NA
ENSG00000275503	0	NA	NA	NA	NA	NA
TBC1D3P6	0	NA	NA	NA	NA	NA
SRARP	0.237701	1.50736	4.99134	0.301996	0.762655	NA
ENSG00000233078	0	NA	NA	NA	NA	NA
HSPB7	0.938174	0.051964	3.22256	0.0161251	0.987135	NA
CLCNKA	1.79433	0.471842	2.26505	0.208314	0.834984	NA
FAM131C2P	10.3917	1.04014	0.91878	1.13209	0.257598	NA
CLCNKB	32.976	0.339494	0.532214	0.63789	0.523545	NA
FAM131C	255.302	0.552554	0.197964	2.79118	0.00525165	0.0571231
EPHA2	1003.89	0.109018	0.109018	0.999994	0.317313	0.634373
EPHA2-AS1	4.82491	-0.543716	1.37824	-0.394501	0.693211	NA
ENSG00000224621	0.755856	-2.98333	3.83188	-0.778555	0.436242	NA
ARHGEF19-AS1	0	NA	NA	NA	NA	NA
ARHGEF19	63.9596	0.150882	0.377196	0.400011	0.689149	NA
ENSG00000291077	14.1226	1.42419	0.80431	1.7707	0.0766099	NA
ANO7L1	3.13088	-0.162373	1.66931	-0.0972691	0.922513	NA
ENSG00000288398	359.431	-0.0760223	0.164758	-0.461417	0.6445	0.86187
CPLANE2	229.64	0.0360034	0.209924	0.171507	0.863825	0.954684
MT1XP1	2.45999	0.676553	1.8455	0.366597	0.71392	NA
FBXO42	1453.96	-0.0434611	0.0947091	-0.45889	0.646313	0.862787
SZRD1	5359.76	0.268841	0.0693818	3.87481	0.000106708	0.00306313
RPL22P3	5.91948	-1.12419	1.25849	-0.893282	0.371706	NA
SPATA21	1.92542	-1.56205	2.22102	-0.703302	0.481868	NA
NECAP2	1176.28	-0.0289674	0.103371	-0.280229	0.779302	0.924971
LINC01772	21.4587	-0.323305	0.663381	-0.487359	0.626004	NA
CROCCP3	115.895	-0.240978	0.28501	-0.845505	0.397829	0.701651
RNU1-1	0	NA	NA	NA	NA	NA
ENSG00000261135	4.60146	-1.06656	1.4038	-0.759767	0.447394	NA
ENSG00000285853	1.50017	-2.19155	2.59423	-0.844779	0.398234	NA
ENSG00000224174	0	NA	NA	NA	NA	NA
LINC01783	5.61197	-1.42491	1.26654	-1.12504	0.260572	NA
RNU1-6P	0.237701	1.50736	4.99134	0.301996	0.762655	NA
PDE4DIPP8	0.231387	-1.32539	4.99438	-0.265376	0.790719	NA
NBPF1	925.583	-0.165251	0.112754	-1.46559	0.14276	0.431423
ENSG00000271732	1.25453	-0.499886	2.51327	-0.198898	0.842342	NA
CROCCP2	1777.95	-0.409788	0.0906403	-4.52104	6.15e-06	0.000305948
ENSG00000283773	0	NA	NA	NA	NA	NA
MST1P2	14.7967	-0.518977	0.775705	-0.669039	0.503471	NA
ENSG00000282143	0.533488	0.138005	4.17268	0.0330734	0.973616	NA
RNU1-3	0	NA	NA	NA	NA	NA
ENSG00000280114	1.00258	0.101261	2.76386	0.0366374	0.970774	NA
EIF1AXP1	57.0918	-0.149885	0.397386	-0.377178	0.706041	NA
ENSG00000290849	0.489653	0.0269197	4.30529	0.0062527	0.995011	NA
ESPNP	4.13279	-0.213052	1.50384	-0.141672	0.887339	NA
ENSG00000279151	0	NA	NA	NA	NA	NA
ENSG00000282740	0	NA	NA	NA	NA	NA
CROCC	755.209	-0.0547307	0.120105	-0.455691	0.648612	0.864369
ENSG00000290850	0	NA	NA	NA	NA	NA
RNU1-4	0	NA	NA	NA	NA	NA
CROCCP4	0	NA	NA	NA	NA	NA
ENSG00000290851	3.00773	0.10138	1.64211	0.0617377	0.950772	NA
MST1L	0	NA	NA	NA	NA	NA
ENSG00000223643	0	NA	NA	NA	NA	NA
PDE4DIPP9	0	NA	NA	NA	NA	NA
MIR3675	0	NA	NA	NA	NA	NA
ENSG00000228549	11.1706	-1.31173	0.93986	-1.39567	0.162815	NA
RNU1-5P	0	NA	NA	NA	NA	NA
ENSG00000238142	1.17588	0.630895	2.93291	0.215109	0.829683	NA
ENSG00000235241	0	NA	NA	NA	NA	NA
RNU1-2	0	NA	NA	NA	NA	NA
ENSG00000272426	0.469087	0.0831634	4.37423	0.0190121	0.984831	NA
ENSG00000290122	0.281536	1.63076	4.98316	0.327255	0.743475	NA
MFAP2	276.752	0.052352	0.186999	0.279959	0.779509	0.924971
ENSG00000286898	0.237701	1.50736	4.99134	0.301996	0.762655	NA
ENSG00000226526	0.231387	-1.32539	4.99438	-0.265376	0.790719	NA
ATP13A2	2561.36	-0.0246227	0.0953536	-0.258225	0.796233	0.929732
ENSG00000288636	0	NA	NA	NA	NA	NA
SDHB	3992.74	0.178081	0.0769025	2.31567	0.0205761	0.13979
PADI2	300.004	0.130811	0.180164	0.726068	0.467797	0.754409
LINC02783	0.721039	-0.931348	3.405	-0.273524	0.784451	NA
ENSG00000282843	0	NA	NA	NA	NA	NA
PADI1	0.469087	0.0831634	4.37423	0.0190121	0.984831	NA
PADI3	23.2876	-0.645412	0.629912	-1.02461	0.305549	NA
MIR3972	0	NA	NA	NA	NA	NA
PADI4	1.74418	-0.366795	2.16854	-0.169144	0.865683	NA
PADI6	0.237701	1.50736	4.99134	0.301996	0.762655	NA
RCC2-AS1	0	NA	NA	NA	NA	NA
RCC2	9311.79	0.0440454	0.0642293	0.685752	0.492869	0.770946
ENSG00000290096	2.29571	1.17826	2.0496	0.574873	0.565377	NA
ARHGEF10L	367.321	-0.117107	0.175518	-0.667207	0.50464	0.778291
LINC02810	0	NA	NA	NA	NA	NA
ACTL8	2.68235	-0.216293	1.76533	-0.122523	0.902485	NA
ENSG00000284653	0	NA	NA	NA	NA	NA
LINC01654	0	NA	NA	NA	NA	NA
IGSF21	46.7301	0.602488	0.442092	1.36281	0.172942	NA
ENSG00000280222	0.251952	-1.3874	4.99009	-0.278032	0.780988	NA
IGSF21-AS1	0	NA	NA	NA	NA	NA
ENSG00000225387	0	NA	NA	NA	NA	NA
KLHDC7A	10.1632	-0.120232	0.910301	-0.132079	0.894922	NA
DYNLL1P3	0	NA	NA	NA	NA	NA
ENSG00000225478	0	NA	NA	NA	NA	NA
PAX7	47.6227	0.0640063	0.431576	0.148308	0.8821	NA
TAS1R2	1.24551	-1.98168	2.99797	-0.661008	0.508607	NA
ALDH4A1	682.589	0.0514514	0.128739	0.399656	0.68941	0.885676
MIR4695	0	NA	NA	NA	NA	NA
MIR1290	0	NA	NA	NA	NA	NA
IFFO2	1077.96	0.207538	0.107664	1.92765	0.0538993	0.248171
ENSG00000272084	7.62344	-0.784816	1.06286	-0.738398	0.460273	NA
UBR4	12435.7	-0.370356	0.0716627	-5.16804	2.37e-07	1.98e-05
EMC1-AS1	28.8574	-0.0402797	0.564739	-0.0713244	0.94314	NA
EMC1	3377.64	-0.00880995	0.0766978	-0.114866	0.908552	0.970827
MRTO4	2791.85	0.0522814	0.0785645	0.665459	0.505757	0.779005
ENSG00000286064	20.3013	-0.367958	0.661494	-0.556252	0.578038	NA
AKR7L	22.8613	-0.146944	0.614222	-0.239237	0.810922	NA
AKR7A3	20.9039	-0.547809	0.659003	-0.83127	0.405821	NA
ENSG00000270728	62.7147	-0.688598	0.396043	-1.7387	0.0820882	NA
AKR7A2	2432.28	0.0536756	0.105424	0.509141	0.610653	0.843941
RNU6-1099P	1.43414	0.999296	2.55235	0.39152	0.695413	NA
SLC66A1	779.042	0.0186463	0.122344	0.15241	0.878864	0.960065
CAPZB	4374.39	0.181648	0.071875	2.52728	0.0114951	0.0971176
RN7SL277P	0	NA	NA	NA	NA	NA
MICOS10	337.127	0.252087	0.173659	1.45163	0.146606	0.436184
RNU4-28P	0	NA	NA	NA	NA	NA
MICOS10-DT	0.475401	2.43334	4.6334	0.525175	0.599462	NA
NBL1	735.8	0.276389	0.123049	2.24618	0.0246928	0.155334
MICOS10-NBL1	0	NA	NA	NA	NA	NA
ENSG00000226396	69.4736	-0.201872	0.40855	-0.494117	0.621223	NA
HTR6	318.158	0.082154	0.172757	0.475548	0.634396	0.856619
TMCO4	222.487	-0.0968663	0.204093	-0.474617	0.63506	0.856894
RNF186	0	NA	NA	NA	NA	NA
RNF186-AS1	0	NA	NA	NA	NA	NA
OTUD3	983.805	-0.369731	0.118409	-3.12248	0.00179332	0.0268182
PLA2G2E	0	NA	NA	NA	NA	NA
RN7SL304P	0	NA	NA	NA	NA	NA
PLA2G2A	0.469087	0.0831634	4.37423	0.0190121	0.984831	NA
PLA2G5	0	NA	NA	NA	NA	NA
PLA2G2D	0.489653	0.0269197	4.30529	0.0062527	0.995011	NA
PLA2G2F	0.251952	-1.3874	4.99009	-0.278032	0.780988	NA
ENSG00000227066	0.237701	1.50736	4.99134	0.301996	0.762655	NA
PLA2G2C	0	NA	NA	NA	NA	NA
UBXN10	0	NA	NA	NA	NA	NA
LINC01757	0	NA	NA	NA	NA	NA
ENSG00000284710	0.231387	-1.32539	4.99438	-0.265376	0.790719	NA
VWA5B1	10.1853	-0.541046	0.914016	-0.591944	0.553888	NA
ENSG00000226664	0.281536	1.63076	4.98316	0.327255	0.743475	NA
LINC01141	0.281536	1.63076	4.98316	0.327255	0.743475	NA
ENSG00000226487	0	NA	NA	NA	NA	NA
ENSG00000284641	0	NA	NA	NA	NA	NA
ENSG00000284743	0	NA	NA	NA	NA	NA
CAMK2N1	663.385	-0.00026063	0.127769	-0.00203985	0.998372	0.999567
ENSG00000289402	6.20811	1.67339	1.2647	1.32315	0.185786	NA
MUL1	1001.95	-0.133651	0.110431	-1.21027	0.226176	0.541461
RPS4XP4	0.512923	0.194135	4.2329	0.0458632	0.963419	NA
FAM43B	185.565	0.794316	0.238436	3.33136	0.000864224	0.0162769
CDA	42.5888	0.0631593	0.453103	0.139393	0.88914	NA
PINK1	1149.39	0.0674087	0.103454	0.651579	0.514673	0.786239
MIR6084	0	NA	NA	NA	NA	NA
PINK1-AS	109.483	-0.00659793	0.289188	-0.0228154	0.981798	0.994424
DDOST	9031.25	0.157734	0.0701654	2.24804	0.0245739	0.155055
KIF17	1065.33	0.0774148	0.116131	0.666617	0.505017	0.778616
ENSG00000235432	0	NA	NA	NA	NA	NA
SH2D5	445.272	0.0127419	0.149766	0.0850789	0.932199	0.980324
ENSG00000233069	1.81129	-0.224929	2.25872	-0.0995828	0.920676	NA
HP1BP3	4353.18	-0.327823	0.0736267	-4.4525	8.49e-06	0.000406079
EIF4G3	7073.02	-0.00735094	0.0659405	-0.111478	0.911237	0.972282
RNU7-200P	0	NA	NA	NA	NA	NA
MIR1256	0	NA	NA	NA	NA	NA
RPS15AP6	0	NA	NA	NA	NA	NA
ENSG00000236073	0	NA	NA	NA	NA	NA
HSPE1P27	0.462773	-2.28805	4.68506	-0.488371	0.625287	NA
ENSG00000287192	1.52813	2.38363	2.58623	0.921659	0.356707	NA
ECE1	2455.8	0.108857	0.0821267	1.32548	0.185012	0.4882
ENSG00000236936	0.251952	-1.3874	4.99009	-0.278032	0.780988	NA
ECE1-AS1	5.36783	0.553209	1.26984	0.435652	0.663089	NA
PPP1R11P1	0.237701	1.50736	4.99134	0.301996	0.762655	NA
PDE4DIPP10	0	NA	NA	NA	NA	NA
ENSG00000236009	0	NA	NA	NA	NA	NA
NBPF2P	22.249	-0.243371	0.625863	-0.388856	0.697383	NA
HS6ST1P1	6.71214	-0.696273	1.14186	-0.609771	0.542013	NA
CROCCP5	0.281536	1.63076	4.98316	0.327255	0.743475	NA
NBPF3	993.503	0.0726083	0.109949	0.660383	0.509008	0.781392
PFN1P10	0	NA	NA	NA	NA	NA
ALPL	299.803	0.277885	0.193495	1.43614	0.150964	0.443549
ENSG00000289715	0	NA	NA	NA	NA	NA
LINC02596	0	NA	NA	NA	NA	NA
RAP1GAP	574.972	0.211825	0.137762	1.53761	0.124143	0.404487
USP48	3127.92	-0.0929967	0.0779111	-1.19363	0.232624	0.548485
ENSG00000231978	0	NA	NA	NA	NA	NA
LDLRAD2	0.721039	-0.931348	3.405	-0.273524	0.784451	NA
HSPG2	1354.34	-0.0190996	0.111267	-0.171656	0.863708	0.954684
RPL21P29	4.39442	0.0964674	1.40875	0.0684774	0.945406	NA
ENSG00000283234	0	NA	NA	NA	NA	NA
CELA3B	0.489653	0.0269197	4.30529	0.0062527	0.995011	NA
ENSG00000285959	0	NA	NA	NA	NA	NA
RN7SL386P	0	NA	NA	NA	NA	NA
RNU6-1022P	0	NA	NA	NA	NA	NA
CELA3A	0	NA	NA	NA	NA	NA
RN7SL186P	0	NA	NA	NA	NA	NA
RNU6-776P	0	NA	NA	NA	NA	NA
LINC01635	2.67604	-0.741991	1.77183	-0.418771	0.675383	NA
LINC00339	75.9432	0.0322332	0.367598	0.0876861	0.930126	NA
ENSG00000289694	0	NA	NA	NA	NA	NA
CDC42-AS1	11.4947	0.0833688	0.860951	0.0968334	0.922859	NA
ENSG00000285794	0	NA	NA	NA	NA	NA
CDC42	59.6182	-0.0527803	0.398583	-0.13242	0.894652	NA
CDC42-IT1	0.231387	-1.32539	4.99438	-0.265376	0.790719	NA
MPHOSPH6P1	0.993557	-1.56733	3.24256	-0.483362	0.628839	NA
WNT4	28.1583	0.580787	0.558568	1.03978	0.298443	NA
ENSG00000285873	4.94216	-0.185332	1.29942	-0.142627	0.886585	NA
MIR4418	0	NA	NA	NA	NA	NA
PPIAP34	2.38819	-1.95854	2.05329	-0.953857	0.340156	NA
ENSG00000279625	1.40889	-3.89247	2.80462	-1.38788	0.165175	NA
ZBTB40	1712.17	0.00522152	0.0919171	0.0568069	0.954699	0.987883
ZBTB40-IT1	4.47199	-1.26702	1.40597	-0.901169	0.367499	NA
EPHA8	506.277	0.142037	0.152056	0.934112	0.350246	0.664798
MIR6127	0	NA	NA	NA	NA	NA
C1QA	0	NA	NA	NA	NA	NA
ENSG00000289692	0	NA	NA	NA	NA	NA
C1QC	0	NA	NA	NA	NA	NA
C1QB	0.231387	-1.32539	4.99438	-0.265376	0.790719	NA
EPHB2	1158.99	0.108905	0.10318	1.05549	0.291203	0.608781
MIR4684	0	NA	NA	NA	NA	NA
ENSG00000225952	0	NA	NA	NA	NA	NA
MIR4253	0	NA	NA	NA	NA	NA
LACTBL1	0.475401	2.43334	4.6334	0.525175	0.599462	NA
TEX46	5.50415	-0.685654	1.24954	-0.548727	0.583193	NA
KDM1A	8166.98	0.131491	0.0652184	2.01616	0.0437829	0.22045
ENSG00000240553	0.462773	-2.28805	4.68506	-0.488371	0.625287	NA
MIR3115	0	NA	NA	NA	NA	NA
ENSG00000266802	0.237701	1.50736	4.99134	0.301996	0.762655	NA
LUZP1	1835.81	0.137993	0.0895797	1.54045	0.12345	0.403303
ENSG00000229010	0.251952	-1.3874	4.99009	-0.278032	0.780988	NA
RNU6-514P	0.251952	-1.3874	4.99009	-0.278032	0.780988	NA
RNU6-135P	0	NA	NA	NA	NA	NA
ENSG00000289014	0.713102	3.01801	3.9162	0.770648	0.440916	NA
HTR1D	63.8208	-0.36814	0.369798	-0.995516	0.319486	NA
RPL29P6	1.76745	-0.285393	2.13403	-0.133734	0.893613	NA
LINC01355	57.0266	-0.655467	0.424957	-1.54243	0.122968	NA
ENSG00000284726	21.5829	-0.155246	0.638167	-0.243268	0.807798	NA
HNRNPR	11749.3	0.137206	0.0890589	1.54062	0.123409	0.403301
ZNF436	548.583	0.233336	0.139732	1.66989	0.094942	0.34982
ZNF436-AS1	94.6747	0.2204	0.306077	0.720081	0.471475	NA
ENSG00000271420	0.251952	-1.3874	4.99009	-0.278032	0.780988	NA
TCEA3	14.8601	0.260754	0.761271	0.342525	0.731956	NA
ENSG00000232482	0	NA	NA	NA	NA	NA
ASAP3	830.386	0.0366759	0.118855	0.308578	0.757643	0.916299
E2F2	2198.58	-0.0827789	0.0833136	-0.993582	0.320426	0.637839
ENSG00000235052	3.17994	-1.1153	1.65438	-0.674154	0.500214	NA
ID3	1524.15	-0.0657889	0.106288	-0.61897	0.535936	0.801347
ENSG00000285802	1.3137	2.16603	2.7545	0.786362	0.431656	NA
MDS2	0.237701	1.50736	4.99134	0.301996	0.762655	NA
EEF1A1P48	0	NA	NA	NA	NA	NA
RPL11	34033.3	0.284976	0.0596741	4.77554	1.79e-06	0.000113029
ELOA-AS1	97.8245	0.263389	0.308106	0.854864	0.392627	NA
ELOA	2747.72	0.00746018	0.0818988	0.0910902	0.927421	0.978714
PITHD1	2076.76	0.0239665	0.0877414	0.273149	0.784738	0.926564
ENSG00000289835	2.32782	0.397102	2.03214	0.195411	0.845072	NA
LYPLA2	1319.13	0.0700392	0.0976152	0.717503	0.473064	0.758591
GALE	724.501	-0.00763783	0.1285	-0.0594384	0.952603	0.987522
HMGCL	920.999	0.0695631	0.119691	0.581188	0.561113	0.815198
FUCA1	972.148	0.0264603	0.111872	0.236523	0.813027	0.936124
CNR2	1.45741	1.09455	2.50517	0.436915	0.662173	NA
BTBD6P1	4.13868	-0.835524	1.46749	-0.569357	0.569114	NA
ENSG00000232557	0	NA	NA	NA	NA	NA
MIR378F	0	NA	NA	NA	NA	NA
H3P1	4.12281	0.529901	1.50353	0.352437	0.72451	NA
PNRC2	3028.24	0.0426961	0.0812581	0.525439	0.599278	0.836858
SRSF10	6821.08	-0.0352422	0.0815504	-0.432152	0.665631	0.872806
RPL36P5	2.47261	2.05157	1.95999	1.04672	0.295228	NA
ENSG00000225315	0.237701	1.50736	4.99134	0.301996	0.762655	NA
MYOM3	5.14907	1.32559	1.32256	1.00229	0.316205	NA
MYOM3-AS1	0	NA	NA	NA	NA	NA
IL22RA1	6.68111	0.212941	1.1328	0.187977	0.850894	NA
IFNLR1	520.172	0.078223	0.140081	0.558414	0.576562	0.823543
GRHL3	64.2897	-0.463105	0.380222	-1.21798	0.22323	NA
LINC02800	0.755856	-2.98333	3.83188	-0.778555	0.436242	NA
GRHL3-AS1	6.03331	0.0625626	1.21352	0.0515545	0.958884	NA
STPG1	990.48	0.143271	0.108382	1.32191	0.186198	0.489691
NIPAL3	1635.05	-0.0520145	0.0916422	-0.567582	0.570319	0.820896
ENSG00000288982	8.93713	-0.38797	0.970841	-0.399623	0.689434	NA
RCAN3AS	5.14234	0.205376	1.28881	0.159352	0.873391	NA
RCAN3	889.245	0.16054	0.11342	1.41545	0.156937	0.45185
NCMAP-DT	0	NA	NA	NA	NA	NA
NCMAP	0.952426	-1.49754	3.05587	-0.490053	0.624096	NA
ENSG00000227312	0	NA	NA	NA	NA	NA
SRRM1	7239.24	0.219942	0.077834	2.82578	0.00471659	0.0529165
ENSG00000284699	0	NA	NA	NA	NA	NA
CLIC4	6523.25	-0.215671	0.0760758	-2.83495	0.00458322	0.0517925
RNU6-1208P	0.281536	1.63076	4.98316	0.327255	0.743475	NA
RUNX3	486.811	0.363348	0.145302	2.50065	0.0123966	0.102243
MIR6731	0	NA	NA	NA	NA	NA
RUNX3-AS1	0.281536	1.63076	4.98316	0.327255	0.743475	NA
ENSG00000261025	0	NA	NA	NA	NA	NA
MIR4425	0	NA	NA	NA	NA	NA
LINC02793	0	NA	NA	NA	NA	NA
ENSG00000233755	0	NA	NA	NA	NA	NA
IFITM3P7	0	NA	NA	NA	NA	NA
ENSG00000231953	0.281536	1.63076	4.98316	0.327255	0.743475	NA
SYF2	995.047	0.106709	0.115372	0.924912	0.355011	0.667984
ENSG00000284602	22.754	-0.10964	0.618839	-0.17717	0.859375	NA
ENSG00000284657	4.47939	0.0963629	1.35504	0.0711144	0.943307	NA
RSRP1	445.942	-0.240491	0.153136	-1.57044	0.116313	0.391997
ENSG00000272432	4.60296	0.786157	1.36652	0.575298	0.56509	NA
ENSG00000261349	0	NA	NA	NA	NA	NA
RHD	0.706788	1.01476	3.68636	0.275274	0.783106	NA
SDHDP6	6.50901	-1.16976	1.19451	-0.979278	0.327442	NA
ENSG00000259984	3.11596	0.147139	1.69298	0.0869111	0.930742	NA
TMEM50A	3125.43	0.247968	0.0805531	3.07832	0.00208172	0.0299474
RHCE	71.8222	0.273507	0.350428	0.780494	0.4351	NA
ENSG00000238084	11.9349	-0.483402	0.860465	-0.561792	0.574258	NA
MACO1	1460.96	0.00847048	0.0953281	0.088856	0.929196	0.979242
LDLRAP1	973.996	-0.112172	0.110468	-1.01542	0.309905	0.62755
ENSG00000225643	9.64121	-0.301586	0.944085	-0.319447	0.749387	NA
MAN1C1	209.059	-0.173081	0.21285	-0.813157	0.416128	0.714145
ENSG00000233478	1.72361	-0.343084	2.15072	-0.15952	0.873259	NA
SELENON	6257.94	0.205059	0.074548	2.75069	0.00594691	0.0625123
ENSG00000255054	0	NA	NA	NA	NA	NA
ENSG00000228172	13.8269	-0.154097	0.791587	-0.194668	0.845653	NA
MTFR1L	1007.34	0.158085	0.112829	1.40111	0.161182	0.458011
ENSG00000272478	0	NA	NA	NA	NA	NA
AUNIP	1364.07	0.0757159	0.100387	0.754237	0.450707	0.741988
ENSG00000236528	4.76093	0.258578	1.31748	0.196267	0.844401	NA
PAQR7	189.687	0.0525043	0.230447	0.227836	0.819773	0.939008
STMN1	8473.83	0.11126	0.0643163	1.72989	0.0836506	0.321695
SNRPFP2	0.231387	-1.32539	4.99438	-0.265376	0.790719	NA
ENSG00000223624	0.483339	-2.34413	4.21157	-0.556593	0.577806	NA
MIR3917	0	NA	NA	NA	NA	NA
PAFAH2	381.668	-0.152312	0.162313	-0.938382	0.348048	0.662108
RNU6-110P	0	NA	NA	NA	NA	NA
ENSG00000252190	0	NA	NA	NA	NA	NA
ENSG00000252691	0.251952	-1.3874	4.99009	-0.278032	0.780988	NA
EXTL1	41.0263	-0.0419825	0.465269	-0.0902328	0.928102	NA
SLC30A2	6.85964	-0.130894	1.11802	-0.117077	0.906799	NA
ENSG00000284309	0.281536	1.63076	4.98316	0.327255	0.743475	NA
TRIM63	0.281536	1.63076	4.98316	0.327255	0.743475	NA
PDIK1L	659.435	-0.109051	0.127193	-0.857364	0.391244	0.696729
FAM110D	13.4678	0.208904	0.794154	0.263052	0.792511	NA
C1orf232	0.251952	-1.3874	4.99009	-0.278032	0.780988	NA
ZNF593OS	12.7674	-0.713744	0.825919	-0.864182	0.387488	NA
ZNF593	0	NA	NA	NA	NA	NA
CNKSR1	43.0106	-0.256396	0.447898	-0.572443	0.567022	NA
CATSPER4	1.46535	-0.875069	2.36782	-0.369568	0.711704	NA
ZPLD2P	1.91158	1.48328	2.46282	0.602268	0.546996	NA
ENSG00000278572	8.46011	-0.0799466	0.994824	-0.0803625	0.935949	NA
CEP85	2610.86	0.0397079	0.0798727	0.497139	0.619091	0.849795
ENSG00000270733	2.2571	-0.23018	1.89135	-0.121702	0.903135	NA
SH3BGRL3	596.18	0.26208	0.14414	1.81823	0.0690287	0.288185
UBXN11	691.141	-0.199171	0.124324	-1.60203	0.109148	0.378592
CD52	1.21971	0.699032	2.68674	0.260178	0.794726	NA
CRYBG2	93.2497	-0.180434	0.3139	-0.574813	0.565418	NA
ENSG00000225854	0	NA	NA	NA	NA	NA
ZNF683	0.938174	0.051964	3.22256	0.0161251	0.987135	NA
LIN28A	1.29836	-0.413851	2.62838	-0.157455	0.874886	NA
DHDDS	959.859	-0.0521237	0.117358	-0.444145	0.656938	0.868491
RPL17P9	3.91361	-0.343418	1.51849	-0.226158	0.821079	NA
DHDDS-AS1	5.39429	0.0632823	1.25658	0.0503605	0.959835	NA
HMGN2	14077	0.151881	0.0793278	1.9146	0.0555433	0.252758
DPPA2P2	0	NA	NA	NA	NA	NA
RPS6KA1	1593.03	0.129741	0.0955511	1.35782	0.17452	0.476375
MIR1976	0.251952	-1.3874	4.99009	-0.278032	0.780988	NA
RN7SL679P	0	NA	NA	NA	NA	NA
RNU7-29P	0	NA	NA	NA	NA	NA
ENSG00000289452	0.231387	-1.32539	4.99438	-0.265376	0.790719	NA
ENSG00000229247	0	NA	NA	NA	NA	NA
ENSG00000238316	0	NA	NA	NA	NA	NA
ENSG00000235069	0	NA	NA	NA	NA	NA
ENSG00000260063	13.4872	-0.11808	0.792845	-0.148933	0.881607	NA
ENSG00000290006	0	NA	NA	NA	NA	NA
ARID1A	5513.05	-0.132628	0.0697202	-1.9023	0.0571324	0.256808
PIGV	508.662	0.202203	0.147873	1.36741	0.171496	0.472003
RN7SL165P	0.251952	-1.3874	4.99009	-0.278032	0.780988	NA
ENSG00000287810	0.231387	-1.32539	4.99438	-0.265376	0.790719	NA
ZDHHC18	1592.55	0.057617	0.0950404	0.606237	0.544357	0.806418
SFN	31.3954	-0.169261	0.529061	-0.319927	0.749024	NA
GPN2	1227.19	-0.134969	0.102008	-1.32311	0.185798	0.489155
ENSG00000226698	0	NA	NA	NA	NA	NA
ENSG00000289554	27.6507	-0.767087	0.567386	-1.35197	0.176386	NA
GPATCH3	465.273	0.132204	0.146273	0.903817	0.366092	0.676642
NUDC	6497.35	0.165946	0.075619	2.19451	0.0281991	0.169697
NR0B2	0.489653	0.0269197	4.30529	0.0062527	0.995011	NA
KDF1	5.2237	-0.0234014	1.26499	-0.0184992	0.985241	NA
RPL12P13	6.74822	0.247355	1.15435	0.214281	0.830328	NA
RPL32P6	0	NA	NA	NA	NA	NA
OSTCP2	6.6128	1.53237	1.1681	1.31184	0.189573	NA
TRNP1	453.058	-0.0168322	0.149509	-0.112583	0.910361	0.971965
TENT5B	52.4635	-0.152005	0.415067	-0.366218	0.714202	NA
SLC9A1	790.239	-0.0735142	0.119478	-0.615293	0.538361	0.802976
ENSG00000229985	0.469087	0.0831634	4.37423	0.0190121	0.984831	NA
CHCHD3P3	12.2248	0.149286	0.830765	0.179697	0.85739	NA
NPM1P39	104.106	0.0239456	0.315617	0.075869	0.939523	0.982403
SNRPEP7	0.469087	0.0831634	4.37423	0.0190121	0.984831	NA
WDTC1-DT	0	NA	NA	NA	NA	NA
WDTC1	3205.45	0.197076	0.079993	2.46367	0.0137522	0.109448
ENSG00000243659	1.03739	-1.47852	3.19411	-0.462891	0.643442	NA
TMEM222	1399.13	-0.0229756	0.10123	-0.226964	0.820452	0.939224
RNU6-48P	0.764875	-0.839876	3.33816	-0.251599	0.801351	NA
ACTG1P20	29.3839	-1.00195	0.551118	-1.81804	0.0690586	NA
SYTL1	97.2029	0.00057745	0.306911	0.00188149	0.998499	NA
MAP3K6	753.949	-0.108056	0.132672	-0.814461	0.415381	0.713657
FCN3	5.36092	-1.11377	1.44574	-0.770383	0.441073	NA
CD164L2	2.95595	1.05269	1.70486	0.617462	0.53693	NA
ENSG00000231207	0.281536	1.63076	4.98316	0.327255	0.743475	NA
GPR3	42.5127	-0.205156	0.459674	-0.446307	0.655375	NA
WASF2	7638.65	0.262698	0.0649357	4.0455	5.22e-05	0.00177646
ENSG00000241169	0	NA	NA	NA	NA	NA
ENSG00000237429	4.191	1.80219	1.59061	1.13301	0.257208	NA
AHDC1	795.795	0.319528	0.120248	2.65724	0.00787829	0.075039
FGR	1.63005	1.15819	2.60475	0.444645	0.656577	NA
ENSG00000235912	67.3993	0.244374	0.372658	0.655759	0.511979	NA
LINC02574	6.14492	0.188572	1.17689	0.16023	0.8727	NA
IFI6	567.413	0.589519	0.564071	1.04512	0.29597	0.612796
ENSG00000225886	7.00793	-0.763662	1.12451	-0.679106	0.497071	NA
RNU6-949P	0	NA	NA	NA	NA	NA
CHMP1AP1	0	NA	NA	NA	NA	NA
RNU6-424P	0.231387	-1.32539	4.99438	-0.265376	0.790719	NA
ENSG00000287244	0.700474	-0.880883	3.69335	-0.238505	0.811489	NA
FAM76A	890.549	0.152444	0.114711	1.32894	0.183868	0.486431
ENSG00000231344	2.72349	-0.249115	1.81212	-0.137471	0.890658	NA
RPEP3	0.237701	1.50736	4.99134	0.301996	0.762655	NA
STX12	2476.93	-0.064824	0.081621	-0.794207	0.427075	0.722507
ENSG00000269971	0.972991	-1.53121	3.03583	-0.504379	0.613995	NA
ENSG00000270031	1.97827	-0.578621	2.06777	-0.279829	0.779609	NA
RNU6-1245P	0	NA	NA	NA	NA	NA
ENSG00000286433	0	NA	NA	NA	NA	NA
PPP1R8	3820.27	0.0864098	0.0741844	1.1648	0.244101	0.560002
SCARNA1	2.03203	0.775534	2.14605	0.361378	0.717817	NA
THEMIS2	227.351	0.0161643	0.201568	0.080193	0.936084	0.98094
RPA2	6082.94	0.0195851	0.0686594	0.28525	0.775452	0.922901
SMPDL3B	353.53	-0.0166931	0.174293	-0.0957758	0.923699	0.977477
ENSG00000227050	1.25723	-0.341511	2.86215	-0.11932	0.905022	NA
XKR8	603.044	0.186826	0.144962	1.28879	0.197472	0.505587
EYA3	3786.16	0.164685	0.0731064	2.25268	0.0242794	0.154568
ENSG00000238231	1.83293	2.73347	2.45223	1.11468	0.264986	NA
RN7SL559P	1.4796	-2.17063	2.60356	-0.833717	0.404441	NA
SPCS2P4	33.3379	-0.179159	0.520328	-0.344319	0.730606	NA
ENSG00000228943	0	NA	NA	NA	NA	NA
ENSG00000289576	0	NA	NA	NA	NA	NA
ARL8BP2	0.965054	1.5512	3.27577	0.473537	0.63583	NA
RNU6-176P	0	NA	NA	NA	NA	NA
PTAFR	40.7628	0.083576	0.487025	0.171605	0.863748	NA
DNAJC8	8416.75	0.109748	0.0669299	1.63975	0.101058	0.361406
ENSG00000290123	2.71825	0.867629	1.756	0.494095	0.621239	NA
ATP5IF1	3610.75	0.211475	0.104187	2.02975	0.0423815	0.215831
ENSG00000270605	151.365	-0.190453	0.263338	-0.723225	0.469542	0.755446
ENSG00000271398	3.29828	0.830176	1.63189	0.50872	0.610948	NA
SESN2	6170.7	-1.06243	0.0677557	-15.6803	2.06e-55	6.44e-52
MED18	796.976	0.0490753	0.123269	0.398114	0.690546	0.886036
PHACTR4	4078.76	0.00973285	0.0736846	0.132088	0.894915	0.966595
DNAJC8P4	2.10936	-2.88369	2.38715	-1.208	0.227045	NA
RNU6ATAC27P	0.237701	1.50736	4.99134	0.301996	0.762655	NA
RCC1	9191.28	0.23117	0.0645803	3.57957	0.000344155	0.00796199
SNHG3	2805.64	0.180221	0.0839938	2.14564	0.0319015	0.182448
SNORA73A	0	NA	NA	NA	NA	NA
SNORA73B	39.8038	0.882151	0.603676	1.4613	0.143933	NA
PRDX3P2	4.45143	-1.25931	1.40685	-0.895128	0.370719	NA
ENSG00000279443	41.7572	-0.444508	0.457606	-0.971377	0.33136	NA
TRNAU1AP	1203.61	-0.25021	0.108888	-2.29787	0.021569	0.144215
SNHG12	1605.45	-0.213833	0.103966	-2.05676	0.0397091	0.208577
SNORD99	9.84975	0.0182441	0.944899	0.019308	0.984595	NA
SNORA61	0	NA	NA	NA	NA	NA
SNORA44	0	NA	NA	NA	NA	NA
SNORA16A	0	NA	NA	NA	NA	NA
TAF12	1411.14	0.196398	0.0988982	1.98586	0.047049	0.229582
RAB42	6.89716	-0.316743	1.10791	-0.285891	0.774961	NA
TAF12-DT	16.7684	-0.403524	0.773283	-0.521832	0.601787	NA
ENSG00000270103	0	NA	NA	NA	NA	NA
RNU11	0	NA	NA	NA	NA	NA
GMEB1	1138.87	0.128762	0.102805	1.25249	0.210391	0.522758
ENSG00000252777	0.237701	1.50736	4.99134	0.301996	0.762655	NA
ENSG00000289291	41.6587	0.076942	0.462356	0.166413	0.867832	NA
YTHDF2	5670.86	-0.0131496	0.0698443	-0.18827	0.850665	0.949425
OPRD1	117.407	0.0906073	0.282116	0.32117	0.748082	0.911224
ENSG00000233427	1.02314	0.0554301	2.91468	0.0190176	0.984827	NA
EPB41	8333.55	0.0660098	0.0680294	0.970312	0.331891	0.647551
ENSG00000225616	77.2674	-0.206506	0.360451	-0.57291	0.566706	NA
Metazoa_SRP	74.6394	-0.0198333	0.345752	-0.0573627	0.954256	NA
TMEM200B	22.4896	-0.767581	0.642345	-1.19497	0.2321	NA
ENSG00000225750	0	NA	NA	NA	NA	NA
SRSF4	9264.88	0.312862	0.0636609	4.91452	8.9e-07	6.21e-05
ENSG00000277916	0	NA	NA	NA	NA	NA
MECR	2238.08	-0.175434	0.0893047	-1.96444	0.0494792	0.236542
ENSG00000237934	3.99876	0.507811	1.49858	0.338861	0.734714	NA
PTPRU	8215.77	0.152875	0.0784891	1.94773	0.0514476	0.241469
LINC01756	0.764875	-0.839876	3.33816	-0.251599	0.801351	NA
ENSG00000225011	0.771189	1.07207	3.33406	0.321552	0.747792	NA
ENSG00000228176	0	NA	NA	NA	NA	NA
ENSG00000284676	0	NA	NA	NA	NA	NA
ENSG00000270927	0	NA	NA	NA	NA	NA
LINC01648	0	NA	NA	NA	NA	NA
ENSG00000233372	0.251952	-1.3874	4.99009	-0.278032	0.780988	NA
ENSG00000231251	0	NA	NA	NA	NA	NA
ENSG00000236335	0	NA	NA	NA	NA	NA
ENSG00000231949	0	NA	NA	NA	NA	NA
ENSG00000289710	0	NA	NA	NA	NA	NA
MATN1	13.4503	-0.670509	0.80506	-0.832868	0.404919	NA
MATN1-AS1	55.4414	-0.103763	0.413573	-0.250893	0.801897	NA
ENSG00000287510	0.281536	1.63076	4.98316	0.327255	0.743475	NA
LAPTM5	7.76715	-0.884892	1.09467	-0.808361	0.418883	NA
MIR4420	0	NA	NA	NA	NA	NA
ENSG00000229607	0	NA	NA	NA	NA	NA
LINC01778	3.3331	0.363593	1.59423	0.228068	0.819594	NA
RN7SKP91	0	NA	NA	NA	NA	NA
ENSG00000235143	0	NA	NA	NA	NA	NA
SDC3	3376.25	-0.00119935	0.0790923	-0.0151639	0.987901	0.996842
RN7SL371P	0.251952	-1.3874	4.99009	-0.278032	0.780988	NA
PUM1	6948	0.0858262	0.066789	1.28504	0.19878	0.507082
ENSG00000237329	0.251952	-1.3874	4.99009	-0.278032	0.780988	NA
ENSG00000232768	0.237701	1.50736	4.99134	0.301996	0.762655	NA
SELENOWP1	0.713102	3.01801	3.9162	0.770648	0.440916	NA
RPL21P22	0.462773	-2.28805	4.68506	-0.488371	0.625287	NA
NKAIN1	361.589	0.408237	0.165249	2.47044	0.0134949	0.107898
SNRNP40	4426.24	0.170576	0.0752188	2.26773	0.0233457	0.151956
ENSG00000229447	8.22643	0.45969	1.08052	0.425435	0.670519	NA
ZCCHC17	1393.85	0.281597	0.0983052	2.86452	0.00417647	0.0488768
ENSG00000229044	1.23919	-3.69823	2.93285	-1.26097	0.20732	NA
FABP3	97.7287	-0.16706	0.301521	-0.554058	0.579539	NA
SERINC2	769.969	0.375556	0.1276	2.94323	0.00324808	0.0409271
EEF1A1P46	3.28187	-1.57216	1.76977	-0.888346	0.374355	NA
RNU6-40P	0	NA	NA	NA	NA	NA
LDC1P	0.237701	1.50736	4.99134	0.301996	0.762655	NA
LINC01226	1.24028	0.655279	2.52159	0.259867	0.794966	NA
ENSG00000229167	2.68235	-0.216293	1.76533	-0.122523	0.902485	NA
TINAGL1	9.22811	0.309701	1.0046	0.308284	0.757866	NA
HCRTR1	10.0719	-0.257837	0.929028	-0.277534	0.78137	NA
PEF1	4592.26	0.120952	0.086165	1.40373	0.1604	0.457095
PEF1-AS1	2.98716	0.11674	1.65613	0.0704899	0.943804	NA
ENSG00000264078	2.00515	0.101342	1.99232	0.0508666	0.959432	NA
COL16A1	10.7304	-0.663145	0.902772	-0.734566	0.462604	NA
ADGRB2	2305.56	0.002952	0.0906182	0.0325762	0.974013	0.99263
MIR4254	0.69416	-2.87286	3.95941	-0.725576	0.468098	NA
ENSG00000254545	0.231387	-1.32539	4.99438	-0.265376	0.790719	NA
SPOCD1	72.3529	0.0509796	0.348704	0.146197	0.883766	NA
ENSG00000203620	0.944488	1.59632	3.30068	0.483634	0.628646	NA
ENSG00000269967	0.251952	-1.3874	4.99009	-0.278032	0.780988	NA
PTP4A2	11379.2	0.062136	0.0675632	0.919673	0.357744	0.67064
ENSG00000288678	0	NA	NA	NA	NA	NA
ENSG00000228634	2.21958	0.343672	1.9588	0.17545	0.860726	NA
ENSG00000284702	0	NA	NA	NA	NA	NA
KHDRBS1	15574.7	0.0320504	0.0603648	0.530945	0.595457	0.834041
ENSG00000203325	2.45891	-1.15543	1.86265	-0.620315	0.53505	NA
TMEM39B	1345.84	-0.0579598	0.105015	-0.551918	0.581005	0.825934
MIR5585	0.251952	-1.3874	4.99009	-0.278032	0.780988	NA
KPNA6	4163.89	0.115283	0.0715255	1.61177	0.107012	0.374445
ENSG00000250135	0	NA	NA	NA	NA	NA
TXLNA	5763.87	-0.0521971	0.0686752	-0.760058	0.44722	0.73917
CCDC28B	671.036	0.396278	0.130593	3.03446	0.00240969	0.0330045
ENSG00000224066	9.09239	-0.659224	0.989791	-0.666024	0.505396	NA
IQCC	804.887	-0.0928575	0.118536	-0.783367	0.433411	0.727323
DCDC2B	10.4166	-0.941509	0.947443	-0.993737	0.320351	NA
TMEM234	345.973	-0.087748	0.16635	-0.527491	0.597852	0.835802
EIF3I	15069.2	0.2212	0.0628958	3.51693	0.000436573	0.00961461
ENSG00000291132	2.06324	-0.559616	2.13743	-0.261818	0.793462	NA
MTMR9LP	0	NA	NA	NA	NA	NA
ENSG00000290045	0.483339	-2.34413	4.21157	-0.556593	0.577806	NA
FAM167B	3.49738	0.081823	1.53039	0.0534655	0.957361	NA
LCK	6.64828	1.31246	1.17825	1.1139	0.265321	NA
HDAC1	8609.75	-0.068797	0.0652473	-1.0544	0.291698	0.609533
MARCKSL1	14168.9	0.207376	0.0747665	2.77364	0.00554325	0.0596712
ENSG00000233775	0.750623	1.11773	3.36505	0.332158	0.73977	NA
TSSK3	18.5486	0.246599	0.680118	0.362583	0.716916	NA
FAM229A	177.914	-0.743474	0.234024	-3.17691	0.00148851	0.0236175
BSDC1	2914.95	-0.0835997	0.0791303	-1.05648	0.290748	0.608442
GAPDHP20	0.281536	1.63076	4.98316	0.327255	0.743475	NA
ENSG00000270850	0	NA	NA	NA	NA	NA
LRRC37A12P	0.237701	1.50736	4.99134	0.301996	0.762655	NA
RN7SL122P	0	NA	NA	NA	NA	NA
ENSG00000254553	1.45633	-2.25857	2.6194	-0.862245	0.388553	NA
ZBTB8B	267.955	-0.27457	0.190845	-1.43871	0.150234	0.442667
ZBTB8A	517.655	0.00704503	0.143823	0.048984	0.960932	0.989685
ZBTB8OS	874.054	0.130715	0.119148	1.09708	0.272605	0.589134
RBBP4	10670	0.125184	0.0656419	1.90708	0.0565101	0.255307
SYNC	57.6134	-0.335085	0.38973	-0.859787	0.389906	NA
ENSG00000224409	0.563072	2.65075	4.32604	0.612742	0.540047	NA
KIAA1522	3496.73	0.292342	0.0810535	3.60678	0.000310024	0.00730427
YARS1	19527.3	-0.214739	0.062695	-3.42514	0.000614478	0.0127036
S100PBP	1979.49	0.224909	0.0862279	2.60831	0.00909915	0.0824537
FNDC5	72.0795	-0.0464982	0.355586	-0.130765	0.895961	NA
HPCA	36.6437	0.422948	0.487688	0.867252	0.385804	NA
TMEM54	508.192	0.241668	0.146385	1.65091	0.0987571	0.357941
ENSG00000287691	3.43298	0.0683961	1.5545	0.0439989	0.964905	NA
RNF19B	1699.15	0.295679	0.0912872	3.23899	0.00119952	0.0205183
ENSG00000278966	1.00258	0.101261	2.76386	0.0366374	0.970774	NA
ENSG00000217644	2.19902	0.36653	1.93935	0.188996	0.850096	NA
ENSG00000239670	0.533488	0.138005	4.17268	0.0330734	0.973616	NA
ENSG00000236065	0	NA	NA	NA	NA	NA
AK2	13594.1	0.208871	0.0610874	3.41921	0.000628028	0.012835
AZIN2	293.608	0.104392	0.195879	0.532941	0.594075	0.833319
ENSG00000278997	16.1945	-0.386198	0.727948	-0.53053	0.595745	NA
TRIM62	439.465	0.0879246	0.151002	0.582274	0.560382	0.814988
ENSG00000279179	11.7573	-0.202662	0.850135	-0.238388	0.81158	NA
ENSG00000284721	0	NA	NA	NA	NA	NA
ZNF362	1727.53	0.152925	0.0895564	1.70758	0.0877146	0.331907
ENSG00000270115	0.741605	-0.982795	3.61806	-0.271636	0.785902	NA
A3GALT2	0.281536	1.63076	4.98316	0.327255	0.743475	NA
ENSG00000225313	18.2195	-0.360984	0.725409	-0.497628	0.618746	NA
PHC2	3731.92	0.138296	0.0870336	1.58899	0.112062	0.383829
MIR3605	0.281536	1.63076	4.98316	0.327255	0.743475	NA
RN7SKP16	0.489653	0.0269197	4.30529	0.0062527	0.995011	NA
PHC2-AS1	11.8626	-0.249521	0.859803	-0.290207	0.771658	NA
TLR12P	0.237701	1.50736	4.99134	0.301996	0.762655	NA
ZSCAN20	772.849	0.153716	0.119478	1.28656	0.198247	0.506757
ENSG00000235907	1.7817	-1.15304	2.29471	-0.502477	0.615332	NA
CSMD2	3.07844	0.574495	1.67934	0.342095	0.73228	NA
HSPD1P14	0	NA	NA	NA	NA	NA
HMGB4	0	NA	NA	NA	NA	NA
CSMD2-AS1	0	NA	NA	NA	NA	NA
RNA5SP42	0	NA	NA	NA	NA	NA
C1orf94	0	NA	NA	NA	NA	NA
ENSG00000270241	0	NA	NA	NA	NA	NA
ENSG00000287703	0	NA	NA	NA	NA	NA
MIR552	0	NA	NA	NA	NA	NA
SMIM12	828.633	0.0316066	0.115649	0.273298	0.784624	0.926564
GJB5	2.27767	-0.248963	1.9226	-0.129493	0.896968	NA
GJB4	0.735291	-2.94695	3.54965	-0.830208	0.406421	NA
ENSG00000255811	0	NA	NA	NA	NA	NA
GJB3	0.469087	0.0831634	4.37423	0.0190121	0.984831	NA
GJA4	1.23396	-0.468386	2.5258	-0.18544	0.852884	NA
ENSG00000230163	0	NA	NA	NA	NA	NA
DLGAP3	148.464	0.0761531	0.246274	0.309221	0.757153	0.916299
ENSG00000284773	5.48449	-0.485627	1.28931	-0.376656	0.706429	NA
GPR199P	2.79799	2.26153	1.86137	1.21498	0.224373	NA
TMEM35B	6.70883	1.80931	1.3179	1.37287	0.169794	NA
ENSG00000271741	0	NA	NA	NA	NA	NA
ZMYM6	252.248	0.130829	0.198118	0.660357	0.509025	0.781392
ZMYM1	1488.67	-0.0775955	0.0970533	-0.799515	0.423992	0.720916
RPL12P45	0	NA	NA	NA	NA	NA
EFCAB14P1	0.69416	-2.87286	3.95941	-0.725576	0.468098	NA
ENSG00000284640	3.98703	0.0669234	1.44565	0.0462928	0.963077	NA
SFPQ	21792.3	-0.0555719	0.0702431	-0.791136	0.428865	0.723311
ZMYM4	4595.92	0.113206	0.0724271	1.56303	0.118045	0.395347
RN7SL503P	0	NA	NA	NA	NA	NA
SNORA62	0	NA	NA	NA	NA	NA
RPL5P4	73.7257	-0.182021	0.369182	-0.49304	0.621984	NA
ZMYM4-AS1	1.32795	0.781666	2.63857	0.296246	0.767042	NA
KIAA0319L	3285.16	-0.0558267	0.0751669	-0.742703	0.457661	0.747884
ENSG00000236274	0.251952	-1.3874	4.99009	-0.278032	0.780988	NA
NCDN	2048.55	-0.173056	0.0854919	-2.02423	0.042946	0.217906
TFAP2E-AS1	8.43954	-0.0747375	0.996405	-0.0750071	0.940209	NA
TFAP2E	15.6584	-1.2799	0.766705	-1.66935	0.0950484	NA
PSMB2	5867.54	0.171098	0.0687529	2.4886	0.0128248	0.104332
C1orf216	359.492	-0.331378	0.164817	-2.01058	0.0443694	0.222417
CLSPN	2381.41	-0.227192	0.0831063	-2.73375	0.00626167	0.0643706
ENSG00000232335	0.251952	-1.3874	4.99009	-0.278032	0.780988	NA
AGO4	1273.69	-0.0658609	0.0990011	-0.665254	0.505888	0.779035
AGO1	2429.24	0.00979714	0.0812604	0.120565	0.904036	0.969153
CFAP97P1	0	NA	NA	NA	NA	NA
ENSG00000286899	0	NA	NA	NA	NA	NA
ENSG00000271914	0	NA	NA	NA	NA	NA
AGO3	982.708	-0.107533	0.110062	-0.977026	0.328556	0.64489
ENSG00000271554	1.28411	0.71766	2.4954	0.287593	0.773658	NA
ENSG00000232862	2.02572	0.0786438	2.01139	0.0390993	0.968811	NA
TEKT2	80.0662	0.084089	0.330579	0.254369	0.799211	NA
ADPRS	1149.48	0.0605801	0.106482	0.568925	0.569407	0.820728
COL8A2	3.08115	0.636273	1.66337	0.382519	0.702076	NA
TRAPPC3	1734.17	0.246249	0.0912917	2.69739	0.00698858	0.0697016
MAP7D1	5732.51	0.126235	0.0687991	1.83484	0.06653	0.281709
RN7SL131P	0	NA	NA	NA	NA	NA
THRAP3	8502.58	0.0496296	0.0782342	0.634372	0.525838	0.793376
UBE2V2P4	0.251952	-1.3874	4.99009	-0.278032	0.780988	NA
SH3D21	166.267	-0.113055	0.239026	-0.472981	0.636227	0.85813
EVA1B	0	NA	NA	NA	NA	NA
ENSG00000286379	2.98987	0.183131	1.83652	0.0997159	0.92057	NA
STK40	2930.13	-0.0727599	0.0799929	-0.909581	0.363044	0.675004
LSM10	939.278	0.235568	0.110227	2.13712	0.0325885	0.18497
RNU4-27P	0	NA	NA	NA	NA	NA
OSCP1	394.747	0.0699903	0.15735	0.444805	0.65646	0.868284
SNORA63C	2.60304	0.128727	1.85238	0.069493	0.944597	NA
MRPS15	2409.07	0.171504	0.0816623	2.10016	0.035715	0.195774
CSF3R	1.4152	-2.21724	2.67482	-0.828931	0.407143	NA
FTLP18	0	NA	NA	NA	NA	NA
ENSG00000284705	0	NA	NA	NA	NA	NA
ENSG00000284720	0	NA	NA	NA	NA	NA
ENSG00000234481	0	NA	NA	NA	NA	NA
GRIK3	5.93518	1.07537	1.22004	0.881423	0.378089	NA
ENSG00000284650	0	NA	NA	NA	NA	NA
ENSG00000223944	0	NA	NA	NA	NA	NA
MIR4255	0	NA	NA	NA	NA	NA
RNU6-636P	0	NA	NA	NA	NA	NA
RNA5SP43	0	NA	NA	NA	NA	NA
RPS29P6	0	NA	NA	NA	NA	NA
ZC3H12A-DT	17.9355	-0.616109	0.707961	-0.870259	0.384159	NA
ZC3H12A	102.354	0.202875	0.294146	0.689709	0.490377	0.769647
MIR6732	0	NA	NA	NA	NA	NA
MEAF6	1662	0.113718	0.0959592	1.18507	0.23599	0.551835
MIR5581	3.65576	0.53459	1.59692	0.334764	0.737803	NA
SNIP1	697.279	0.143412	0.132279	1.08417	0.278291	0.595241
FTH1P1	1.55933	0.20932	2.4324	0.0860551	0.931423	NA
RPS27P9	81.9133	-0.178628	0.385557	-0.463299	0.64315	NA
DNALI1	21.9899	-0.322325	0.630901	-0.510896	0.609424	NA
GNL2	4499.72	0.18661	0.0741608	2.51629	0.0118598	0.0994521
ENSG00000284748	1.00258	0.101261	2.76386	0.0366374	0.970774	NA
RSPO1	1.46373	2.37485	2.65329	0.895058	0.370756	NA
C1orf109	1583	0.0985931	0.0980778	1.00525	0.314774	0.631826
CDCA8	2686.21	-0.0447196	0.081887	-0.546114	0.584988	0.827235
EPHA10	126.297	-0.285025	0.269062	-1.05933	0.289451	0.606947
ACTN4P2	0.251952	-1.3874	4.99009	-0.278032	0.780988	NA
ENSG00000227416	0.469087	0.0831634	4.37423	0.0190121	0.984831	NA
MANEAL	1212.17	0.150821	0.109047	1.38308	0.166642	0.465412
ENSG00000233728	0	NA	NA	NA	NA	NA
YRDC	828.883	0.124212	0.123594	1.005	0.314897	0.631971
C1orf122	820.892	0.0382095	0.124068	0.307974	0.758102	0.916401
MTF1	683.969	0.0038635	0.132459	0.0291675	0.976731	0.993042
ENSG00000235673	0	NA	NA	NA	NA	NA
ENSG00000230955	0	NA	NA	NA	NA	NA
INPP5B	1128.5	-0.291788	0.103425	-2.82124	0.00478388	0.0534792
SNORA63	0	NA	NA	NA	NA	NA
RNU6-584P	0.281536	1.63076	4.98316	0.327255	0.743475	NA
SF3A3	5855.59	0.109518	0.0695488	1.57469	0.115328	0.39019
RNU6-510P	2.57454	1.32564	1.83668	0.721758	0.470444	NA
FHL3	710.142	0.194628	0.126284	1.54119	0.123269	0.403055
UTP11	1763.35	0.119405	0.097926	1.21934	0.222716	0.53629
POU3F1	192.68	-0.00054857	0.221756	-0.00247375	0.998026	0.999567
MIR3659HG	22.4227	0.944283	0.634755	1.48763	0.136847	NA
ENSG00000223589	0	NA	NA	NA	NA	NA
MIR3659	0	NA	NA	NA	NA	NA
LINC02786	0	NA	NA	NA	NA	NA
ENSG00000286552	0	NA	NA	NA	NA	NA
ENSG00000287987	0	NA	NA	NA	NA	NA
LINC01343	0.231387	-1.32539	4.99438	-0.265376	0.790719	NA
ENSG00000275350	0	NA	NA	NA	NA	NA
RNU6-753P	0	NA	NA	NA	NA	NA
LINC01685	0.483339	-2.34413	4.21157	-0.556593	0.577806	NA
HSPA5P1	39.9024	-0.0455838	0.464323	-0.0981727	0.921795	NA
ENSG00000284632	2.51014	1.32366	1.84874	0.715977	0.474006	NA
RRAGC	434.618	0.0820182	0.163244	0.502427	0.615367	0.847263
ENSG00000273637	0	NA	NA	NA	NA	NA
RRAGC-DT	41.3628	0.534613	0.457653	1.16816	0.242741	NA
MYCBP	709.741	0.116355	0.129693	0.897151	0.369638	0.679675
ENSG00000274944	0.469087	0.0831634	4.37423	0.0190121	0.984831	NA
GJA9	0	NA	NA	NA	NA	NA
RHBDL2	5.36633	-1.03085	1.27844	-0.806336	0.420049	NA
RNU6-605P	0	NA	NA	NA	NA	NA
EIF1P2	0	NA	NA	NA	NA	NA
AKIRIN1	4290.46	0.0285527	0.0775219	0.368318	0.712636	0.896542
NDUFS5	4002.89	0.379036	0.0721684	5.25211	1.5e-07	1.34e-05
MACF1	6012.15	-0.176661	0.0735327	-2.40248	0.0162844	0.121378
RNU6-608P	0	NA	NA	NA	NA	NA
RNA5SP44	0	NA	NA	NA	NA	NA
ENSG00000287422	0	NA	NA	NA	NA	NA
ENSG00000226438	0	NA	NA	NA	NA	NA
HSPE1P8	3.07213	0.116447	1.65737	0.0702602	0.943987	NA
BMP8A	79.6496	-0.648846	0.336277	-1.9295	0.0536686	NA
OXCT2P1	4.16869	0.49764	1.48216	0.335752	0.737058	NA
PPIEL	147.855	-0.700456	0.249268	-2.81005	0.00495333	0.0546398
PABPC4	5720.58	0.0430323	0.0702213	0.612809	0.540002	0.804193
PABPC4-AS1	9.18589	-0.157864	1.03536	-0.152473	0.878814	NA
SNORA55	0	NA	NA	NA	NA	NA
HEYL	454.022	-0.054711	0.153215	-0.357086	0.721027	0.899807
ENSG00000225903	0	NA	NA	NA	NA	NA
NT5C1A	388.753	-0.0509253	0.162411	-0.313559	0.753856	0.914881
HPCAL4	548.375	0.217358	0.142569	1.52459	0.127362	0.409353
PPIE	2382.43	0.110041	0.0897923	1.2255	0.220386	0.533738
ENSG00000225333	0.996262	-1.41562	3.01067	-0.470201	0.638211	NA
RNU7-121P	0	NA	NA	NA	NA	NA
ENSG00000289711	0	NA	NA	NA	NA	NA
BMP8B	519.731	0.00919952	0.143103	0.0642861	0.948742	0.986259
OXCT2	26.8962	0.0780351	0.56995	0.136916	0.891097	NA
BMP8B-AS1	1.48591	-0.89968	2.33384	-0.385493	0.699872	NA
ENSG00000261798	12.4504	-0.719979	0.836819	-0.860376	0.389582	NA
ENSG00000229213	0	NA	NA	NA	NA	NA
ENSG00000284719	8.36023	0.0340466	1.01795	0.0334463	0.973319	NA
LINC02811	0.251952	-1.3874	4.99009	-0.278032	0.780988	NA
TRIT1	1531.17	-0.143483	0.0995077	-1.44193	0.149323	0.441083
MYCL	465.461	0.0502443	0.14612	0.343857	0.730954	0.90496
MYCL-AS1	0.938174	0.051964	3.22256	0.0161251	0.987135	NA
MFSD2A	179.348	-0.233016	0.244995	-0.951104	0.341552	0.656652
ENSG00000228477	228.155	-0.332616	0.22735	-1.46301	0.143464	0.432775
CAP1	5948.07	0.165457	0.0674858	2.45173	0.014217	0.111864
PPT1	4493.93	0.143833	0.0731934	1.96511	0.0494018	0.236443
OAZ1P1	0.237701	1.50736	4.99134	0.301996	0.762655	NA
RLF	2133.62	0.291606	0.0859581	3.39241	0.000692795	0.0139075
RNU6-1237P	0	NA	NA	NA	NA	NA
TMCO2	0	NA	NA	NA	NA	NA
ZMPSTE24-DT	245.31	-0.0801036	0.204981	-0.390786	0.695955	0.888422
ZMPSTE24	2185.19	0.0781026	0.102787	0.759846	0.447347	0.739283
ENSG00000231296	0.489653	0.0269197	4.30529	0.0062527	0.995011	NA
COL9A2	85.8732	-0.0487555	0.328474	-0.14843	0.882003	NA
RPL21P20	29.7955	-0.809933	0.602621	-1.34402	0.178943	NA
SMAP2	2613.85	0.167207	0.0796047	2.10046	0.0356881	0.195712
ENSG00000213172	0	NA	NA	NA	NA	NA
ENSG00000290111	0	NA	NA	NA	NA	NA
ENSG00000284677	0.741605	-0.982795	3.61806	-0.271636	0.785902	NA
ZFP69B	147.454	0.121482	0.246649	0.492531	0.622344	0.850841
ENSG00000260920	114.317	-0.0951575	0.283583	-0.335554	0.737207	0.907483
ENSG00000279667	4.92322	-1.07347	1.36	-0.789317	0.429927	NA
ZFP69	261.731	-0.215278	0.189545	-1.13576	0.256057	0.571471
EXO5-DT	8.90592	-0.0885341	0.977894	-0.0905354	0.927862	NA
EXO5	67.6624	-0.548568	0.366001	-1.49882	0.133921	NA
ENSG00000227278	0	NA	NA	NA	NA	NA
ENSG00000238186	3.45625	0.108176	1.55228	0.0696884	0.944442	NA
ZNF684	146.63	-0.10548	0.248688	-0.424148	0.671458	0.87623
ENSG00000286838	0.98201	0.14866	2.95723	0.0502702	0.959907	NA
ENSG00000236505	0.735291	-2.94695	3.54965	-0.830208	0.406421	NA
GTF2F2P2	0	NA	NA	NA	NA	NA
RIMS3	1062.7	-0.169543	0.108904	-1.55681	0.119516	0.397924
ENSG00000287743	3.22649	-1.01282	1.65817	-0.610806	0.541328	NA
ENSG00000237899	5.80102	0.00838549	1.21309	0.00691248	0.994485	NA
NFYC-AS1	45.2421	-0.530881	0.454376	-1.16837	0.242656	NA
NFYC	1948.66	-0.0152264	0.0973367	-0.15643	0.875694	0.958772
MIR30E	0.237701	1.50736	4.99134	0.301996	0.762655	NA
MIR30C1	0.251952	-1.3874	4.99009	-0.278032	0.780988	NA
KCNQ4	271.29	-0.373189	0.190292	-1.96113	0.0498636	0.237178
RN7SL326P	0	NA	NA	NA	NA	NA
CITED4	163.675	-0.0373737	0.237151	-0.157594	0.874776	0.95877
ENSG00000229528	0	NA	NA	NA	NA	NA
ENSG00000228940	0	NA	NA	NA	NA	NA
ENSG00000286668	0	NA	NA	NA	NA	NA
UBE2V1P8	0	NA	NA	NA	NA	NA
CTPS1	5451.93	-0.0684178	0.0688161	-0.994212	0.32012	0.637432
SLFNL1-AS1	33.4006	-0.410488	0.539475	-0.760903	0.446715	NA
SLFNL1	20.9269	-1.19616	0.684437	-1.74765	0.080525	NA
SCMH1	2179.91	-0.0252219	0.0836046	-0.30168	0.762896	0.918107
RPL23AP17	0	NA	NA	NA	NA	NA
ENSG00000287400	0	NA	NA	NA	NA	NA
SCMH1-DT	0.462773	-2.28805	4.68506	-0.488371	0.625287	NA
RPL36AP9	0	NA	NA	NA	NA	NA
ENSG00000291157	0	NA	NA	NA	NA	NA
ENSG00000286640	0	NA	NA	NA	NA	NA
FOXO6	280.516	0.353111	0.18551	1.90346	0.0569811	0.256497
FOXO6-AS1	0.721039	-0.931348	3.405	-0.273524	0.784451	NA
RNA5SP45	0.281536	1.63076	4.98316	0.327255	0.743475	NA
EDN2	5.16724	-0.580743	1.28932	-0.450427	0.652403	NA
HIVEP3	288.57	0.00267628	0.181321	0.0147599	0.988224	0.997007
ENSG00000230881	0	NA	NA	NA	NA	NA
ENSG00000230638	0.281536	1.63076	4.98316	0.327255	0.743475	NA
ENSG00000284895	0	NA	NA	NA	NA	NA
ENSG00000287587	0.713102	3.01801	3.9162	0.770648	0.440916	NA
HNRNPFP1	0.469087	0.0831634	4.37423	0.0190121	0.984831	NA
ENSG00000228776	0.231387	-1.32539	4.99438	-0.265376	0.790719	NA
GUCA2B	0	NA	NA	NA	NA	NA
GUCA2A	0	NA	NA	NA	NA	NA
FOXJ3	2241.67	0.0959985	0.087732	1.09422	0.273857	0.590409
ENSG00000227527	10.7351	-0.133146	0.908085	-0.146623	0.88343	NA
RIMKLA	514.603	0.146704	0.147053	0.997626	0.318461	0.635852
ENSG00000235002	0.281536	1.63076	4.98316	0.327255	0.743475	NA
ZMYND12	5.26483	-0.0404214	1.25582	-0.0321872	0.974323	NA
PPCS	734.821	0.260812	0.123452	2.11265	0.0346304	0.19151
CCDC30	154.18	-0.0214344	0.248157	-0.0863746	0.931169	0.979944
RPS3AP11	0	NA	NA	NA	NA	NA
TMSB4XP1	1.02585	0.244665	3.11706	0.0784921	0.937437	NA
RNU6-536P	0	NA	NA	NA	NA	NA
ENSG00000236180	0.735291	-2.94695	3.54965	-0.830208	0.406421	NA
PPIH	1233.16	0.0593153	0.10834	0.547493	0.58404	0.826827
ENSG00000285728	62.154	-0.613338	0.391339	-1.56728	0.117049	NA
ENSG00000234917	7.37677	1.09057	1.18426	0.920888	0.357109	NA
YBX1	55434.8	0.283282	0.0620514	4.56528	4.99e-06	0.000259531
CLDN19	1.54238	1.06079	2.43128	0.43631	0.662612	NA
P3H1	2086.7	-0.0200816	0.0897165	-0.223834	0.822886	0.940011
C1orf50	149.76	-0.109772	0.247477	-0.443564	0.657358	0.868708
ENSG00000283580	0.563072	2.65075	4.32604	0.612742	0.540047	NA
C1orf50-AS1	0	NA	NA	NA	NA	NA
TMEM269	72.976	0.0892556	0.353153	0.252739	0.80047	NA
SVBP	393.969	0.275667	0.158122	1.74338	0.0812664	0.316137
ERMAP	160.245	-0.0868549	0.251899	-0.3448	0.730245	0.90435
ZNF691-DT	136.603	-0.467199	0.260941	-1.79043	0.073384	0.297708
ZNF691	545.9	0.0325114	0.137286	0.236816	0.8128	0.936124
ENSG00000233708	1.96763	0.766099	2.06956	0.370175	0.711252	NA
MKRN8P	2.71194	0.342381	1.7356	0.19727	0.843616	NA
ATP6V1E1P1	9.31428	-0.575876	0.991541	-0.580789	0.561383	NA
ENSG00000288955	2.82649	0.902209	1.74503	0.517017	0.605144	NA
SLC2A1	1558.2	1.07441	0.0987051	10.885	1.36e-27	1.06e-24
ATP6V0CP4	0	NA	NA	NA	NA	NA
SLC2A1-DT	30.4497	0.043409	0.531448	0.0816805	0.934901	NA
ENSG00000283973	0	NA	NA	NA	NA	NA
RNU6-880P	0	NA	NA	NA	NA	NA
ENSG00000277513	0	NA	NA	NA	NA	NA
CFAP144	8.43485	-0.750821	1.01743	-0.737959	0.46054	NA
EBNA1BP2	2976.66	0.0486817	0.0821836	0.592353	0.553614	0.811574
MIR6733	0	NA	NA	NA	NA	NA
CFAP57	14.6844	-0.415823	0.781741	-0.531919	0.594782	NA
RNA5SP46	0	NA	NA	NA	NA	NA
TMEM125	0.231387	-1.32539	4.99438	-0.265376	0.790719	NA
C1orf210	0.706788	1.01476	3.68636	0.275274	0.783106	NA
TIE1	0.741605	-0.982795	3.61806	-0.271636	0.785902	NA
MPL	6.79296	0.409903	1.11466	0.367739	0.713068	NA
ENSG00000287113	1.23396	-0.468386	2.5258	-0.18544	0.852884	NA
CDC20-DT	37.4112	0.555886	0.48466	1.14696	0.251398	NA
CDC20	5371.55	0.171306	0.0768889	2.22796	0.025883	0.159888
ELOVL1	1016.46	0.137346	0.107505	1.27757	0.2014	0.509394
MIR6734	0	NA	NA	NA	NA	NA
ENSG00000288772	5.68377	-0.29149	1.21082	-0.240738	0.809759	NA
MED8	1226.52	0.0857239	0.102859	0.833408	0.404614	0.70651
MED8-AS1	10.4065	0.0383514	0.924277	0.0414934	0.966903	NA
SZT2	1482.44	-0.322967	0.0993361	-3.25126	0.00114896	0.0197618
SZT2-AS1	0	NA	NA	NA	NA	NA
MIR6735	0	NA	NA	NA	NA	NA
HYI	0	NA	NA	NA	NA	NA
HYI-AS1	0.231387	-1.32539	4.99438	-0.265376	0.790719	NA
PTPRF	12596.6	0.196313	0.0686113	2.86124	0.00421989	0.0491089
KDM4A	1325.56	-0.180798	0.0991159	-1.8241	0.0681362	0.286009
ENSG00000284989	0	NA	NA	NA	NA	NA
KDM4A-AS1	68.696	-0.267865	0.369411	-0.725114	0.468382	NA
ST3GAL3	91.7627	-0.173713	0.31246	-0.555952	0.578243	NA
ST3GAL3-AS1	0.251952	-1.3874	4.99009	-0.278032	0.780988	NA
ENSG00000233674	0	NA	NA	NA	NA	NA
MIR6079	0	NA	NA	NA	NA	NA
SHMT1P1	4.41932	-0.837023	1.45765	-0.574228	0.565813	NA
ARTN	15.4613	-0.734057	0.76557	-0.958837	0.337641	NA
LINC02918	20.5594	0.2789	0.672694	0.414601	0.678434	NA
ENSG00000288573	16.86	0.421102	0.720952	0.584092	0.559159	NA
IPO13	1741.71	-0.101092	0.0906975	-1.1146	0.265021	0.580552
ENSG00000285649	7.88428	0.978076	1.04973	0.931743	0.351469	NA
DPH2	978.016	-0.0336752	0.115405	-0.291801	0.770439	0.920531
ATP6V0B	2491.75	0.0148438	0.0898384	0.165227	0.868765	0.95596
B4GALT2	3311.76	0.187756	0.086928	2.15991	0.0307798	0.1786
CCDC24	92.7653	0.291705	0.309659	0.942021	0.346182	NA
SLC6A9	798.657	-0.958356	0.118884	-8.06127	7.55e-16	2.14e-13
ENSG00000230615	28.7273	-0.414184	0.560777	-0.738588	0.460157	NA
ENSG00000227163	0	NA	NA	NA	NA	NA
KRT8P47	0	NA	NA	NA	NA	NA
RN7SL479P	0	NA	NA	NA	NA	NA
KLF17	0	NA	NA	NA	NA	NA
ENSG00000233514	57.1294	-0.340651	0.429357	-0.793398	0.427546	NA
KLF18	1.09656	1.75913	3.1421	0.559857	0.575577	NA
ENSG00000226804	0	NA	NA	NA	NA	NA
OOSP1P1	0	NA	NA	NA	NA	NA
ENSG00000227994	0	NA	NA	NA	NA	NA
ENSG00000271329	0.721039	-0.931348	3.405	-0.273524	0.784451	NA
DMAP1	1013.76	-0.213419	0.108401	-1.96879	0.0489768	0.235128
ERI3	2666.94	0.038809	0.0981253	0.395504	0.692471	0.886314
ERI3-IT1	5.03344	0.0922406	1.2882	0.0716043	0.942917	NA
RNU6-369P	0	NA	NA	NA	NA	NA
RNF220	2557.83	0.0268774	0.082607	0.325365	0.744905	0.909977
MIR5584	0.251952	-1.3874	4.99009	-0.278032	0.780988	NA
TMEM53	141.115	0.154227	0.252095	0.611781	0.540683	0.804513
ARMH1	21.222	0.113605	0.642169	0.176908	0.859581	NA
RNU5F-1	0.706788	1.01476	3.68636	0.275274	0.783106	NA
RNU5D-1	1.12614	3.65144	3.29454	1.10833	0.267719	NA
KIF2C	3472.68	-0.0153285	0.0742955	-0.206317	0.836543	0.944989
ENSG00000225721	5.95105	0.0938149	1.18296	0.079305	0.93679	NA
RPS8	53879.2	0.132495	0.0800185	1.6558	0.0977614	0.355884
SNORD55	0	NA	NA	NA	NA	NA
SNORD46	12.3468	-0.271297	0.833742	-0.325397	0.744881	NA
SNORD38A	1.8906	-0.696361	2.23575	-0.311466	0.755446	NA
SNORD38B	0	NA	NA	NA	NA	NA
RPS15AP11	111.591	-0.219803	0.314642	-0.698582	0.484814	0.765982
BEST4	3.12336	2.44497	1.80451	1.35492	0.175443	NA
PLK3	192.927	-0.156548	0.225871	-0.693085	0.488256	0.76835
DYNLT4	0.231387	-1.32539	4.99438	-0.265376	0.790719	NA
ENSG00000290041	0	NA	NA	NA	NA	NA
BTBD19	9.71734	-0.114378	0.932055	-0.122715	0.902332	NA
PTCH2	69.8303	-0.521832	0.358476	-1.4557	0.145477	NA
RNU5E-6P	0	NA	NA	NA	NA	NA
ENSG00000226499	47.2868	-0.685407	0.456361	-1.5019	0.133123	NA
EIF2B3	1903.93	0.104141	0.0902328	1.15414	0.248444	0.563163
RNA5SP47	0.251952	-1.3874	4.99009	-0.278032	0.780988	NA
CCNB1IP1P1	0	NA	NA	NA	NA	NA
PPIAP35	2.67965	-0.292045	1.95248	-0.149576	0.881099	NA
MRPS17P1	5.16092	-0.866142	1.30951	-0.661423	0.508341	NA
HECTD3	1171.14	-0.0247532	0.104313	-0.237297	0.812426	0.936124
UROD	2325.66	0.0237899	0.0861685	0.276086	0.782482	0.925905
ZSWIM5	679.839	-0.0431738	0.129199	-0.334166	0.738254	0.907657
OSTCP5	0.462773	-2.28805	4.68506	-0.488371	0.625287	NA
LINC01144	49.8964	0.208181	0.416303	0.500072	0.617024	NA
HPDL	3.93851	-1.48524	1.50356	-0.987816	0.323243	NA
MUTYH	55.3516	0.0717304	0.402931	0.178021	0.858706	NA
ENSG00000288208	0	NA	NA	NA	NA	NA
TOE1	922.946	-0.316053	0.115868	-2.72769	0.00637802	0.0650672
TESK2	279.78	0.0901153	0.187853	0.479712	0.631432	0.855508
PPIAP36	0	NA	NA	NA	NA	NA
CCDC163	220.349	0.210291	0.207925	1.01138	0.311836	0.628453
MMACHC	942.991	-0.00142946	0.111626	-0.0128058	0.989783	0.997371
PRDX1	7608.81	0.33199	0.0671911	4.94097	7.77e-07	5.52e-05
HMGB1P48	0	NA	NA	NA	NA	NA
AKR1A1	2278.44	-0.00588485	0.0996192	-0.0590735	0.952894	0.987522
ENSG00000281133	4.32665	-0.0616369	1.40723	-0.0438002	0.965064	NA
ENSG00000280836	6.45387	-0.83486	1.15666	-0.721785	0.470427	NA
ENSG00000289407	40.2271	0.105583	0.466651	0.226258	0.821001	NA
NASP	8821.99	-0.0807379	0.074643	-1.08165	0.279406	0.59579
ENSG00000281112	0	NA	NA	NA	NA	NA
ENSG00000281825	0.231387	-1.32539	4.99438	-0.265376	0.790719	NA
CCDC17	9.58192	0.691361	0.962258	0.718478	0.472463	NA
GPBP1L1	3547.05	0.0671001	0.0759422	0.883568	0.37693	0.686579
RPS15AP10	1.43414	0.999296	2.55235	0.39152	0.695413	NA
RPL7AP16	5.95899	-0.377577	1.18521	-0.318575	0.750049	NA
TMEM69	1127.94	0.110519	0.106134	1.04131	0.297733	0.614917
IPP	505.139	0.0370008	0.143284	0.258235	0.796225	0.929732
ENSG00000230896	33.7255	-0.410601	0.508338	-0.807731	0.419245	NA
RPL6P1	8.13383	-0.316199	1.04782	-0.301768	0.762829	NA
MAST2	2345.86	0.113614	0.0824444	1.37807	0.168181	0.467247
TMA16P2	5.45238	-0.179765	1.23426	-0.145645	0.884201	NA
PIK3R3	1035.47	-0.0837358	0.111315	-0.752242	0.451906	0.743275
P3R3URF-PIK3R3	0	NA	NA	NA	NA	NA
ENSG00000226957	0.251952	-1.3874	4.99009	-0.278032	0.780988	NA
COX7BP4	0	NA	NA	NA	NA	NA
ENSG00000227857	4.38312	0.60394	1.45555	0.414923	0.678198	NA
TSPAN1	2.24448	-1.62767	2.09341	-0.777519	0.436853	NA
P3R3URF	0	NA	NA	NA	NA	NA
POMGNT1	1716.48	0.0169634	0.0957081	0.177241	0.859319	0.9527
LURAP1	48.1642	0.277514	0.425532	0.652158	0.514299	NA
RAD54L	1830.47	0.0589781	0.0880444	0.669867	0.502942	0.77701
LRRC41	2469.86	0.00641335	0.0864258	0.0742064	0.940846	0.982403
UQCRH	6145.52	0.306726	0.0698728	4.38978	1.13e-05	0.000520899
NSUN4	1280.9	-0.113272	0.100731	-1.12449	0.260805	0.575185
ENSG00000225779	0.972991	-1.53121	3.03583	-0.504379	0.613995	NA
FAAH	100.333	0.0291172	0.309331	0.0941297	0.925006	0.978102
FAAHP1	0	NA	NA	NA	NA	NA
ENSG00000291138	78.3908	0.229709	0.343857	0.668038	0.504109	NA
LINC01398	3.00773	0.10138	1.64211	0.0617377	0.950772	NA
DMBX1	403.327	0.0180905	0.157296	0.115009	0.908438	0.970788
TMEM275	0	NA	NA	NA	NA	NA
MKNK1-AS1	2.33576	-0.847595	2.08342	-0.40683	0.684133	NA
KNCN	0.755856	-2.98333	3.83188	-0.778555	0.436242	NA
MKNK1	709.028	-0.0953529	0.123756	-0.770494	0.441007	0.734443
MOB3C	81.8968	-0.13476	0.328353	-0.410411	0.681505	NA
ATPAF1	4306.58	-0.0164083	0.07676	-0.213762	0.830733	0.942262
NENFP1	0.764875	-0.839876	3.33816	-0.251599	0.801351	NA
TEX38	0.979305	-0.0450351	3.1712	-0.0142013	0.988669	NA
EFCAB14-AS1	0	NA	NA	NA	NA	NA
EFCAB14	1535.34	0.00797782	0.0934541	0.0853662	0.93197	0.980324
ENSG00000236476	0	NA	NA	NA	NA	NA
CYP4B1	0	NA	NA	NA	NA	NA
CYP4Z2P	0	NA	NA	NA	NA	NA
TUBAP8	0	NA	NA	NA	NA	NA
CYP4A11	0	NA	NA	NA	NA	NA
CYP4A26P	0	NA	NA	NA	NA	NA
CYP4A43P	0	NA	NA	NA	NA	NA
CYP4A27P	0	NA	NA	NA	NA	NA
CYP4A44P	0	NA	NA	NA	NA	NA
CYP4X1	26.9488	0.327238	0.58085	0.563378	0.573177	NA
CYP4Z1	0.237701	1.50736	4.99134	0.301996	0.762655	NA
TUBAP9	0.251952	-1.3874	4.99009	-0.278032	0.780988	NA
CYP4A22-AS1	5.96422	-0.905678	1.20208	-0.753427	0.451193	NA
CYP4A22	0.231387	-1.32539	4.99438	-0.265376	0.790719	NA
MTND1P34	0	NA	NA	NA	NA	NA
LINC00853	11.1324	0.793038	0.893523	0.887541	0.374788	NA
ENSG00000290081	0.231387	-1.32539	4.99438	-0.265376	0.790719	NA
PDZK1IP1	0.74431	-0.781986	3.61326	-0.216421	0.828659	NA
TAL1	39.0278	-0.815697	0.476161	-1.71307	0.0867001	NA
ENSG00000226252	0	NA	NA	NA	NA	NA
STIL	2130.47	-0.129282	0.0848033	-1.52449	0.127386	0.409353
CMPK1	2016.09	0.206726	0.0878473	2.35324	0.0186107	0.132947
LINC01389	14.0521	0.341857	0.797714	0.428546	0.668253	NA
FOXE3	5.16922	0.463509	1.29479	0.357979	0.720359	NA
FOXD2-AS1	468.055	0.182026	0.148998	1.22167	0.221834	0.535377
FOXD2	221.263	-0.0198462	0.209087	-0.0949185	0.92438	0.977716
ENSG00000271355	0	NA	NA	NA	NA	NA
RPL21P24	0	NA	NA	NA	NA	NA
ATP6V0E1P4	0	NA	NA	NA	NA	NA
LINC01738	1.29043	2.07982	2.74066	0.758875	0.447927	NA
TRABD2B	200.635	-0.128553	0.213682	-0.601608	0.547435	0.807219
ENSG00000223814	0	NA	NA	NA	NA	NA
ENSG00000225028	1.21971	0.699032	2.68674	0.260178	0.794726	NA
LINC02794	0	NA	NA	NA	NA	NA
ENSG00000231413	0	NA	NA	NA	NA	NA
CYP46A4P	0	NA	NA	NA	NA	NA
ENSG00000290466	0.469087	0.0831634	4.37423	0.0190121	0.984831	NA
ENSG00000279096	0	NA	NA	NA	NA	NA
SKINT1L	0	NA	NA	NA	NA	NA
ENSG00000291246	0	NA	NA	NA	NA	NA
ENSG00000223720	0	NA	NA	NA	NA	NA
SLC5A9	1.99884	-0.598887	2.02647	-0.295532	0.767587	NA
ENSG00000272491	0.251952	-1.3874	4.99009	-0.278032	0.780988	NA
ENSG00000279214	0	NA	NA	NA	NA	NA
SPATA6	323.98	-0.165997	0.176366	-0.941209	0.346598	0.661334
PPP1R8P1	0	NA	NA	NA	NA	NA
RNU6-723P	0	NA	NA	NA	NA	NA
ENSG00000235105	12.8415	-0.538775	0.863939	-0.623626	0.532873	NA
RNU4-61P	0	NA	NA	NA	NA	NA
RPL21P25	0.231387	-1.32539	4.99438	-0.265376	0.790719	NA
AGBL4	1.46896	-0.0473413	2.67089	-0.0177249	0.985858	NA
ENSG00000287661	0	NA	NA	NA	NA	NA
BEND5	24.5433	0.189827	0.605322	0.313597	0.753827	NA
ENSG00000286597	0	NA	NA	NA	NA	NA
ENSG00000229846	0.251952	-1.3874	4.99009	-0.278032	0.780988	NA
AGBL4-AS1	0	NA	NA	NA	NA	NA
AGBL4-IT1	0	NA	NA	NA	NA	NA
ENSG00000237478	0	NA	NA	NA	NA	NA
ZNF859P	0	NA	NA	NA	NA	NA
ENSG00000279324	0	NA	NA	NA	NA	NA
MTND2P29	0	NA	NA	NA	NA	NA
ELAVL4	0.946112	-3.31688	3.22216	-1.0294	0.303293	NA
ENSG00000230828	0	NA	NA	NA	NA	NA
ELAVL4-AS1	0	NA	NA	NA	NA	NA
ENSG00000233407	0	NA	NA	NA	NA	NA
LINC02808	0.281536	1.63076	4.98316	0.327255	0.743475	NA
ENSG00000284645	0	NA	NA	NA	NA	NA
ENSG00000234080	6.97485	0.149489	1.18894	0.125733	0.899943	NA
HMGB1P45	3.24435	-1.08612	1.63561	-0.66405	0.506658	NA
FCF1P6	2.43942	0.699783	1.97882	0.353637	0.723611	NA
DMRTA2	37.9807	-0.271058	0.477391	-0.567791	0.570177	NA
ENSG00000284700	0.475401	2.43334	4.6334	0.525175	0.599462	NA
FAF1	4810.19	0.0627044	0.0742528	0.844472	0.398406	0.701788
FAF1-AS1	1.69403	-1.31256	2.33992	-0.560944	0.574836	NA
RNU6-1026P	0	NA	NA	NA	NA	NA
PHB1P12	15.3768	-0.476422	0.746194	-0.638469	0.523168	NA
MRPS6P2	0	NA	NA	NA	NA	NA
CDKN2C	1446	0.133013	0.0963977	1.37984	0.167637	0.466522
ENSG00000290102	0.231387	-1.32539	4.99438	-0.265376	0.790719	NA
MIR4421	0.533488	0.138005	4.17268	0.0330734	0.973616	NA
MIR6500	0.251952	-1.3874	4.99009	-0.278032	0.780988	NA
C1orf185	0.462773	-2.28805	4.68506	-0.488371	0.625287	NA
CFL1P2	1.00889	1.62754	3.00467	0.541669	0.588047	NA
LINC01562	0.794459	1.21632	3.53545	0.344036	0.730819	NA
RNF11	1428.79	0.115268	0.0976991	1.17982	0.23807	0.55421
ENSG00000233406	107.1	-0.129463	0.326866	-0.396073	0.692051	0.88628
ENSG00000236434	1.29836	-0.413851	2.62838	-0.157455	0.874886	NA
TTC39A	537.599	0.0259815	0.141992	0.182978	0.854815	0.951324
TTC39A-AS1	0.251952	-1.3874	4.99009	-0.278032	0.780988	NA
EPS15	2042.21	0.0553235	0.0865815	0.638976	0.522839	0.791423
ENSG00000232027	1.94075	0.0783207	2.0607	0.0380068	0.969682	NA
RNU6-877P	0	NA	NA	NA	NA	NA
ENSG00000238140	2.79961	0.404383	1.72268	0.23474	0.81441	NA
EPS15-AS1	5.38058	-1.3407	1.28743	-1.04138	0.297701	NA
RNU6-1281P	0	NA	NA	NA	NA	NA
CALR4P	2.21435	1.9027	2.12311	0.896184	0.370154	NA
OSBPL9	3353.26	0.0613539	0.0772201	0.794533	0.426885	0.722507
GAPDHP51	0	NA	NA	NA	NA	NA
SLC25A6P3	0	NA	NA	NA	NA	NA
ENSG00000212624	0	NA	NA	NA	NA	NA
NRDC	5806.92	0.0578251	0.0673641	0.858397	0.390673	0.69625
ENSG00000266993	8.33022	-0.622129	1.02161	-0.608968	0.542546	NA
ENSG00000272175	0.281536	1.63076	4.98316	0.327255	0.743475	NA
MIR761	0	NA	NA	NA	NA	NA
TSEN15P2	0.281536	1.63076	4.98316	0.327255	0.743475	NA
RAB3B	663.591	-0.00627033	0.129428	-0.0484465	0.96136	0.989685
RNA5SP48	0	NA	NA	NA	NA	NA
ENSG00000229032	0	NA	NA	NA	NA	NA
RN7SL290P	0	NA	NA	NA	NA	NA
TXNDC12	345.914	0.397718	0.190028	2.09295	0.0363536	0.197959
ENSG00000285839	0	NA	NA	NA	NA	NA
KTI12	182.781	0.227071	0.225221	1.00822	0.313351	0.63059
ENSG00000223390	1.50756	2.41678	2.59786	0.930298	0.352217	NA
TXNDC12-AS1	0.237701	1.50736	4.99134	0.301996	0.762655	NA
BTF3L4	2437.72	-0.0213068	0.091397	-0.233123	0.815666	0.93683
ZFYVE9	1368.52	0.107116	0.0966784	1.10796	0.26788	0.58311
RN7SL788P	0	NA	NA	NA	NA	NA
ENSG00000228407	12.8459	0.163377	0.816189	0.200171	0.841347	NA
ENSG00000223429	0	NA	NA	NA	NA	NA
PDCL3P6	0.714725	-2.91103	3.58605	-0.811764	0.416927	NA
ENSG00000236004	0.251952	-1.3874	4.99009	-0.278032	0.780988	NA
DNAJC19P7	0.231387	-1.32539	4.99438	-0.265376	0.790719	NA
ANAPC10P1	1.18381	-1.90214	2.83296	-0.671432	0.501945	NA
CC2D1B	1049.81	-0.227206	0.105809	-2.14732	0.0317682	0.182023
ENSG00000272100	4.54108	0.0653205	1.39088	0.0469634	0.962542	NA
ENSG00000287078	1.74688	-0.261272	2.16604	-0.120622	0.903991	NA
PLA2G12AP1	8.69943	-0.481743	0.98619	-0.488489	0.625204	NA
ORC1	3393.35	-0.0546561	0.0774796	-0.705426	0.480545	0.763431
PRPF38A	3423.01	0.163111	0.0768021	2.12378	0.0336888	0.188385
TUT4	2642.17	0.022598	0.0809698	0.279091	0.780175	0.925317
ENSG00000272371	0	NA	NA	NA	NA	NA
EEF1GP7	0.251952	-1.3874	4.99009	-0.278032	0.780988	NA
GPX7	1.46264	-1.00974	2.50729	-0.402724	0.687151	NA
SHISAL2A	0.519237	2.54593	4.09682	0.621442	0.534309	NA
COA7	2448.07	-0.0675627	0.0846776	-0.797882	0.424939	0.721233
NDUFS5P3	1.93444	-0.635278	2.08221	-0.305097	0.760292	NA
RN7SL62P	0	NA	NA	NA	NA	NA
ZYG11B	2250.75	0.035009	0.0861306	0.406464	0.684402	0.883575
RNU2-30P	0	NA	NA	NA	NA	NA
RPS13P2	270.818	0.0146932	0.216968	0.0677204	0.946008	0.985057
RNU6-969P	0	NA	NA	NA	NA	NA
ZYG11A	691.747	-0.168898	0.126608	-1.33402	0.182196	0.484679
ENSG00000242391	2.20695	-0.926613	1.9401	-0.477611	0.632927	NA
ECHDC2	370.123	-0.388494	0.166586	-2.3321	0.0196956	0.136672
ENSG00000230953	2.40984	0.0732668	1.88895	0.038787	0.96906	NA
ENSG00000231866	0	NA	NA	NA	NA	NA
SCP2	2177.05	0.151543	0.090131	1.68136	0.0926932	0.344848
ENSG00000264834	0.281536	1.63076	4.98316	0.327255	0.743475	NA
ENSG00000266188	0	NA	NA	NA	NA	NA
ENSG00000265815	0	NA	NA	NA	NA	NA
H3P2	0	NA	NA	NA	NA	NA
RRAS2P1	1.56565	1.14968	2.3232	0.494868	0.620693	NA
TUBBP10	0.950802	3.43281	3.49725	0.981573	0.32631	NA
PODN	1.02314	0.0554301	2.91468	0.0190176	0.984827	NA
ENSG00000232993	0	NA	NA	NA	NA	NA
HIGD1AP11	0	NA	NA	NA	NA	NA
SLC1A7	0.944488	1.59632	3.30068	0.483634	0.628646	NA
ENSG00000235563	0	NA	NA	NA	NA	NA
ENSG00000277397	0	NA	NA	NA	NA	NA
CPT2	935.67	-0.0786636	0.114287	-0.688298	0.491265	0.770236
ENSG00000236723	2.77273	-0.0750191	1.80327	-0.0416016	0.966816	NA
CZIB	972.397	-0.172346	0.116261	-1.48241	0.138232	0.424836
CZIB-DT	2.98337	-1.5382	1.77097	-0.868563	0.385086	NA
MAGOH	1638.74	0.238288	0.243032	0.98048	0.326849	0.643856
MAGOH-DT	29.4824	0.431286	0.541327	0.796721	0.425613	NA
LRP8	981.811	0.0901788	0.112832	0.799232	0.424156	0.720916
ENSG00000234578	0	NA	NA	NA	NA	NA
ENSG00000228838	0.764875	-0.839876	3.33816	-0.251599	0.801351	NA
ENSG00000232762	0.735291	-2.94695	3.54965	-0.830208	0.406421	NA
LRP8-DT	3.24019	1.30353	1.74922	0.745202	0.45615	NA
ENSG00000285954	0.800773	3.16587	3.4413	0.919962	0.357593	NA
ENSG00000226938	0	NA	NA	NA	NA	NA
LINC02812	0	NA	NA	NA	NA	NA
SLC25A3P1	0	NA	NA	NA	NA	NA
ENSG00000288527	0	NA	NA	NA	NA	NA
DMRTB1	0.281536	1.63076	4.98316	0.327255	0.743475	NA
GLIS1	70.2592	0.257949	0.355842	0.724897	0.468515	NA
RNU7-95P	0	NA	NA	NA	NA	NA
NDC1	4837.71	0.0369788	0.0697255	0.530348	0.595871	0.834246
ENSG00000201003	0.706788	1.01476	3.68636	0.275274	0.783106	NA
ENSG00000229687	0	NA	NA	NA	NA	NA
YIPF1	454.224	-0.0666923	0.151313	-0.440757	0.659389	0.870151
DIO1	1.99884	-0.598887	2.02647	-0.295532	0.767587	NA
IFT25	818.888	0.272254	0.116499	2.33696	0.0194411	0.135985
LRRC42	1075.39	0.0627422	0.120371	0.521239	0.602201	0.838782
HNRNPA3P12	34.429	0.52983	0.564032	0.939361	0.347546	NA
LDLRAD1	1.076	1.80278	3.16292	0.569974	0.568695	NA
TMEM59	2884.36	0.106134	0.0776905	1.36611	0.171904	0.472813
ENSG00000280378	7.40107	-0.493148	1.06791	-0.46179	0.644232	NA
TCEANC2	2212.62	-0.105224	0.0844351	-1.24622	0.212685	0.524965
MIR4781	0	NA	NA	NA	NA	NA
COX7BP3	1.26986	2.11602	2.75525	0.767994	0.44249	NA
ENSG00000279049	0	NA	NA	NA	NA	NA
ENSG00000256407	6.11804	-0.0267094	1.18904	-0.0224629	0.982079	NA
CDCP2	0.483339	-2.34413	4.21157	-0.556593	0.577806	NA
ENSG00000280425	1.46264	-1.00974	2.50729	-0.402724	0.687151	NA
CYB5RL	1332.37	-0.12688	0.0983301	-1.29034	0.196931	0.504841
MRPL37	9846.04	0.159454	0.0660019	2.41589	0.0156967	0.118289
SSBP3	3335.47	0.0905676	0.0778853	1.16283	0.244897	0.560336
SSBP3-AS1	22.5868	0.0746988	0.649048	0.11509	0.908374	NA
ENSG00000225632	0	NA	NA	NA	NA	NA
ENSG00000232245	0	NA	NA	NA	NA	NA
ENSG00000287582	0	NA	NA	NA	NA	NA
LINC02784	0	NA	NA	NA	NA	NA
ENSG00000237173	0	NA	NA	NA	NA	NA
HNRNPA1P63	0.764875	-0.839876	3.33816	-0.251599	0.801351	NA
ACOT11	89.5035	-0.378701	0.314345	-1.20473	0.228307	NA
FAM151A	3.33418	1.89778	1.76162	1.07729	0.281351	NA
ENSG00000230728	0.251952	-1.3874	4.99009	-0.278032	0.780988	NA
MROH7	1.75158	4.30702	2.57144	1.67495	0.0939443	NA
MROH7-TTC4	0	NA	NA	NA	NA	NA
TTC4	210.363	0.311063	0.257649	1.20731	0.227313	0.542933
PARS2	792.51	-0.000438697	0.125192	-0.00350419	0.997204	0.999205
TTC22	1.90485	-1.54543	2.23872	-0.69032	0.489993	NA
ENSG00000237453	0	NA	NA	NA	NA	NA
LEXM	1.5799	0.177782	2.42216	0.0733983	0.941489	NA
DHCR24	6081.08	0.229164	0.0670061	3.42004	0.00062612	0.0128191
ENSG00000287724	0	NA	NA	NA	NA	NA
ENSG00000242396	1.72993	0.454701	2.17175	0.209371	0.834159	NA
DHCR24-DT	6.48869	-1.08619	1.17868	-0.921525	0.356776	NA
ENSG00000284601	0	NA	NA	NA	NA	NA
TMEM61	0	NA	NA	NA	NA	NA
ENSG00000233271	0	NA	NA	NA	NA	NA
BSND	0.706788	1.01476	3.68636	0.275274	0.783106	NA
PCSK9	5.68377	-0.29149	1.21082	-0.240738	0.809759	NA
USP24	7077.17	0.0892815	0.0662001	1.34866	0.177446	0.480019
MIR4422HG	0	NA	NA	NA	NA	NA
GYG1P3	2.68506	-0.147969	1.78265	-0.0830054	0.933847	NA
MIR4422	0	NA	NA	NA	NA	NA
ENSG00000234810	0.251952	-1.3874	4.99009	-0.278032	0.780988	NA
GOT2P1	0	NA	NA	NA	NA	NA
MTCO2P34	0	NA	NA	NA	NA	NA
RN7SKP291	0	NA	NA	NA	NA	NA
RNU6-830P	0	NA	NA	NA	NA	NA
LINC01755	0	NA	NA	NA	NA	NA
LINC01753	0	NA	NA	NA	NA	NA
PIGQP1	0	NA	NA	NA	NA	NA
ENSG00000235612	0	NA	NA	NA	NA	NA
ENSG00000260971	0	NA	NA	NA	NA	NA
ENSG00000284686	3.37693	0.390761	1.63478	0.23903	0.811082	NA
RPSAP20	0	NA	NA	NA	NA	NA
LINC01767	1.95392	-4.35759	2.46993	-1.76425	0.0776894	NA
PLPP3	435.826	-0.020893	0.1513	-0.138089	0.89017	0.964389
RPL21P23	0	NA	NA	NA	NA	NA
RPL23AP85	0	NA	NA	NA	NA	NA
ENSG00000225475	40.3683	-0.0755693	0.497203	-0.151989	0.879196	NA
PRKAA2	2506.33	-0.266547	0.0886641	-3.00626	0.00264484	0.0353978
FYB2	4.39966	-0.583972	1.38885	-0.420471	0.674141	NA
ENSG00000229913	0	NA	NA	NA	NA	NA
C8A	0.251952	-1.3874	4.99009	-0.278032	0.780988	NA
C8B	0	NA	NA	NA	NA	NA
ENSG00000236341	0	NA	NA	NA	NA	NA
DAB1	42.7307	0.127174	0.452467	0.281067	0.778659	NA
ENSG00000227935	0.231387	-1.32539	4.99438	-0.265376	0.790719	NA
RPS20P5	0	NA	NA	NA	NA	NA
DAB1-AS1	0	NA	NA	NA	NA	NA
ENSG00000290536	0	NA	NA	NA	NA	NA
HNRNPA1P6	0	NA	NA	NA	NA	NA
RPS26P15	5.80854	-1.19937	1.24778	-0.9612	0.336451	NA
ENSG00000235038	0	NA	NA	NA	NA	NA
ENSG00000230546	0	NA	NA	NA	NA	NA
ENSG00000233216	0.231387	-1.32539	4.99438	-0.265376	0.790719	NA
OMA1	804.307	0.0421363	0.128826	0.327078	0.743609	0.909955
ENSG00000286918	14.6868	0.219812	0.774856	0.283681	0.776655	NA
ENSG00000270209	0.251952	-1.3874	4.99009	-0.278032	0.780988	NA
RN7SL713P	0	NA	NA	NA	NA	NA
TACSTD2	0	NA	NA	NA	NA	NA
ENSG00000185839	42.773	-0.195351	0.454915	-0.429423	0.667615	NA
MYSM1	2653.64	-0.204239	0.0947954	-2.15452	0.031199	0.180279
ENSG00000283445	0.231387	-1.32539	4.99438	-0.265376	0.790719	NA
JUN	15732.1	0.419868	0.0751157	5.58961	2.28e-08	2.58e-06
ENSG00000290013	0.946112	-3.31688	3.22216	-1.0294	0.303293	NA
LINC01135	12.246	0.180674	0.860159	0.210047	0.833631	NA
ENSG00000272226	5.0949	-0.0428929	1.33681	-0.032086	0.974403	NA
ENSG00000231740	0	NA	NA	NA	NA	NA
LINC02777	4.37115	0.0648261	1.40998	0.0459765	0.963329	NA
LINC01358	0.231387	-1.32539	4.99438	-0.265376	0.790719	NA
PHB1P3	13.4489	-1.06386	0.8156	-1.3044	0.192099	NA
ENSG00000241042	0	NA	NA	NA	NA	NA
ENSG00000235215	0.563072	2.65075	4.32604	0.612742	0.540047	NA
FGGY-DT	28.9658	0.0813526	0.554181	0.146798	0.883292	NA
ENSG00000270457	1.05272	1.69447	2.96637	0.571228	0.567845	NA
FGGY	197.3	-0.00940805	0.215466	-0.0436637	0.965172	0.989685
MIR4711	0	NA	NA	NA	NA	NA
ENSG00000226883	0	NA	NA	NA	NA	NA
HOOK1	2264.31	-0.0690005	0.0880521	-0.783633	0.433255	0.727256
CYP2J2	104.685	-0.382011	0.295169	-1.29421	0.195592	0.502813
RN7SL475P	0	NA	NA	NA	NA	NA
C1orf87	0.462773	-2.28805	4.68506	-0.488371	0.625287	NA
PGBD4P8	0	NA	NA	NA	NA	NA
LINC02778	0	NA	NA	NA	NA	NA
LINC01748	8.29835	-0.35718	1.03427	-0.345345	0.729835	NA
ENSG00000231252	1.91279	-4.33059	2.48326	-1.74392	0.0811735	NA
NFIA	763.686	0.225907	0.125613	1.79843	0.0721091	0.29445
NFIA-AS2	0.563072	2.65075	4.32604	0.612742	0.540047	NA
NFIA-AS1	0	NA	NA	NA	NA	NA
ENSG00000284808	0	NA	NA	NA	NA	NA
ENSG00000287224	0.533488	0.138005	4.17268	0.0330734	0.973616	NA
ENSG00000223920	0	NA	NA	NA	NA	NA
TM2D1	951.159	0.136188	0.11293	1.20595	0.227839	0.543461
PATJ-DT	5.35948	0.335031	1.28422	0.260884	0.794182	NA
PATJ	1568.07	0.114614	0.0921638	1.24359	0.213651	0.525702
RNU6-414P	0	NA	NA	NA	NA	NA
RNU6-1177P	0	NA	NA	NA	NA	NA
LAMTOR5P1	0.735291	-2.94695	3.54965	-0.830208	0.406421	NA
RN7SL180P	0	NA	NA	NA	NA	NA
MIR3116-1	0	NA	NA	NA	NA	NA
MIR3116-2	0	NA	NA	NA	NA	NA
PIGPP2	0	NA	NA	NA	NA	NA
RPS15AP7	0	NA	NA	NA	NA	NA
L1TD1	0.237701	1.50736	4.99134	0.301996	0.762655	NA
ENSG00000237227	0	NA	NA	NA	NA	NA
KANK4	9.97236	0.808772	0.93451	0.86545	0.386792	NA
RNU6-371P	0	NA	NA	NA	NA	NA
USP1	9086.18	-0.00360902	0.078202	-0.04615	0.963191	0.989685
DOCK7	4089.62	0.0258679	0.0717331	0.360613	0.718389	0.898954
ENSG00000270549	0	NA	NA	NA	NA	NA
ANGPTL3	1.49854	1.00991	2.47917	0.407357	0.683745	NA
ENSG00000278967	2.51699	-1.84363	2.01378	-0.91551	0.359924	NA
RPL13AP9	0	NA	NA	NA	NA	NA
DOCK7-DT	11.7768	-0.585984	0.865501	-0.677046	0.498377	NA
ATG4C	1605.37	0.0583481	0.0953922	0.611666	0.540759	0.804513
ENSG00000234318	2.70454	-2.07671	1.88096	-1.10407	0.269563	NA
ENSG00000237163	0	NA	NA	NA	NA	NA
LINC01739	0	NA	NA	NA	NA	NA
ENSG00000286455	0	NA	NA	NA	NA	NA
ENSG00000227485	0	NA	NA	NA	NA	NA
ENSG00000229225	0	NA	NA	NA	NA	NA
ENSG00000203605	0.251952	-1.3874	4.99009	-0.278032	0.780988	NA
LINC00466	3.02937	1.68858	1.72242	0.980354	0.326912	NA
RNA5SP49	0	NA	NA	NA	NA	NA
ENSG00000228734	0.237701	1.50736	4.99134	0.301996	0.762655	NA
RPSAP65	0	NA	NA	NA	NA	NA
FOXD3-AS1	286.396	-0.109719	0.197384	-0.555867	0.578302	0.824061
FOXD3	336.233	0.134588	0.172258	0.781316	0.434617	0.728366
MIR6068	0	NA	NA	NA	NA	NA
ENSG00000236674	2.56191	0.165178	1.82463	0.0905268	0.927869	NA
ALG6	1352.76	-0.0960754	0.0994619	-0.965952	0.334068	0.649604
ITGB3BP	2047.84	0.112705	0.0863888	1.30463	0.192019	0.498118
ENSG00000286429	0.251952	-1.3874	4.99009	-0.278032	0.780988	NA
EFCAB7	793.707	0.239498	0.120557	1.9866	0.0469665	0.229269
RN7SL488P	0.251952	-1.3874	4.99009	-0.278032	0.780988	NA
RNU7-123P	2.94748	-3.40408	2.13604	-1.59364	0.111017	NA
DLEU2L	8.79624	-1.93287	1.05262	-1.83624	0.0663226	NA
ENSG00000276884	0	NA	NA	NA	NA	NA
ENSG00000278287	0	NA	NA	NA	NA	NA
ENSG00000277565	0	NA	NA	NA	NA	NA
ENSG00000275823	0	NA	NA	NA	NA	NA
ENSG00000277689	0	NA	NA	NA	NA	NA
ENSG00000274199	0	NA	NA	NA	NA	NA
PGM1	4108.27	0.369325	0.0808418	4.56849	4.91e-06	0.000256664
RN7SL130P	7.03336	0.524192	1.09507	0.478685	0.632163	NA
ROR1	633.858	0.117261	0.129018	0.908873	0.363417	0.675122
ENSG00000177452	0.771189	1.07207	3.33406	0.321552	0.747792	NA
CFL1P3	4.40958	-0.0010781	1.4831	-0.000726923	0.99942	NA
RNU6-809P	0	NA	NA	NA	NA	NA
ROR1-AS1	1.25453	-0.499886	2.51327	-0.198898	0.842342	NA
ENSG00000284928	0	NA	NA	NA	NA	NA
UBE2U	0.462773	-2.28805	4.68506	-0.488371	0.625287	NA
RNU7-62P	0	NA	NA	NA	NA	NA
CACHD1	2381.12	0.0320842	0.0822254	0.390198	0.69639	0.888588
MIR4794	0	NA	NA	NA	NA	NA
RAVER2	2649.39	-0.0326965	0.0824432	-0.396595	0.691667	0.88628
JAK1	3686.61	0.1657	0.073316	2.26008	0.0238161	0.153611
ENSG00000234784	0	NA	NA	NA	NA	NA
ENSG00000233877	0	NA	NA	NA	NA	NA
LINC01359	8.43828	-1.03174	1.09734	-0.940213	0.347108	NA
SLC2A3P2	0.237701	1.50736	4.99134	0.301996	0.762655	NA
ENSG00000272506	1.26878	-1.87935	2.77376	-0.677546	0.49806	NA
RNU6-1176P	0.489653	0.0269197	4.30529	0.0062527	0.995011	NA
MIR3671	0.952426	-1.49754	3.05587	-0.490053	0.624096	NA
MIR101-1	0	NA	NA	NA	NA	NA
ENSG00000288804	2.33684	1.12074	1.91925	0.583949	0.559255	NA
ENSG00000235804	0	NA	NA	NA	NA	NA
MRPS21P1	2.16312	-0.985701	2.07674	-0.474639	0.635044	NA
AK4	2719.8	0.322531	0.0792098	4.07186	4.66e-05	0.00162224
RPS29P7	0.237701	1.50736	4.99134	0.301996	0.762655	NA
DNAJC6	1290.66	0.131373	0.0993335	1.32255	0.185986	0.489444
ENSG00000229294	0.231387	-1.32539	4.99438	-0.265376	0.790719	NA
COX6CP13	0.281536	1.63076	4.98316	0.327255	0.743475	NA
ENSG00000290094	0.794459	1.21632	3.53545	0.344036	0.730819	NA
RNU2-15P	0	NA	NA	NA	NA	NA
LEPROT	1029.87	-0.175554	0.106864	-1.64279	0.100427	0.360593
LEPR	840.066	-0.055678	0.12726	-0.437514	0.661738	0.870811
ENSG00000237852	1.94237	-2.65054	2.39457	-1.1069	0.268339	NA
ENSG00000224570	1.50918	-0.790988	2.47329	-0.319812	0.749111	NA
ENSG00000285079	0	NA	NA	NA	NA	NA
RN7SL854P	0	NA	NA	NA	NA	NA
PDE4B	59.5441	-0.154849	0.382192	-0.405161	0.685359	NA
PDE4B-AS1	0	NA	NA	NA	NA	NA
RNU4-88P	0	NA	NA	NA	NA	NA
SGIP1	0.469087	0.0831634	4.37423	0.0190121	0.984831	NA
MIR3117	0	NA	NA	NA	NA	NA
ENSG00000248458	0	NA	NA	NA	NA	NA
DYNLT5	0	NA	NA	NA	NA	NA
INSL5	0.815024	1.16762	3.50336	0.333287	0.738918	NA
DNAI4	265.857	0.249987	0.189611	1.31842	0.187363	0.491925
ENSG00000231080	0	NA	NA	NA	NA	NA
MIER1	2228.53	0.0564168	0.100255	0.562731	0.573618	0.822078
ENSG00000289394	9.66707	1.06694	0.959507	1.11197	0.266151	NA
SLC35D1	1180.27	-0.327252	0.10261	-3.18928	0.00142629	0.022907
C1orf141	0	NA	NA	NA	NA	NA
ENSG00000252433	0	NA	NA	NA	NA	NA
ENSG00000275678	0	NA	NA	NA	NA	NA
IL23R	2.16582	-0.893841	2.00245	-0.446374	0.655327	NA
RNU6-586P	0	NA	NA	NA	NA	NA
RNU4ATAC4P	0	NA	NA	NA	NA	NA
DNAJB6P4	1.21971	0.699032	2.68674	0.260178	0.794726	NA
IL12RB2	93.6626	-0.497973	0.309186	-1.61059	0.107268	NA
SERBP1	48110.8	0.277357	0.0658731	4.21047	2.55e-05	0.00100386
RNU6-387P	1.46535	-0.875069	2.36782	-0.369568	0.711704	NA
LINC01702	0	NA	NA	NA	NA	NA
RNU6-1031P	0	NA	NA	NA	NA	NA
ENSG00000238139	0	NA	NA	NA	NA	NA
RN7SL392P	0	NA	NA	NA	NA	NA
HNRNPCP9	0	NA	NA	NA	NA	NA
GADD45A	2507.02	0.145542	0.100322	1.45075	0.14685	0.436193
GNG12	3646.06	0.143849	0.0840198	1.71208	0.0868822	0.330158
RNU7-80P	0	NA	NA	NA	NA	NA
[truncated: 59,301 more rows]
